# Supplementary material for: Identification of rare disease genes as drivers of common diseases through tissue-specific gene regulatory networks
Source: Sci Rep. 2024 Dec 4;14:30206. doi: 10.1038/s41598-024-80670-1 (PMC11618476; doi:10.1038/s41598-024-80670-1)
Supplement: Supplementary file 3 — Supplementary Information 3. [file 41598_2024_80670_MOESM3_ESM.xlsx]

## Sheet: supplementary_table_1
filename	abbreviation	human_readable_name	class	category	pubmed_id	associated_hpo_term	term_name	n_samples	n_clumps	id	machine_friendly_id
amyotrophic_lateral_sclerosis_2018_29566793_hg19.txt	ALS	Amyotrophic lateral sclerosis	immune	neuro-degenerative		HP:0007373	Motor neuron atrophy	80610	5	amyotrophic_lateral_sclerosis_2018_29566793_hg19	amyotrophic_lateral_sclerosis_2018_29566793_hg19
asthma_2020_32296059_hg19.txt	Asthma	Asthma	immune	allergic		HP:0012649	Increased inflammatory response	521528	439	asthma_2020_32296059_hg19	asthma_2020_32296059_hg19
blood_pressure_traits_2018_30224653_hg19_DBP.txt	DBP	Diastolic blood pressure	cardiovascular	cardiovascular	30224653	HP:0030972	Abnormal systemic blood pressure	757601	1357	blood_pressure_traits_2018_30224653_DBP_hg19	blood_pressure_traits_2018_30224653_hg19_DBP
blood_pressure_traits_2018_30224653_hg19_PP.txt	PP	Pulse pressure	cardiovascular	cardiovascular	30224653	HP:0030972	Abnormal systemic blood pressure	757601	1038	blood_pressure_traits_2018_30224653_PP_hg19	blood_pressure_traits_2018_30224653_hg19_PP
blood_pressure_traits_2018_30224653_hg19_SBP.txt	SBP	Systolic blood pressure	cardiovascular	cardiovascular	30224653	HP:0030972	Abnormal systemic blood pressure	757601	1299	blood_pressure_traits_2018_30224653_SBP_hg19	blood_pressure_traits_2018_30224653_hg19_SBP
body_mass_index_2018_30124842_hg19.txt	BMI	Body mass index	other	neuro-behaviour	30124842	HP:0100738	Abnormal eating behavior	693529	1041	body_mass_index_2018_30124842_hg19	body_mass_index_2018_30124842_hg19
breast_cancer_2017_29059683_hg19.txt	BC	Breast cancer	cancer	cancer	29059683	HP:0002664	Neoplasm	139274	316	breast_cancer_2017_29059683_hg19	breast_cancer_2017_29059683_hg19
cellcounts_2020_32888494_BAS.txt	BAS	Basophils	blood composition	blood-trait	32888494	HP:0032309	Abnormal granulocyte count	408112	509	cellcounts_2020_32888494_BAS_hg19	cellcounts_2020_32888494_BAS
cellcounts_2020_32888494_EOS.txt	EOS	Eosinophils	blood composition	blood-trait	32888494	HP:0020064	Abnormal eosinophil count	408112	1853	cellcounts_2020_32888494_EOS_hg19	cellcounts_2020_32888494_EOS
cellcounts_2020_32888494_HCT.txt	HCT	Hematocrit	blood composition	blood-trait	32888494	HP:0031850	Abnormal hematocrit	408112	1620	cellcounts_2020_32888494_HCT_hg19	cellcounts_2020_32888494_HCT
cellcounts_2020_32888494_HGB.txt	HGB	Hemoglobin	blood composition	blood-trait	32888494	HP:0001903	Anemia	408112	1701	cellcounts_2020_32888494_HGB_hg19	cellcounts_2020_32888494_HGB
cellcounts_2020_32888494_LYM.txt	LYM	Lymphocytes	blood composition	blood-trait	32888494	HP:0040088	Abnormal lymphocyte count	408112	2027	cellcounts_2020_32888494_LYM_hg19	cellcounts_2020_32888494_LYM
cellcounts_2020_32888494_MCH.txt	MCHC	Mean corpuscular hemoglobin	blood composition	blood-trait	32888494	HP:0011902	Abnormal hemoglobin	408112	2278	cellcounts_2020_32888494_MCH_hg19	cellcounts_2020_32888494_MCH
cellcounts_2020_32888494_MCHC.txt	MCHC	Mean corpuscular hemoglobin concentration	blood composition	blood-trait	32888494	HP:0025546	Abnormal mean corpuscular hemoglobin concentration	408112	777	cellcounts_2020_32888494_MCHC_hg19	cellcounts_2020_32888494_MCHC
cellcounts_2020_32888494_MCV.txt	MCV	Mean corpuscular volume	blood composition	blood-trait	32888494	HP:0025065	Abnormal mean corpuscular volume	408112	2661	cellcounts_2020_32888494_MCV_hg19	cellcounts_2020_32888494_MCV
cellcounts_2020_32888494_MON.txt	MON	Monocytes	blood composition	blood-trait	32888494	HP:0012310	Abnormal monocyte count	408112	2233	cellcounts_2020_32888494_MON_hg19	cellcounts_2020_32888494_MON
cellcounts_2020_32888494_MPV.txt	MPV	Mean platelet volume	blood composition	blood-trait	32888494	HP:0011876	Abnormal platelet volume	408112	2667	cellcounts_2020_32888494_MPV_hg19	cellcounts_2020_32888494_MPV
cellcounts_2020_32888494_NEU.txt	NEU	Neutrophils	blood composition	blood-trait	32888494	HP:0011991	Abnormal neutrophil count	408112	1503	cellcounts_2020_32888494_NEU_hg19	cellcounts_2020_32888494_NEU
cellcounts_2020_32888494_PLT.txt	PLT	Platelets	blood composition	blood-trait	32888494	HP:0011873	Abnormal platelet count	408112	2832	cellcounts_2020_32888494_PLT_hg19	cellcounts_2020_32888494_PLT
cellcounts_2020_32888494_RBC.txt	RBC	Red blood cells	blood composition	blood-trait	32888494	HP:0001877	Abnormal erythrocyte morphology	408112	2262	cellcounts_2020_32888494_RBC_hg19	cellcounts_2020_32888494_RBC
cellcounts_2020_32888494_RDW.txt	RDW	Red cell distribution width	blood composition	blood-trait	32888494	HP:0001877	Abnormal erythrocyte morphology	408112	1984	cellcounts_2020_32888494_RDW_hg19	cellcounts_2020_32888494_RDW
cellcounts_2020_32888494_WBC.txt	WBC	White blood cells	blood composition	blood-trait	32888494	HP:0011893	Abnormal leukocyte count	408112	2030	cellcounts_2020_32888494_WBC_hg19	cellcounts_2020_32888494_WBC
colorectal_cancer_2018_30104761_hg19.txt	CC	Colorectal cancer	cancer	cancer	30104761	HP:0002664	Neoplasm	387318	3	colorectal_cancer_2018_30104761_hg19	colorectal_cancer_2018_30104761_hg19
coronary_artery_disease_2018_29212778_hg19.txt	CaD	Coronary artery disease	cardiovascular	cardiovascular	29212778	HP:0001626	Abnormality of the cardiovascular system	296525	262	coronary_artery_disease_2018_29212778_hg19	coronary_artery_disease_2018_29212778_hg19
crp_2020_31900758_hg19.txt	CRP	C-reactive protein	other	blood-trait	31900758	HP:0032436	Abnormal C-reactive protein level	418642	893	crp_2020_31900758_hg19	crp_2020_31900758_hg19
educational_attainment_2018_30038396_hg19.txt	EA	Educational attainment	neuro	neuro-behaviour	30038396	HP:0012759	Neurodevelopmental abnormality	1131881	622	educational_attainment_2018_30038396_hg19	educational_attainment_2018_30038396_hg19
eGFRcrea.txt	eGFR	Estimated glomerular filtration rate	other	kidney		HP:0012211	Abnormal renal physiology	1004040	907	eGFRcrea	eGFRcrea
endometrial_cancer_2018_30093612_hg19.txt	EC	Endometrial cancer	cancer	cancer	30093612	HP:0002664	Neoplasm	121885	13	endometrial_cancer_2018_30093612_hg19	endometrial_cancer_2018_30093612_hg19
Height_2022.txt	Height	Height	skeletal	skeletal		HP:0000002	Abnormality of body height	5380080	9112	Height_2022_36224396	Height_2022
major_depressive_disorder_2018_29700475_hg19.txt	MDD	Major depressive disorder	neuro	neuro-pscych	29700475	HP:0000708	Behavioral abnormality	480359	10	major_depressive_disorder_2018_29700475_hg19	major_depressive_disorder_2018_29700475_hg19
multiple_sclerosis_2019_31604244_hg19.txt	MS	Multiple sclerosis	immune	auto-immune	31604244	HP:0012649	Increased inflammatory response	109879	221	multiple_sclerosis_2019_31604244_hg19	multiple_sclerosis_2019_31604244_hg19
parkinsons_disease_2019_31701892_hg19.txt	PD	Parkinsons disease	neuro	neuro-degenerative	31701892	HP:0004305	Involuntary movements	482730	28	parkinsons_disease_2019_31701892_hg19	parkinsons_disease_2019_31701892_hg19
ADHD_Demontis2018.txt	ADHD	Attention deficit hyperactivity disorder	neuro	neuro-pscych		HP:0007018	Attention deficit hyperactivity disorder	55374	8	PASS_ADHD_Demontis2018	ADHD_Demontis2018
Alzheimers_Jansen2019.txt	AD	Alzheimer's disease	neuro	neuro-degenerative		HP:0002511	Alzheimer disease	433886	38	PASS_Alzheimers_Jansen2019	Alzheimers_Jansen2019
AtrialFibrillation_Nielsen2018.txt	AF	Atrial fibrillation	cardiovascular	cardiovascular		HP:0005110	Atrial fibrillation	1030836	168	PASS_AtrialFibrillation_Nielsen2018	AtrialFibrillation_Nielsen2018
BIP_Mullins2021.txt	BP	Bipolar disorder	neuro	neuro-psych	34002096	HP:0007302	Bipolar affective disorder	413466	44	PASS_BIP_Mullins2021	BIP_Mullins2021
CD_deLange2017.txt	CD	Crohn's disease	immune	auto-immune		HP:0012649	Increased inflammatory response	40266	130	PASS_CD_deLange2017	CD_deLange2017
Celiac.txt	CeD	Coeliac disease	immune	auto-immune		HP:0012649	Increased inflammatory response	15283	13	PASS_Celiac	Celiac
DrinksPerWeek_Liu2019.txt	Drinks	Drinks per week	neuro	neuro-behaviour		HP:0030955	Alcoholism	527299	28	PASS_DrinksPerWeek_Liu2019	DrinksPerWeek_Liu2019
FastingGlucose_Manning.txt	FG	Fasting Glucose	metabolic	metabolic		HP:0011014	Abnormal glucose homeostasis	58074	25	PASS_FastingGlucose_Manning	FastingGlucose_Manning
GeneralRiskTolerance_KarlssonLinner2019.txt	GRT	General risk tolerance	neuro	neuro-behaviour		HP:0000708	Atypical behavior	466571	24	PASS_GeneralRiskTolerance_KarlssonLinner2019	GeneralRiskTolerance_KarlssonLinner2019
IBD_deLange2017.txt	IBD	Inflammatory bowel disease	immune	auto-immune		HP:0012649	Increased inflammatory response	59957	151	PASS_IBD_deLange2017	IBD_deLange2017
Insomnia_Jansen2019.txt	Insomnia	Insomnia	neuro	neuro-behaviour		HP:0002360	Sleep disturbance	383948	12	PASS_Insomnia_Jansen2019	Insomnia_Jansen2019
Intelligence_SavageJansen2018.txt	Intel	Intelligence	neuro	neuro-behaviour		HP:0012759	Neurodevelopmental abnormality	264193	195	PASS_Intelligence_SavageJansen2018	Intelligence_SavageJansen2018
Lupus.txt	SLE	Systemic lupus erythematosus	immune	auto-immune		HP:0012649	Increased inflammatory response	14267	39	PASS_Lupus	Lupus
Primary_biliary_cirrhosis.txt	PBC	Primary biliary cirrhosis	immune	auto-immune		HP:0012649	Increased inflammatory response	13239	30	PASS_Primary_biliary_cirrhosis	Primary_biliary_cirrhosis
ReactionTime_Davies2018.txt	Reaction	Reaction time	neuro	misc		HP:0012759	Neurodevelopmental abnormality	300486	37	PASS_ReactionTime_Davies2018	ReactionTime_Davies2018
SleepDuration_Dashti2019.txt	Sleep	Sleep duration	neuro	neuro-behaviour		HP:0002360	Sleep disturbance	446118	69	PASS_SleepDuration_Dashti2019	SleepDuration_Dashti2019
SWB.txt	SWB	Subjective well being	neuro	neuro-behaviour		HP:0000716	Depression	298420	1	PASS_SWB	SWB
UC_deLange2017.txt	UC	Ulcerative colitis	immune	auto-immune		HP:0012649	Increased inflammatory response	45975	76	PASS_UC_deLange2017	UC_deLange2017
VerbalNumericReasoning_Davies2018.txt	VNR	Verbal numeric reasoning	neuro	neuro-behaviour		HP:0012759	Neurodevelopmental abnormality	168033	78	PASS_VerbalNumericReasoning_Davies2018	VerbalNumericReasoning_Davies2018
Worry_Nagel2018.txt	Worry	Worry	neuro	neuro-pscych		HP:0100852	Abnormal fear/anxiety-related behavior	345850	58	PASS_Worry_Nagel2018	Worry_Nagel2018
prostate_cancer_2018_29892016_hg19.txt	PC	Prostate cancer	cancer	cancer	29892016	HP:0002664	Neoplasm	140254	351	prostate_cancer_2018_29892016_hg19	prostate_cancer_2018_29892016_hg19
rheumatoid_arthritis_2014_24390342_hg19.txt	RA	Rheumatoid arthritis	immune	auto-immune	24390342	HP:0012649	Increased inflammatory response	80799	227	rheumatoid_arthritis_2014_24390342_hg19	rheumatoid_arthritis_2014_24390342_hg19
schizophrenia_2018_29483656_hg19.txt	SCZ	Schizophrenia	neuro	neuro-pscych	24390342	HP:0000708	Behavioral abnormality	105318	231	schizophrenia_2018_29483656_hg19	schizophrenia_2018_29483656_hg19
type_1_diabetes_2015_25751624_hg19.txt	T1D	Type 1 diabetes	immune	auto-immune	25751624	HP:0012649	Increased inflammatory response	29652	61	type_1_diabetes_2015_25751624_hg19	type_1_diabetes_2015_25751624_hg19
type_2_diabetes_bmi_adjusted_2018_29632382_hg19.txt	T2D	Type 2 diabetes	other	auto-immune	29632382	HP:0000819	Diabetes mellitus	298957	18	type_2_diabetes_bmi_adjusted_2018_29632382_hg19	type_2_diabetes_bmi_adjusted_2018_29632382_hg19
AlanineAminotransferase.txt	ALT	Alanine aminotransferase	metabolic	metabolic		HP:0032180	Abnormal circulating metabolite concentration	431882	359	UKB_460K.biochemistry_AlanineAminotransferase	AlanineAminotransferase
AlkalinePhosphatase.txt	ALP	Alkaline phosphatase	metabolic	metabolic		HP:0032180	Abnormal circulating metabolite concentration	433862	1082	UKB_460K.biochemistry_AlkalinePhosphatase	AlkalinePhosphatase
Cholesterol.txt	TC	Cholesterol	metabolic	metabolic		HP:0003107	Abnormal circulating cholesterol concentration	435137	504	UKB_460K.biochemistry_Cholesterol	Cholesterol
Glucose.txt	Glucose	Glucose	metabolic	metabolic		HP:0011014	Abnormal glucose homeostasis	393767	146	UKB_460K.biochemistry_Glucose	Glucose
HbA1c.txt	HbA1c	HbA1c	metabolic	blood-trait		HP:0011902	Abnormal hemoglobin	411840	722	UKB_460K.biochemistry_HbA1c	HbA1c
HDLcholesterol.txt	HDL	HDL cholesterol	metabolic	metabolic		HP:0031888	Abnormal HDL cholesterol concentration	397612	916	UKB_460K.biochemistry_HDLcholesterol	HDLcholesterol
LDLdirect.txt	LDL	LDL cholesterol	metabolic	metabolic		HP:0031886	Abnormal LDL cholesterol concentration	434347	431	UKB_460K.biochemistry_LDLdirect	LDLdirect
SHBG.txt	SHBG	Sex hormone binding globulin	metabolic	endocrine		HP:0033799	Abnormal circulating sex hormone concentration	391848	688	UKB_460K.biochemistry_SHBG	SHBG
Testosterone_Male.txt	TST	Testosterone	metabolic	endocrine		HP:0030087	Abnormal circulating testosterone concentration	196813	274	UKB_460K.biochemistry_Testosterone_Male	Testosterone_Male
TotalBilirubin.txt	TBIL	Total bilirubin	metabolic	metabolic		HP:0032180	Abnormal circulating metabolite concentration	429423	328	UKB_460K.biochemistry_TotalBilirubin	TotalBilirubin
TotalProtein.txt	TP	Total protein	metabolic	metabolic		HP:0010876	Abnormal circulating protein concentration	397652	643	UKB_460K.biochemistry_TotalProtein	TotalProtein
Triglycerides.txt	TG	Triglycerides	metabolic	metabolic		HP:0003107	Abnormal circulating cholesterol concentration	431952	560	UKB_460K.biochemistry_Triglycerides	Triglycerides
HEEL_TSCOREz.txt	HBMD	Heel bone mineral density	skeletal	skeletal		HP:0000924	Abnormality of the skeletal system	445921	1961	UKB_460K.bmd_HEEL_TSCOREz	HEEL_TSCOREz
BALDING1.txt	Balding	Balding	other	misc		HP:0011362	Abnormal hair quantity	208336	513	UKB_460K.body_BALDING1	BALDING1
WHRadjBMIz.txt	WHR	Waist-hip ratio	other	misc		HP:0031818	Abnormal waist to hip ratio	458417	650	UKB_460K.body_WHRadjBMIz	WHRadjBMIz
SMOKING_STATUS.txt	Smoking	Smoking status	neuro	neuro-behaviour		HP:0030858	Addictive behavior	457683	166	UKB_460K.cov_SMOKING_STATUS	SMOKING_STATUS
AID_ALL.txt	AIT	Autoimmune disease	immune	allergic, auto-immune		HP:0010978	Abnormality of immune system physiology	459324	84	UKB_460K.disease_AID_ALL	AID_ALL
ALLERGY_ECZEMA_DIAGNOSED.txt	Eczema	Eczema	immune	allergic		HP:0012649	Increased inflammatory response	458699	220	UKB_460K.disease_ALLERGY_ECZEMA_DIAGNOSED	ALLERGY_ECZEMA_DIAGNOSED
CARDIOVASCULAR.txt	CVD	Cardiovascular diseases	cardiovascular	cardiovascular		HP:0001626	Abnormality of the cardiovascular system	459324	321	UKB_460K.disease_CARDIOVASCULAR	CARDIOVASCULAR
HYPERTENSION_DIAGNOSED.txt	HTN	Hyperthension	cardiovascular	cardiovascular		HP:0000822	Hypertension	458554	422	UKB_460K.disease_HYPERTENSION_DIAGNOSED	HYPERTENSION_DIAGNOSED
HYPOTHYROIDISM_SELF_REP.txt	HT	Hypothyroidism	immune	auto-immune, endocrine		HP:0000821	Hypothyroidism	459324	171	UKB_460K.disease_HYPOTHYROIDISM_SELF_REP	HYPOTHYROIDISM_SELF_REP
RESPIRATORY_ENT.txt	RR-ENT	Respiratory and ear-nose-throat Diseases	immune	immune, resperiatory		HP:0002086	Abnormality of the respiratory system	459324	128	UKB_460K.disease_RESPIRATORY_ENT	RESPIRATORY_ENT
BASAL_METABOLIC_RATEz.txt	BMR	Basal metabolic rate	metabolic	metabolic		HP:0032180	Abnormal circulating metabolite concentration	451316	1705	UKB_460K.impedance_BASAL_METABOLIC_RATEz	BASAL_METABOLIC_RATEz
FEV1FVCzSMOKE.txt	FEV1_FVC	FEV1-FVC ratio	other	respiratory		HP:0030878	Abnormality on pulmonary function testing	371949	931	UKB_460K.lung_FEV1FVCzSMOKE	FEV1FVCzSMOKE
FVCzSMOKE.txt	FVC	Forced vital capacity	other	respiratory		HP:0030878	Abnormality on pulmonary function testing	371949	620	UKB_460K.lung_FVCzSMOKE	FVCzSMOKE
NEUROTICISM.txt	NRT	Neuroticism	neuro	neuro-pscych		HP:0031466	Impairment in personality functioning	372066	124	UKB_460K.mental_NEUROTICISM	NEUROTICISM
MORNINGPERSON.txt	MP	Morning person	neuro	misc		HP:0002360	Sleep disturbance	410520	154	UKB_460K.other_MORNINGPERSON	MORNINGPERSON
HAIR.txt	Hair_color	Hair color	other	misc		HP:0011362	Abnormal hair quantity	452720	938	UKB_460K.pigment_HAIR	HAIR
MENARCHE_AGE.txt	MNR	Age at menarche	other	misc		HP:0000140	Abnormality of the menstrual cycle	242278	373	UKB_460K.repro_MENARCHE_AGE	MENARCHE_AGE
MENOPAUSE_AGE.txt	MNP	Age at menopause	other	misc		HP:0008209	Premature ovarian insufficiency	143025	90	UKB_460K.repro_MENOPAUSE_AGE	MENOPAUSE_AGE
NumberChildrenEverBorn_Pooled.txt	NCH	Number children ever born	neuro	misc		HP:0008222	Female infertility	456500	14	UKB_460K.repro_NumberChildrenEverBorn_Pooled	NumberChildrenEverBorn_Pooled

## Sheet: Sheet1
GWAS Trait	Related HPO term	Related HPO ID	Machine ID	x
Body mass index	Abnormal eating behavior	HP:0100738	body_mass_index_2018_30124842	Body mass index
Height	Abnormality of body height	HP:0000002	height_2018_30124842	Height
Inflammatory bowel disease	Increased inflammatory response	HP:0012649	inflammatory_bowel_disease_2017_29906448	Inflammatory bowel disease
Coeliac disease	Increased inflammatory response	HP:0012649	coeliac_disease_2011_22057235	Coeliac disease
Diastolic blood pressure	Abnormal systemic blood pressure	HP:0030972	blood_pressure_traits_2018_30224653_diastolic_blood_pressure_2019_ukbio_icbp	Diastolic blood pressure
Systolic blood pressure	Abnormal systemic blood pressure	HP:0030972	blood_pressure_traits_2018_30224653_systolic_blood_pressure_2019_ukbio_icbp	Systolic blood pressure
Pulse pressure	Abnormal systemic blood pressure	HP:0030972	blood_pressure_traits_2018_30224653_pulse_pressure_2019_ukbio_icbp	Pulse pressure
Coronary artery disease	Abnormality of the cardiovascular system	HP:0001626	coronary_artery_disease_2018_29212778	Coronary artery disease
Glomerular filtration rate	Abnormal renal physiology	HP:0012211	glomerular_filtration_rate_2019_31152163
Rheumatoid arthritis	Increased inflammatory response	HP:0012649	rheumatoid_arthritis_2014_24390342	Rheumatoid arthritis
Heel bone mineral density	Abnormality of the skeletal system	HP:0000924	heel_bone_mineral_density_2018_30048462	Heel bone mineral density
Breast cancer	Neoplasm	HP:0002664	breast_cancer_2017_29059683	Breast cancer
Asthma	Increased inflammatory response	HP:0012649	asthma_2020_32296059	Asthma
Multiple sclerosis	Increased inflammatory response	HP:0012649	multiple_sclerosis_2019_31604244	Multiple sclerosis
Major depressive disorder	Behavioral abnormality	HP:0000708	major_depressive_disorder_2018_29700475	Major depressive disorder
Schizophrenia	Behavioral abnormality	HP:0000708	schizophrenia_2018_29483656	Schizophrenia
Parkinsons disease	Involuntary movements	HP:0004305	parkinsons_disease_2019_31701892	Parkinsons disease
HDL cholesterol	Abnormal HDL cholesterol concentration	HP:0031888	lipids_2018_29507422_hdl_2018_29507422	HDL cholesterol
LDL cholesterol	Abnormal LDL cholesterol concentration	HP:0031886	lipids_2018_29507422_ldl_2018_29507422	LDL cholesterol
Total cholesterol	Abnormal circulating cholesterol concentration	HP:0003107	lipids_2018_29507422_total_cholesterol_2018_29507422
Triglycerides	Abnormal circulating cholesterol concentration	HP:0003107	lipids_2018_29507422_triglycerides_2018_29507422	Triglycerides
Prostate cancer	Neoplasm	HP:0002664	prostate_cancer_2018_29892016	Prostate cancer
Basophils	Abnormal granulocyte count	HP:0032309	cellcounts_2020_32888494_BAS	Basophils
Eosinophils	Abnormal eosinophil count	HP:0020064	cellcounts_2020_32888494_EOS	Eosinophils
Hematocrit	Abnormal hematocrit	HP:0031850	cellcounts_2020_32888494_HCT	Hematocrit
Hemoglobin	Anemia	HP:0001903	cellcounts_2020_32888494_HGB	Hemoglobin
Lymphocytes	Abnormal lymphocyte count	HP:0040088	cellcounts_2020_32888494_LYM	Lymphocytes
Mean corpuscular hemoglobin concentration	Abnormal mean corpuscular hemoglobin concentration	HP:0025546	cellcounts_2020_32888494_MCHC	Mean corpuscular hemoglobin concentration
Mean corpuscular hemoglobin	Abnormal hemoglobin	HP:0011902	cellcounts_2020_32888494_MCH	Mean corpuscular hemoglobin
Mean corpuscular volume	Abnormal mean corpuscular volume	HP:0025065	cellcounts_2020_32888494_MCV	Mean corpuscular volume
Monocytes	Abnormal monocyte count	HP:0012310	cellcounts_2020_32888494_MON	Monocytes
Mean platelet volume	Abnormal platelet volume	HP:0011876	cellcounts_2020_32888494_MPV	Mean platelet volume
Neutrophils	Abnormal neutrophil count	HP:0011991	cellcounts_2020_32888494_NEU	Neutrophils
Platelets	Abnormal platelet count	HP:0011873	cellcounts_2020_32888494_PLT	Platelets
Red blood cells	Abnormal erythrocyte morphology	HP:0001877	cellcounts_2020_32888494_RBC	Red blood cells
Red cell distribution width	Abnormal erythrocyte morphology	HP:0001877	cellcounts_2020_32888494_RDW	Red cell distribution width
White blood cells	Abnormal leukocyte count	HP:0011893	cellcounts_2020_32888494_WBC	White blood cells
Type 1 diabetes	Increased inflammatory response	HP:0012649	type_1_diabetes_2015_25751624	Type 1 diabetes
Type 2 diabetes	Diabetes mellitus	HP:0000819	type_2_diabetes_bmi_adjusted_2018_29632382	Type 2 diabetes
C-reactive protein	Abnormal C-reactive protein level	HP:0032436	crp_2020_31900758	C-reactive protein
Educational attainment	Neurodevelopmental abnormality	HP:0012759	educational_attainment_2018_30038396	Educational attainment
Amyotrophic lateral sclerosis	Motor neuron atrophy	HP:0007373	amyotrophic_lateral_sclerosis_2018_29566793	Amyotrophic lateral sclerosis
Colorectal cancer	Neoplasm	HP:0002664	colorectal_cancer_2018_30104761	Colorectal cancer
Endometrial cancer	Neoplasm	HP:0002664	endometrial_cancer_2018_30093612	Endometrial cancer

## Sheet: Sheet2
machine_friendly_id	Column1	N	class	abbreviation	Name
MENARCHE_AGE	UKB_460K.repro_MENARCHE_AGE	242278	other	MNR	Age at menarche
MENOPAUSE_AGE	UKB_460K.repro_MENOPAUSE_AGE	143025	other	MNP	Age at menopause
AlanineAminotransferase	UKB_460K.biochemistry_AlanineAminotransferase	431882	metabolic	ALT	Alanine aminotransferase
AlkalinePhosphatase	UKB_460K.biochemistry_AlkalinePhosphatase	433862	metabolic	ALP	Alkaline phosphatase
Alzheimers_Jansen2019	PASS_Alzheimers_Jansen2019	433886	brain	AD	Alzheimer's disease
amyotrophic_lateral_sclerosis_2018_29566793_hg19	amyotrophic_lateral_sclerosis_2018_29566793	80610	immune	ALS	Amyotrophic lateral sclerosis
asthma_2020_32296059_hg19	asthma_2020_32296059	521528	immune	Asthma	Asthma
AtrialFibrillation_Nielsen2018	PASS_AtrialFibrillation_Nielsen2018	1030836	cardiovascular	AF	Atrial fibrillation
ADHD_Demontis2018	PASS_ADHD_Demontis2018	55374	brain	ADHD	Attention deficit hyperactivity disorder
AID_ALL	UKB_460K.disease_AID_ALL	459324	immune	AIT	Autoimmune disease
BALDING1	UKB_460K.body_BALDING1	208336	other	Balding	Balding
BASAL_METABOLIC_RATEz	UKB_460K.impedance_BASAL_METABOLIC_RATEz	451316	metabolic	BMR	Basal metabolic rate
cellcounts_2020_32888494_BAS	cellcounts_2020_32888494	408112	blood composition	BAS	Basophils
BIP_Mullins2021	PASS_BIP_Mullins2021	413466	brain	BP	Bipolar disorder
body_mass_index_2018_30124842_hg19	body_mass_index_2018_30124842	693529	other	BMI	Body mass index
breast_cancer_2017_29059683_hg19	breast_cancer_2017_29059683	139274	cancer	BC	Breast cancer
crp_2020_31900758_hg19	crp_2020_31900758	418642	other	CRP	C-reactive protein
CARDIOVASCULAR	UKB_460K.disease_CARDIOVASCULAR	459324	cardiovascular	CVD	Cardiovascular diseases
Cholesterol	UKB_460K.biochemistry_Cholesterol	435137	metabolic	TC	Cholesterol
Celiac	PASS_Celiac	15283	immune	CeD	Coeliac disease
colorectal_cancer_2018_30104761_hg19	colorectal_cancer_2018_30104761	387318	cancer	CC	Colorectal cancer
coronary_artery_disease_2018_29212778_hg19	coronary_artery_disease_2018_29212778	296525	cardiovascular	CaD	Coronary artery disease
CD_deLange2017	PASS_CD_deLange2017	40266	immune	CD	Crohn's disease
blood_pressure_traits_2018_30224653_hg19_DBP	blood_pressure_traits_2018_30224653	757601	cardiovascular	DBP	Diastolic blood pressure
DrinksPerWeek_Liu2019	PASS_DrinksPerWeek_Liu2019	527299	brain	Drinks	Drinks per week
ALLERGY_ECZEMA_DIAGNOSED	UKB_460K.disease_ALLERGY_ECZEMA_DIAGNOSED	458699	immune	Eczema	Eczema
educational_attainment_2018_30038396_hg19	educational_attainment_2018_30038396	1131881	brain	EA	Educational attainment
endometrial_cancer_2018_30093612_hg19	endometrial_cancer_2018_30093612	121885	cancer	EC	Endometrial cancer
cellcounts_2020_32888494_EOS	cellcounts_2020_32888494	408112	blood composition	EOS	Eosinophils
eGFRcrea	eGFRcrea	1004040	other	eGFR	Estimated glomerular filtration rate
FastingGlucose_Manning	PASS_FastingGlucose_Manning	58074	metabolic	FG	Fasting Glucose
FEV1FVCzSMOKE	UKB_460K.lung_FEV1FVCzSMOKE	371949	other	FEV1_FVC	FEV1-FVC ratio
FVCzSMOKE	UKB_460K.lung_FVCzSMOKE	371949	other	FVC	Forced vital capacity
GeneralRiskTolerance_KarlssonLinner2019	PASS_GeneralRiskTolerance_KarlssonLinner2019	466571	brain	GRT	General risk tolerance
Glucose	UKB_460K.biochemistry_Glucose	393767	metabolic	Glucose	Glucose
HAIR	UKB_460K.pigment_HAIR	452720	other	Hair_color	Hair color
HbA1c	UKB_460K.biochemistry_HbA1c	411840	metabolic	HbA1c	HbA1c
HDLcholesterol	UKB_460K.biochemistry_HDLcholesterol	397612	metabolic	HDL	HDL cholesterol
HEEL_TSCOREz	UKB_460K.bmd_HEEL_TSCOREz	445921	skeletal	HBMD	Heel bone mineral density
Height_2022	Height_2022_36224396	5380080	skeletal	Height	Height
cellcounts_2020_32888494_HCT	cellcounts_2020_32888494	408112	blood composition	HCT	Hematocrit
cellcounts_2020_32888494_HGB	cellcounts_2020_32888494	408112	blood composition	HGB	Hemoglobin
HYPERTENSION_DIAGNOSED	UKB_460K.disease_HYPERTENSION_DIAGNOSED	458554	cardiovascular	HTN	Hyperthension
HYPOTHYROIDISM_SELF_REP	UKB_460K.disease_HYPOTHYROIDISM_SELF_REP	459324	immune	HT	Hypothyroidism
IBD_deLange2017	PASS_IBD_deLange2017	59957	immune	IBD	Inflammatory bowel disease
Insomnia_Jansen2019	PASS_Insomnia_Jansen2019	383948	brain	Insomnia	Insomnia
Intelligence_SavageJansen2018	PASS_Intelligence_SavageJansen2018	264193	brain	Intel	Intelligence
LDLdirect	UKB_460K.biochemistry_LDLdirect	434347	metabolic	LDL	LDL cholesterol
cellcounts_2020_32888494_LYM	cellcounts_2020_32888494	408112	blood composition	LYM	Lymphocytes
major_depressive_disorder_2018_29700475_hg19	major_depressive_disorder_2018_29700475	480359	brain	MDD	Major depressive disorder
cellcounts_2020_32888494_MCH	cellcounts_2020_32888494	408112	blood composition	MCHC	Mean corpuscular hemoglobin
cellcounts_2020_32888494_MCHC	cellcounts_2020_32888494	408112	blood composition	MCHC	Mean corpuscular hemoglobin concentration
cellcounts_2020_32888494_MCV	cellcounts_2020_32888494	408112	blood composition	MCV	Mean corpuscular volume
cellcounts_2020_32888494_MPV	cellcounts_2020_32888494	408112	blood composition	MPV	Mean platelet volume
cellcounts_2020_32888494_MON	cellcounts_2020_32888494	408112	blood composition	MON	Monocytes
MORNINGPERSON	UKB_460K.other_MORNINGPERSON	410520	brain	MP	Morning person
multiple_sclerosis_2019_31604244_hg19	multiple_sclerosis_2019_31604244	109879	immune	MS	Multiple sclerosis
NEUROTICISM	UKB_460K.mental_NEUROTICISM	372066	brain	NRT	Neuroticism
cellcounts_2020_32888494_NEU	cellcounts_2020_32888494	408112	blood composition	NEU	Neutrophils
NumberChildrenEverBorn_Pooled	UKB_460K.repro_NumberChildrenEverBorn_Pooled	456500	brain	NCH	Number children ever born
parkinsons_disease_2019_31701892_hg19	parkinsons_disease_2019_31701892	482730	brain	PD	Parkinsons disease
cellcounts_2020_32888494_PLT	cellcounts_2020_32888494	408112	blood composition	PLT	Platelets
Primary_biliary_cirrhosis	PASS_Primary_biliary_cirrhosis	13239	immune	PBC	Primary biliary cirrhosis
prostate_cancer_2018_29892016_hg19	prostate_cancer_2018_29892016	140254	cancer	PC	Prostate cancer
blood_pressure_traits_2018_30224653_hg19_PP	blood_pressure_traits_2018_30224653	757601	cardiovascular	PP	Pulse pressure
ReactionTime_Davies2018	PASS_ReactionTime_Davies2018	300486	brain	Reaction	Reaction time
cellcounts_2020_32888494_RBC	cellcounts_2020_32888494	408112	blood composition	RBC	Red blood cells
cellcounts_2020_32888494_RDW	cellcounts_2020_32888494	408112	blood composition	RDW	Red cell distribution width
RESPIRATORY_ENT	UKB_460K.disease_RESPIRATORY_ENT	459324	immune	RR-ENT	Respiratory and ear-nose-throat Diseases
rheumatoid_arthritis_2014_24390342_hg19	rheumatoid_arthritis_2014_24390342	80799	immune	RA	Rheumatoid arthritis
schizophrenia_2018_29483656_hg19	schizophrenia_2018_29483656	105318	brain	SCZ	Schizophrenia
SHBG	UKB_460K.biochemistry_SHBG	391848	metabolic	SHBG	Sex hormone binding globulin
SleepDuration_Dashti2019	PASS_SleepDuration_Dashti2019	446118	brain	Sleep	Sleep duration
SMOKING_STATUS	UKB_460K.cov_SMOKING_STATUS	457683	brain	Smoking	Smoking status
SWB	PASS_SWB	298420	brain	SWB	Subjective well being
Lupus	PASS_Lupus	14267	immune	SLE	Systemic lupus erythematosus
blood_pressure_traits_2018_30224653_hg19_SBP	blood_pressure_traits_2018_30224653	757601	cardiovascular	SBP	Systolic blood pressure
Testosterone_Male	UKB_460K.biochemistry_Testosterone_Male	196813	metabolic	TST	Testosterone
TotalBilirubin	UKB_460K.biochemistry_TotalBilirubin	429423	metabolic	TBIL	Total bilirubin
TotalProtein	UKB_460K.biochemistry_TotalProtein	397652	metabolic	TP	Total protein
Triglycerides	UKB_460K.biochemistry_Triglycerides	431952	metabolic	TG	Triglycerides
type_1_diabetes_2015_25751624_hg19	type_1_diabetes_2015_25751624	29652	immune	T1D	Type 1 diabetes
type_2_diabetes_bmi_adjusted_2018_29632382_hg19	type_2_diabetes_bmi_adjusted_2018_29632382	298957	other	T2D	Type 2 diabetes
UC_deLange2017	PASS_UC_deLange2017	45975	immune	UC	Ulcerative colitis
VerbalNumericReasoning_Davies2018	PASS_VerbalNumericReasoning_Davies2018	168033	brain	VNR	Verbal numeric reasoning
WHRadjBMIz	UKB_460K.body_WHRadjBMIz	458417	other	WHR	Waist-hip ratio
cellcounts_2020_32888494_WBC	cellcounts_2020_32888494	408112	blood composition	WBC	White blood cells
Worry_Nagel2018	PASS_Worry_Nagel2018	345850	brain	Worry	Worry

## Sheet: Sheet3
name	n_clumps
amyotrophic_lateral_sclerosis_2018_29566793_hg19	5
asthma_2020_32296059_hg19	439
blood_pressure_traits_2018_30224653_DBP_hg19	1357
blood_pressure_traits_2018_30224653_PP_hg19	1038
blood_pressure_traits_2018_30224653_SBP_hg19	1299
body_mass_index_2018_30124842_hg19	1041
breast_cancer_2017_29059683_hg19	316
cellcounts_2020_32888494_BAS_hg19	509
cellcounts_2020_32888494_EOS_hg19	1853
cellcounts_2020_32888494_HCT_hg19	1620
cellcounts_2020_32888494_HGB_hg19	1701
cellcounts_2020_32888494_LYM_hg19	2027
cellcounts_2020_32888494_MCH_hg19	2278
cellcounts_2020_32888494_MCHC_hg19	777
cellcounts_2020_32888494_MCV_hg19	2661
cellcounts_2020_32888494_MON_hg19	2233
cellcounts_2020_32888494_MPV_hg19	2667
cellcounts_2020_32888494_NEU_hg19	1503
cellcounts_2020_32888494_PLT_hg19	2832
cellcounts_2020_32888494_RBC_hg19	2262
cellcounts_2020_32888494_RDW_hg19	1984
cellcounts_2020_32888494_WBC_hg19	2030
colorectal_cancer_2018_30104761_hg19	3
coronary_artery_disease_2018_29212778_hg19	262
crp_2020_31900758_hg19	893
educational_attainment_2018_30038396_hg19	622
endometrial_cancer_2018_30093612_hg19	13
major_depressive_disorder_2018_29700475_hg19	10
multiple_sclerosis_2019_31604244_hg19	221
parkinsons_disease_2019_31701892_hg19	28
PASS_ADHD_Demontis2018	8
PASS_Alzheimers_Jansen2019	38
PASS_AtrialFibrillation_Nielsen2018	168
PASS_BIP_Mullins2021	44
PASS_CD_deLange2017	130
PASS_Celiac	13
PASS_DrinksPerWeek_Liu2019	28
PASS_FastingGlucose_Manning	25
PASS_GeneralRiskTolerance_KarlssonLinner2019	24
PASS_IBD_deLange2017	151
PASS_Insomnia_Jansen2019	12
PASS_Intelligence_SavageJansen2018	195
PASS_Lupus	39
PASS_Primary_biliary_cirrhosis	30
PASS_ReactionTime_Davies2018	37
PASS_SleepDuration_Dashti2019	69
PASS_SWB	1
PASS_UC_deLange2017	76
PASS_VerbalNumericReasoning_Davies2018	78
PASS_Worry_Nagel2018	58
prostate_cancer_2018_29892016_hg19	351
rheumatoid_arthritis_2014_24390342_hg19	227
schizophrenia_2018_29483656_hg19	231
type_1_diabetes_2015_25751624_hg19	61
type_2_diabetes_bmi_adjusted_2018_29632382_hg19	18
UKB_460K.biochemistry_AlanineAminotransferase	359
UKB_460K.biochemistry_AlkalinePhosphatase	1082
UKB_460K.biochemistry_Cholesterol	504
UKB_460K.biochemistry_Glucose	146
UKB_460K.biochemistry_HbA1c	722
UKB_460K.biochemistry_HDLcholesterol	916
UKB_460K.biochemistry_LDLdirect	431
UKB_460K.biochemistry_SHBG	688
UKB_460K.biochemistry_Testosterone_Male	274
UKB_460K.biochemistry_TotalBilirubin	328
UKB_460K.biochemistry_TotalProtein	643
UKB_460K.biochemistry_Triglycerides	560
UKB_460K.bmd_HEEL_TSCOREz	1961
UKB_460K.body_BALDING1	513
UKB_460K.body_WHRadjBMIz	650
UKB_460K.cov_SMOKING_STATUS	166
UKB_460K.disease_AID_ALL	84
UKB_460K.disease_ALLERGY_ECZEMA_DIAGNOSED	220
UKB_460K.disease_CARDIOVASCULAR	321
UKB_460K.disease_HYPERTENSION_DIAGNOSED	422
UKB_460K.disease_HYPOTHYROIDISM_SELF_REP	171
UKB_460K.disease_RESPIRATORY_ENT	128
UKB_460K.impedance_BASAL_METABOLIC_RATEz	1705
UKB_460K.lung_FEV1FVCzSMOKE	931
UKB_460K.lung_FVCzSMOKE	620
UKB_460K.mental_NEUROTICISM	124
UKB_460K.other_MORNINGPERSON	154
UKB_460K.pigment_HAIR	938
UKB_460K.repro_MENARCHE_AGE	373
UKB_460K.repro_MENOPAUSE_AGE	90
UKB_460K.repro_NumberChildrenEverBorn_Pooled	14
