# Supplementary material for: Identification of rare disease genes as drivers of common diseases through tissue-specific gene regulatory networks
Source: Sci Rep. 2024 Dec 4;14:30206. doi: 10.1038/s41598-024-80670-1 (PMC11618476; doi:10.1038/s41598-024-80670-1)
Supplement: Supplementary file 4 — Supplementary Information 4. [file 41598_2024_80670_MOESM4_ESM.xlsx]

## Sheet: Sheet1
Tissue	human_readable_name	Number of eigenvectors	type	class
Adipose.Breast	Adipose Breast	538	complex tissue	other
Blood.Vessel	Blood Vessel	446	complex tissue	cardiovascular
Brain.Cerebellar.Hemisphere	Brain Cerebellar Hemisphere	94	complex tissue	neuro
Brain.Cerebellum	Brain Cerebellum	118	complex tissue	neuro
Brain.Cortex	Brain Cortex	35	complex tissue	neuro
Brain.Cortex.Fetal	Brain Cortex Fetal	157	complex tissue	neuro
Brain.Frontal.Cortex	Brain Frontal Cortex	204	complex tissue	neuro
Brain.Hindbrain.Fetal	Brain Hindbrain Fetal	37	complex tissue	neuro
Brain.Hypothalamus	Brain Hypothalamus	33	complex tissue	neuro
Brain.Spinal.Cord..cervical.c.1.	Brain Spinal Cord cervical c 1	50	complex tissue	neuro
cartilage.tenosynovium	cartilage tenosynovium	139	complex tissue	skeletal
Colon	Colon	387	complex tissue	other
Esophagus	Esophagus	328	complex tissue	other
Heart	Heart	289	complex tissue	cardiovascular
Kidney	Kidney	110	complex tissue	metabolic
Liver	Liver	468	complex tissue	metabolic
Lung	Lung	342	complex tissue	other
Muscle	Muscle	349	complex tissue	other
Nasal.Lavage	Nasal Lavage	65	complex tissue	other
Nerve.Tibial	Nerve Tibial	268	complex tissue	other
Ovary	Ovary	85	complex tissue	other
Pancreas	Pancreas	210	complex tissue	other
PBMC	PBMC	490	complex tissue	blood composition
Pituitary	Pituitary	122	complex tissue	other
Placenta	Placenta	88	complex tissue	other
Prostate	Prostate	153	complex tissue	other
Retina	Retina	156	complex tissue	other
Salivary.Gland.Minor.Salivary.Gland	Minor Salivary Gland	74	complex tissue	other
Skin	Skin	387	complex tissue	other
Small.Intestine	Small Intestine	219	complex tissue	other
Spleen	Spleen	117	complex tissue	other
Stomach	Stomach	106	complex tissue	other
Synovium	Synovium	61	complex tissue	skeletal
Thyroid	Thyroid	295	complex tissue	other
Uterus	Uterus	96	complex tissue	other
Vagina	Vagina	45	complex tissue	other
Whole.Blood	Whole Blood	1328	complex tissue	blood composition
Whole.Blood.Fetal	Whole Blood Fetal	249	complex tissue	blood composition
Recount3	Recount3	848	complex tissue	other
Airway.basal.cells	Airway basal cells	38	isolated celltype	other
Airway.Epithelial	Airway Epithelial	196	isolated celltype	other
B.Cells	B Cells	117	isolated celltype	immune
Brain.Caudate..basal.ganglia.	Brain Caudate basal ganglia	34	isolated celltype	neuro
Brain.Nucleus.accumbens..basal.ganglia.	Brain Nucleus accumbens basal ganglia	40	isolated celltype	neuro
cardiac.organoids_cardiac.progenitors_derived.cardiomyocytes	cardiac organoids	87	isolated celltype	cardiovascular
Dendritic.cells	Dendritic cells	117	isolated celltype	immune
derived.neural.progenitor_derived.neurons	neural progenitor derived neurons	270	isolated celltype	neuro
derived.neural.progenitors_derived.astrocytes	neural progenitors derived astrocytes	110	isolated celltype	neuro
fibroblasts_cell.lines_smooth.muscle.cell_mesenchymal.stem.cells	smooth muscle cell mesenchymal stem cells	404	isolated celltype	other
hematopoietic.progenitors	hematopoietic progenitors	159	isolated celltype	blood composition
hepatocytes	hepatocytes	67	isolated celltype	other
HUVEC	HUVEC	198	isolated celltype	other
Macrophages	Macrophages	245	isolated celltype	immune
Macrophages.iPSC	Macrophages iPSC	427	isolated celltype	immune
Microglia	Microglia	25	isolated celltype	neuro
Monocytes	Monocytes	181	isolated celltype	immune
myotube.myoblast	myotube myoblast	171	isolated celltype	skeletal
T.Cells	T Cells	328	isolated celltype	immune
