# Supplementary material for: Identification of rare disease genes as drivers of common diseases through tissue-specific gene regulatory networks
Source: Sci Rep. 2024 Dec 4;14:30206. doi: 10.1038/s41598-024-80670-1 (PMC11618476; doi:10.1038/s41598-024-80670-1)
Supplement: Supplementary file 5 — Supplementary Information 5. [file 41598_2024_80670_MOESM5_ESM.xlsx]

## Sheet: supplemental_table_2
Category	ID	Name	Source	p-value	q-value Bonferroni	q-value FDR B&H	q-value FDR B&Y	Hit Count in Query List	Hit Count in Genome	odds_ratio	Hit in Query List
GO: Biological Process	GO:1903508	positive regulation of nucleic acid-templated transcription		8.134e-23	5.574e-19	2.493e-19	2.346e-18	124	1782	2.63684	CDKN2A,HIVEP1,HIVEP2,ERG,ESR1,RPS6KA1,ETS1,ETV6,MECOM,TSC2,ZFPM1,RREB1,MEIS1,KLF2,PHB1,ATXN1,JAG1,ARID5B,PKD1,NUCKS1,SPDEF,AFF1,VEGFA,SOX6,ZFAT,KAT5,POMC,ZNF521,APOE,PPARG,SKI,CREB5,IER2,SBNO2,LPIN3,CDK5RAP3,IGF1R,IGF2,KANSL1,KLF7,SKAP1,HELZ2,FOXP1,ZFHX3,CTBP2,ATF1,RERE,MAPK3,SSBP4,DOT1L,NFAT5,MAP2K2,PRDM16,RAI1,SOX5,TET2,SOX15,ZBTB38,WWOX,SPI1,MYO1C,BCAS3,MYT1,INSR,PSMC3,IRF1,RNF40,ZNF318,GMEB2,…
GO: Biological Process	GO:0045893	positive regulation of DNA-templated transcription		8.134e-23	5.574e-19	2.493e-19	2.346e-18	124	1782	2.63684	CDKN2A,HIVEP1,HIVEP2,ERG,ESR1,RPS6KA1,ETS1,ETV6,MECOM,TSC2,ZFPM1,RREB1,MEIS1,KLF2,PHB1,ATXN1,JAG1,ARID5B,PKD1,NUCKS1,SPDEF,AFF1,VEGFA,SOX6,ZFAT,KAT5,POMC,ZNF521,APOE,PPARG,SKI,CREB5,IER2,SBNO2,LPIN3,CDK5RAP3,IGF1R,IGF2,KANSL1,KLF7,SKAP1,HELZ2,FOXP1,ZFHX3,CTBP2,ATF1,RERE,MAPK3,SSBP4,DOT1L,NFAT5,MAP2K2,PRDM16,RAI1,SOX5,TET2,SOX15,ZBTB38,WWOX,SPI1,MYO1C,BCAS3,MYT1,INSR,PSMC3,IRF1,RNF40,ZNF318,GMEB2,…
GO: Biological Process	GO:1902680	positive regulation of RNA biosynthetic process		1.091e-22	7.479e-19	2.493e-19	2.346e-18	124	1788	2.628	CDKN2A,HIVEP1,HIVEP2,ERG,ESR1,RPS6KA1,ETS1,ETV6,MECOM,TSC2,ZFPM1,RREB1,MEIS1,KLF2,PHB1,ATXN1,JAG1,ARID5B,PKD1,NUCKS1,SPDEF,AFF1,VEGFA,SOX6,ZFAT,KAT5,POMC,ZNF521,APOE,PPARG,SKI,CREB5,IER2,SBNO2,LPIN3,CDK5RAP3,IGF1R,IGF2,KANSL1,KLF7,SKAP1,HELZ2,FOXP1,ZFHX3,CTBP2,ATF1,RERE,MAPK3,SSBP4,DOT1L,NFAT5,MAP2K2,PRDM16,RAI1,SOX5,TET2,SOX15,ZBTB38,WWOX,SPI1,MYO1C,BCAS3,MYT1,INSR,PSMC3,IRF1,RNF40,ZNF318,GMEB2,…
GO: Biological Process	GO:0045944	positive regulation of transcription by RNA polymerase II		1.281e-21	8.782e-18	2.195e-18	2.066e-17	102	1331	2.90397	CDKN2A,HIVEP1,HIVEP2,ERG,ESR1,RPS6KA1,ETS1,ETV6,MECOM,TSC2,ZFPM1,RREB1,MEIS1,KLF2,ATXN1,JAG1,PKD1,NUCKS1,SPDEF,VEGFA,SOX6,ZFAT,KAT5,POMC,ZNF521,PPARG,SKI,CREB5,IER2,SBNO2,LPIN3,CDK5RAP3,IGF2,KLF7,SKAP1,HELZ2,FOXP1,ZFHX3,CTBP2,ATF1,MAPK3,SSBP4,DOT1L,NFAT5,PRDM16,SOX5,TET2,SOX15,ZBTB38,WWOX,SPI1,MYO1C,BCAS3,MYT1,PSMC3,IRF1,RNF40,GMEB2,KDM6B,ZEB2,CASZ1,NFIA,NFE2L1,NFIC,NFIX,NFKBIA,MAMSTR,AP3D1,NOTCH…
GO: Biological Process	GO:0010558	negative regulation of macromolecule biosynthetic process		1.711e-20	1.172e-16	2.345e-17	2.206e-16	113	1632	2.62379	CDKN1B,CDKN2A,HIC1,HIVEP1,ESR1,TRPS1,ETV6,MECOM,KLF3,BCL11A,ZFPM1,RREB1,KLF2,PHB1,ZBTB7A,ATXN1,ARID5B,SPDEF,FTO,VEGFA,SOX6,SFMBT1,TRAF7,KAT5,FXR2,ZBTB4,ST3GAL4,PPARG,SKI,HDAC7,HEXIM1,SBNO2,PIAS4,NCOR2,ZBTB46,IGF2BP2,IGF2,KLF7,CELF1,CPEB4,ZBTB10,UNK,FOXP1,ZFHX3,CTBP2,VGLL4,RERE,SUFU,PRDM16,L3MBTL3,CUX1,SOX5,HDAC9,IRF2BP2,SOX15,ZHX3,SP2,ZBTB38,ZBTB20,SPI1,INS,IRF1,ZNF318,BCL7A,PTCH1,ZEB2,ZGPAT,ZFP3…
GO: Biological Process	GO:0031327	negative regulation of cellular biosynthetic process		3.269e-20	2.241e-16	3.734e-17	3.514e-16	115	1693	2.57402	CDKN1B,CDKN2A,HIC1,HIVEP1,ESR1,TRPS1,ETV6,MECOM,KLF3,BCL11A,ZFPM1,RREB1,KLF2,PHB1,ZBTB7A,ATXN1,ARID5B,SPDEF,FTO,VEGFA,SOX6,SFMBT1,TRAF7,KAT5,FXR2,ZBTB4,ST3GAL4,APOC1,PPARG,SKI,HDAC7,HEXIM1,SBNO2,PIAS4,MST1,NCOR2,ZBTB46,IGF2BP2,IGF2,KLF7,CELF1,CPEB4,ZBTB10,UNK,FOXP1,ZFHX3,CTBP2,VGLL4,RERE,SUFU,PRDM16,L3MBTL3,CUX1,SOX5,HDAC9,IRF2BP2,SOX15,ZHX3,SP2,ZBTB38,ZBTB20,SPI1,INS,IRF1,ZNF318,BCL7A,PTCH1,ZEB2…
GO: Biological Process	GO:1902679	negative regulation of RNA biosynthetic process		8.316e-20	5.699e-16	8.142e-17	7.661e-16	101	1386	2.7614	CDKN1B,CDKN2A,HIC1,HIVEP1,ESR1,TRPS1,ETV6,MECOM,KLF3,BCL11A,ZFPM1,RREB1,KLF2,PHB1,ZBTB7A,ATXN1,ARID5B,SPDEF,VEGFA,SOX6,SFMBT1,TRAF7,KAT5,ZBTB4,PPARG,SKI,HDAC7,HEXIM1,SBNO2,PIAS4,NCOR2,ZBTB46,IGF2,KLF7,ZBTB10,FOXP1,ZFHX3,CTBP2,VGLL4,RERE,SUFU,PRDM16,L3MBTL3,CUX1,SOX5,HDAC9,IRF2BP2,SOX15,ZHX3,SP2,ZBTB38,ZBTB20,SPI1,INS,IRF1,ZNF318,BCL7A,PTCH1,ZEB2,ZGPAT,NFE2L1,ZC3H4,NFIC,NFIX,JAZF1,CBX1,TASOR,NOTCH…
GO: Biological Process	GO:0045892	negative regulation of DNA-templated transcription		1.305e-19	8.944e-16	1.047e-16	9.848e-16	100	1372	2.76195	CDKN1B,CDKN2A,HIC1,HIVEP1,ESR1,TRPS1,ETV6,MECOM,KLF3,BCL11A,ZFPM1,RREB1,KLF2,PHB1,ZBTB7A,ATXN1,ARID5B,SPDEF,VEGFA,SOX6,SFMBT1,TRAF7,KAT5,ZBTB4,PPARG,SKI,HDAC7,HEXIM1,SBNO2,PIAS4,NCOR2,ZBTB46,IGF2,KLF7,ZBTB10,FOXP1,ZFHX3,CTBP2,VGLL4,RERE,SUFU,PRDM16,L3MBTL3,CUX1,SOX5,HDAC9,IRF2BP2,SOX15,ZHX3,SP2,ZBTB38,ZBTB20,SPI1,INS,IRF1,ZNF318,BCL7A,PTCH1,ZEB2,ZGPAT,NFE2L1,ZC3H4,NFIC,NFIX,JAZF1,CBX1,NOTCH1,DNMT…
GO: Biological Process	GO:1903507	negative regulation of nucleic acid-templated transcription		1.374e-19	9.419e-16	1.047e-16	9.848e-16	100	1373	2.75994	CDKN1B,CDKN2A,HIC1,HIVEP1,ESR1,TRPS1,ETV6,MECOM,KLF3,BCL11A,ZFPM1,RREB1,KLF2,PHB1,ZBTB7A,ATXN1,ARID5B,SPDEF,VEGFA,SOX6,SFMBT1,TRAF7,KAT5,ZBTB4,PPARG,SKI,HDAC7,HEXIM1,SBNO2,PIAS4,NCOR2,ZBTB46,IGF2,KLF7,ZBTB10,FOXP1,ZFHX3,CTBP2,VGLL4,RERE,SUFU,PRDM16,L3MBTL3,CUX1,SOX5,HDAC9,IRF2BP2,SOX15,ZHX3,SP2,ZBTB38,ZBTB20,SPI1,INS,IRF1,ZNF318,BCL7A,PTCH1,ZEB2,ZGPAT,NFE2L1,ZC3H4,NFIC,NFIX,JAZF1,CBX1,NOTCH1,DNMT…
GO: Molecular Function	GO:0140110	transcription regulator activity		2.922e-19	3.372e-16	3.372e-16	2.572e-15	114	1736	2.48843	HIC1,HIVEP1,HIVEP2,ERG,ESR1,TRPS1,ETS1,ETV6,MECOM,KLF3,BCL11A,ZFPM1,RREB1,MEIS1,KLF2,PHB1,ZBTB7A,ARID5B,NUCKS1,SPDEF,AFF1,SOX6,SFMBT1,ZFAT,KAT5,FOXO6,ZNF652,ZBTB4,ZNF521,PPARG,SKI,HDAC7,CREB5,PIAS4,LPIN3,NCOR2,ZBTB46,SLC2A4RG,KLF7,HELZ2,ZBTB10,FOXP1,ZFHX3,CTBP2,ATF1,RERE,DOT1L,SUFU,NFAT5,PRDM16,CUX1,SOX5,HDAC9,IRF2BP2,SOX15,ZHX3,SP2,ZBTB38,ZBTB20,WWOX,SPI1,MYT1,IRF1,GMEB2,ZEB2,CASZ1,ZGPAT,NFIA,NF…
GO: Biological Process	GO:0051253	negative regulation of RNA metabolic process		4.509e-19	3.09e-15	3.09e-16	2.908e-15	105	1512	2.63153	CDKN1B,CDKN2A,HIC1,HIVEP1,ESR1,TRPS1,ETV6,MECOM,KLF3,BCL11A,ZFPM1,RREB1,KLF2,PHB1,ZBTB7A,ATXN1,ARID5B,SPDEF,VEGFA,SOX6,SFMBT1,TRAF7,KAT5,ZBTB4,PPARG,SKI,HDAC7,HEXIM1,SBNO2,PIAS4,NCOR2,ZBTB46,IGF2BP2,IGF2,KLF7,ZBTB10,FOXP1,ZFHX3,CTBP2,VGLL4,RERE,SUFU,PRDM16,L3MBTL3,CUX1,SOX5,HDAC9,IRF2BP2,SOX15,ZHX3,SP2,ZBTB38,ZBTB20,SPI1,INS,IRF1,RNF40,ZNF318,BCL7A,PTCH1,ZEB2,ZGPAT,NFE2L1,ZC3H4,NFIC,NFIX,JAZF1,CB…
GO: Biological Process	GO:0000122	negative regulation of transcription by RNA polymerase II		5.369e-19	3.68e-15	3.345e-16	3.148e-15	84	1046	3.04311	HIC1,HIVEP1,ESR1,TRPS1,ETV6,KLF3,BCL11A,ZFPM1,RREB1,KLF2,PHB1,ZBTB7A,ATXN1,ARID5B,SPDEF,VEGFA,SOX6,TRAF7,KAT5,ZBTB4,PPARG,SKI,HDAC7,HEXIM1,PIAS4,NCOR2,ZBTB46,IGF2,KLF7,ZBTB10,FOXP1,ZFHX3,CTBP2,SUFU,PRDM16,CUX1,HDAC9,IRF2BP2,SOX15,ZHX3,SP2,ZBTB38,ZBTB20,SPI1,INS,PTCH1,ZEB2,ZGPAT,NFE2L1,NFIC,NFIX,JAZF1,CBX1,NOTCH1,DNMT3A,NPAS1,TBX2,TCF4,TBX3,HNF1A,CUX2,TCF7L2,RARB,WWP2,GLIS3,NR1H3,RELA,REST,RUNX3,Z…
GO: Biological Process	GO:0045934	negative regulation of nucleobase-containing compound metabolic process		4.548e-18	3.117e-14	2.597e-15	2.444e-14	108	1633	2.50616	CDKN1B,CDKN2A,HIC1,HIVEP1,ESR1,TRPS1,ETV6,MECOM,KLF3,BCL11A,ZFPM1,RREB1,KLF2,PHB1,ZBTB7A,ATXN1,ARID5B,SPDEF,VEGFA,SOX6,SFMBT1,TRAF7,KAT5,ZBTB4,PPARG,SKI,HDAC7,HEXIM1,SBNO2,PIAS4,NCOR2,ZBTB46,IGF2BP2,IGF2,KLF7,ZBTB10,FOXP1,ZFHX3,CTBP2,VGLL4,RERE,SUFU,PRDM16,L3MBTL3,CUX1,SOX5,HDAC9,IRF2BP2,SOX15,ZHX3,SP2,ZBTB38,ZBTB20,SPI1,RTEL1,INS,SENP3,IRF1,RNF40,ZNF318,BCL7A,PTCH1,ZEB2,ZGPAT,NFE2L1,ZC3H4,NFIC,N…
GO: Cellular Component	GO:0000785	chromatin		2.873e-17	1.954e-14	1.954e-14	1.387e-13	93	1328	2.65372	CDKN2A,HIC1,ERG,STAG1,ESR1,BCL7C,TRPS1,BCL7B,ETS1,ETV6,KLF3,BCL11A,ZFPM1,MEIS1,KLF2,NUCKS1,SPDEF,ALDOA,SOX6,KAT5,FOXO6,POLR2A,PPARG,CREB5,NCOR2,ZBTB46,KANSL1,KLF7,FOXP1,ZFHX3,ATF1,NFAT5,CUX1,SOX5,SOX15,ZHX3,BNC2,SP2,SPI1,MYO1C,BCAS3,MYT1,IRF1,RNF40,GMEB2,BCL7A,DDB2,ZEB2,CASZ1,ZGPAT,NFIA,NFE2L1,NFIC,NFIX,CBX1,TASOR,DNMT3A,NPAS1,TBX2,TCF4,TBX3,HNF1A,CUX2,TCF7L2,RARB,JADE2,BAZ1B,PBX4,NR1H3,RELA,BRD3…
GO: Cellular Component	GO:0032993	protein-DNA complex		9.507e-17	6.465e-14	3.233e-14	2.295e-13	95	1400	2.57138	CDKN2A,HIC1,ERG,STAG1,ESR1,BCL7C,TRPS1,BCL7B,ETS1,ETV6,KLF3,BCL11A,ZFPM1,MEIS1,KLF2,NUCKS1,SPDEF,ALDOA,SOX6,KAT5,FOXO6,POLR2A,PPARG,CREB5,NCOR2,ZBTB46,KANSL1,KLF7,FOXP1,ZFHX3,ATF1,NFAT5,CUX1,SOX5,SOX15,ZHX3,BNC2,SP2,SPI1,MYO1C,BCAS3,MYT1,IRF1,RNF40,GMEB2,BCL7A,DDB2,ZEB2,CASZ1,ZGPAT,NFIA,NFE2L1,NFIC,NFIX,CBX1,TASOR,DNMT3A,NPAS1,TBX2,TCF4,TBX3,HNF1A,CUX2,TCF7L2,RARB,JADE2,BAZ1B,PBX4,NR1H3,RELA,BRD3…
GO: Molecular Function	GO:0003700	DNA-binding transcription factor activity		2.821e-16	3.255e-13	1.628e-13	1.242e-12	87	1242	2.65441	HIC1,HIVEP1,HIVEP2,ERG,ESR1,TRPS1,ETS1,ETV6,MECOM,KLF3,BCL11A,RREB1,MEIS1,KLF2,ZBTB7A,SPDEF,AFF1,SOX6,ZFAT,FOXO6,ZNF652,ZBTB4,ZNF521,PPARG,SKI,CREB5,ZBTB46,SLC2A4RG,KLF7,ZBTB10,FOXP1,ZFHX3,ATF1,NFAT5,PRDM16,CUX1,SOX5,IRF2BP2,SOX15,ZHX3,SP2,ZBTB38,ZBTB20,SPI1,MYT1,IRF1,GMEB2,ZEB2,CASZ1,ZGPAT,NFIA,NFE2L1,NFIC,NFIX,MYRF,NPAS1,TBX2,TCF4,TBX3,HNF1A,CUX2,TCF7L2,RARB,ZBTB7C,ZNF629,GLIS3,PBX4,NR1H3,RELA,…
GO: Molecular Function	GO:0000981	DNA-binding transcription factor activity, RNA polymerase II-specific		4.844e-16	5.59e-13	1.863e-13	1.421e-12	84	1184	2.68843	HIC1,HIVEP1,HIVEP2,ERG,ESR1,TRPS1,ETS1,ETV6,MECOM,KLF3,BCL11A,RREB1,MEIS1,KLF2,ZBTB7A,SPDEF,SOX6,ZFAT,FOXO6,ZNF652,ZBTB4,ZNF521,PPARG,SKI,CREB5,ZBTB46,KLF7,ZBTB10,FOXP1,ZFHX3,ATF1,NFAT5,PRDM16,CUX1,SOX5,IRF2BP2,SOX15,ZHX3,SP2,ZBTB38,ZBTB20,SPI1,MYT1,IRF1,GMEB2,ZEB2,CASZ1,ZGPAT,NFIA,NFE2L1,NFIC,NFIX,MYRF,NPAS1,TBX2,TCF4,TBX3,HNF1A,CUX2,TCF7L2,RARB,ZBTB7C,ZNF629,GLIS3,PBX4,NR1H3,RELA,LHX3,EBF1,REST…
GO: Molecular Function	GO:0043565	sequence-specific DNA binding		7.102e-16	8.196e-13	2.049e-13	1.563e-12	100	1573	2.40903	HIC1,HIVEP1,HIVEP2,ERG,ESR1,TRPS1,ETS1,ETV6,MECOM,KLF3,BCL11A,RREB1,MEIS1,KLF2,ZBTB7A,ARID5B,SPDEF,SOX6,ZFAT,FOXO6,ZNF652,POLR2A,ZBTB4,ZNF521,PPARG,SKI,CREB5,NCOR2,ZBTB46,SLC2A4RG,KLF7,ZBTB10,FOXP1,ZFHX3,ATF1,RERE,NFAT5,PRDM16,CUX1,SOX5,IRF2BP2,SOX15,ZHX3,BNC2,SP2,ZBTB38,ZBTB20,SPI1,MYT1,IRF1,BCL2,GMEB2,KDM6B,ZEB2,CASZ1,ZGPAT,NFIA,NFE2L1,NFIC,NFIX,MYRF,DNMT3A,NPAS1,TBX2,SMG6,TCF4,TBX3,HNF1A,CUX2,…
GO: Molecular Function	GO:0003690	double-stranded DNA binding		1.363e-15	1.573e-12	3.146e-13	2.4e-12	99	1564	2.39866	HIC1,HIVEP1,HIVEP2,ERG,ESR1,TRPS1,ETS1,ETV6,MECOM,KLF3,BCL11A,RREB1,MEIS1,KLF2,ZBTB7A,FEN1,ARID5B,NUCKS1,SPDEF,SOX6,ZFAT,FOXO6,ZNF652,POLR2A,ZBTB4,ZNF521,PPARG,SKI,CREB5,ZBTB46,SLC2A4RG,KLF7,ZBTB10,FOXP1,ZFHX3,ATF1,NFAT5,PRDM16,CUX1,SOX5,IRF2BP2,SOX15,ZHX3,BNC2,SP2,ZBTB38,ZBTB20,SPI1,MYT1,IRF1,GMEB2,KDM6B,ZEB2,CASZ1,ZGPAT,NFIA,NFE2L1,NFIC,NFIX,DNMT3A,NPAS1,TBX2,RAD51B,TCF4,TBX3,HNF1A,CUX2,TCF7L2,…
GO: Molecular Function	GO:1990837	sequence-specific double-stranded DNA binding		2.724e-15	3.143e-12	5.239e-13	3.997e-12	94	1458	2.4431	HIC1,HIVEP1,HIVEP2,ERG,ESR1,TRPS1,ETS1,ETV6,MECOM,KLF3,BCL11A,RREB1,MEIS1,KLF2,ZBTB7A,ARID5B,SPDEF,SOX6,ZFAT,FOXO6,ZNF652,POLR2A,ZBTB4,ZNF521,PPARG,SKI,CREB5,ZBTB46,SLC2A4RG,KLF7,ZBTB10,FOXP1,ZFHX3,ATF1,NFAT5,PRDM16,CUX1,SOX5,IRF2BP2,SOX15,ZHX3,BNC2,SP2,ZBTB38,ZBTB20,SPI1,MYT1,IRF1,GMEB2,KDM6B,ZEB2,CASZ1,ZGPAT,NFIA,NFE2L1,NFIC,NFIX,DNMT3A,NPAS1,TBX2,TCF4,TBX3,HNF1A,CUX2,TCF7L2,RARB,ZBTB7C,ZNF689,…
GO: Molecular Function	GO:0000976	transcription cis-regulatory region binding		3.786e-15	4.369e-12	6.241e-13	4.761e-12	91	1393	2.47549	HIVEP1,HIVEP2,ERG,ESR1,TRPS1,ETS1,ETV6,MECOM,KLF3,BCL11A,RREB1,MEIS1,KLF2,ZBTB7A,ARID5B,SOX6,ZFAT,FOXO6,ZNF652,POLR2A,ZBTB4,ZNF521,PPARG,SKI,CREB5,ZBTB46,SLC2A4RG,KLF7,ZBTB10,FOXP1,ZFHX3,ATF1,NFAT5,PRDM16,CUX1,SOX5,IRF2BP2,SOX15,ZHX3,SP2,ZBTB38,ZBTB20,SPI1,MYT1,IRF1,GMEB2,KDM6B,ZEB2,CASZ1,ZGPAT,NFIA,NFE2L1,NFIC,NFIX,DNMT3A,NPAS1,TBX2,TCF4,TBX3,HNF1A,CUX2,TCF7L2,RARB,ZBTB7C,ZNF689,ZNF629,GLIS3,PBX…
GO: Molecular Function	GO:0001067	transcription regulatory region nucleic acid binding		4.703e-15	5.427e-12	6.783e-13	5.175e-12	91	1398	2.46663	HIVEP1,HIVEP2,ERG,ESR1,TRPS1,ETS1,ETV6,MECOM,KLF3,BCL11A,RREB1,MEIS1,KLF2,ZBTB7A,ARID5B,SOX6,ZFAT,FOXO6,ZNF652,POLR2A,ZBTB4,ZNF521,PPARG,SKI,CREB5,ZBTB46,SLC2A4RG,KLF7,ZBTB10,FOXP1,ZFHX3,ATF1,NFAT5,PRDM16,CUX1,SOX5,IRF2BP2,SOX15,ZHX3,SP2,ZBTB38,ZBTB20,SPI1,MYT1,IRF1,GMEB2,KDM6B,ZEB2,CASZ1,ZGPAT,NFIA,NFE2L1,NFIC,NFIX,DNMT3A,NPAS1,TBX2,TCF4,TBX3,HNF1A,CUX2,TCF7L2,RARB,ZBTB7C,ZNF689,ZNF629,GLIS3,PBX…
GO: Molecular Function	GO:0000987	cis-regulatory region sequence-specific DNA binding		6.596e-15	7.612e-12	8.069e-13	6.155e-12	82	1192	2.6068	HIVEP1,HIVEP2,ERG,ESR1,ETS1,ETV6,MECOM,KLF3,BCL11A,RREB1,MEIS1,KLF2,ZBTB7A,SOX6,ZFAT,FOXO6,ZNF652,ZBTB4,ZNF521,PPARG,SKI,CREB5,SLC2A4RG,KLF7,FOXP1,ZFHX3,ATF1,NFAT5,PRDM16,CUX1,SOX5,IRF2BP2,SOX15,SP2,ZBTB38,SPI1,MYT1,IRF1,GMEB2,KDM6B,ZEB2,ZGPAT,NFIA,NFE2L1,NFIC,NFIX,DNMT3A,TBX2,TCF4,TBX3,HNF1A,CUX2,TCF7L2,RARB,ZBTB7C,ZNF689,ZNF629,GLIS3,PBX4,NR1H3,RELA,LHX3,EBF1,REST,RUNX3,ZNF768,TFAP4,IKZF4,HIVEP…
GO: Molecular Function	GO:0000978	RNA polymerase II cis-regulatory region sequence-specific DNA binding		6.992e-15	8.069e-12	8.069e-13	6.155e-12	81	1170	2.62343	HIVEP1,HIVEP2,ERG,ESR1,ETS1,ETV6,MECOM,KLF3,BCL11A,RREB1,MEIS1,KLF2,ZBTB7A,SOX6,ZFAT,FOXO6,ZNF652,ZBTB4,ZNF521,PPARG,SKI,CREB5,SLC2A4RG,KLF7,FOXP1,ZFHX3,ATF1,NFAT5,PRDM16,CUX1,SOX5,IRF2BP2,SOX15,SP2,ZBTB38,SPI1,MYT1,IRF1,GMEB2,KDM6B,ZEB2,ZGPAT,NFIA,NFE2L1,NFIC,NFIX,DNMT3A,TBX2,TCF4,TBX3,HNF1A,CUX2,TCF7L2,RARB,ZBTB7C,ZNF689,ZNF629,GLIS3,PBX4,NR1H3,RELA,LHX3,EBF1,REST,RUNX3,ZNF768,TFAP4,IKZF4,HIVEP…
GO: Molecular Function	GO:0000977	RNA polymerase II transcription regulatory region sequence-specific DNA binding		7.894e-15	9.11e-12	8.282e-13	6.318e-12	86	1290	2.52627	HIVEP1,HIVEP2,ERG,ESR1,TRPS1,ETS1,ETV6,MECOM,KLF3,BCL11A,RREB1,MEIS1,KLF2,ZBTB7A,SOX6,ZFAT,FOXO6,ZNF652,ZBTB4,ZNF521,PPARG,SKI,CREB5,SLC2A4RG,KLF7,ZBTB10,FOXP1,ZFHX3,ATF1,NFAT5,PRDM16,CUX1,SOX5,IRF2BP2,SOX15,ZHX3,SP2,ZBTB38,SPI1,MYT1,IRF1,GMEB2,KDM6B,ZEB2,CASZ1,ZGPAT,NFIA,NFE2L1,NFIC,NFIX,DNMT3A,NPAS1,TBX2,TCF4,TBX3,HNF1A,CUX2,TCF7L2,RARB,ZBTB7C,ZNF689,ZNF629,GLIS3,PBX4,NR1H3,RELA,LHX3,EBF1,REST,…
GO: Biological Process	GO:0051093	negative regulation of developmental process		2.171e-15	1.488e-11	1.144e-12	1.077e-11	81	1133	2.7091	CDKN1B,TMEM88,CDKN2A,BCL7C,BCL7B,TSC2,BCL11A,ZFPM1,MEIS1,KLF2,SEMA6D,ATXN2,JAG1,SPDEF,VEGFA,SOX6,SFMBT1,COL4A2,FNDC3B,GDF15,WNT3,WNT9B,RTN4RL1,APOE,PPARG,SKI,IDUA,HDAC7,NCOR2,ZBTB46,CDK5RAP3,IGF2,KLF7,DNM3,FOXP1,ZFHX3,VGLL4,SUFU,PRDM16,RAI1,HDAC9,IRF2BP2,SOX15,SPI1,IRF1,BCL2,BCL7A,PTCH1,KCTD11,CASZ1,BDNF,STK11,PTPN11,ZFP36L1,ZFP36L2,NFKBIA,NOTCH1,TBX2,TCF4,TBX3,TCF7L2,RARB,SH2B3,SOCS3,NR1H3,REST,…
GO: Molecular Function	GO:0008134	transcription factor binding		2.327e-13	2.686e-10	2.238e-11	1.707e-10	57	706	3.05943	CDKN2A,ESR1,RPS6KA1,ETS1,FAM89B,BCL11A,ZFPM1,ZBTB7A,UBN1,NUCKS1,KAT5,PPARG,SKI,HDAC7,ARSG,NCOR2,CDK5RAP3,OASL,FOXP1,CTBP2,VGLL4,MAPK3,DOT1L,SUFU,NFAT5,PRDM16,HDAC9,SPI1,BCAS3,BCL2,NFIA,NFKBIA,DNMT3A,TBX2,TCF4,TBX3,HNF1A,TCF7L2,RARB,WWP2,NR1H3,RELA,LHX3,REST,RUNX3,TERT,JMJD1C,ZFPM2,IKZF4,MLXIPL,HMGA2,THRA,THRB,RORA,TRIB1,TP53,SMAD3
GO: Molecular Function	GO:0140297	DNA-binding transcription factor binding		1.253e-11	1.446e-08	1.112e-09	8.485e-09	46	545	3.19839	CDKN2A,ESR1,RPS6KA1,ETS1,BCL11A,ZFPM1,ZBTB7A,NUCKS1,KAT5,PPARG,SKI,HDAC7,ARSG,NCOR2,CDK5RAP3,OASL,FOXP1,CTBP2,MAPK3,DOT1L,PRDM16,HDAC9,SPI1,BCAS3,BCL2,NFIA,NFKBIA,DNMT3A,TBX2,TCF4,TBX3,TCF7L2,RARB,WWP2,NR1H3,RELA,LHX3,REST,JMJD1C,ZFPM2,IKZF4,MLXIPL,HMGA2,TRIB1,TP53,SMAD3
GO: Biological Process	GO:0051094	positive regulation of developmental process		2.06e-12	1.411e-08	1.008e-09	9.486e-09	93	1585	2.22343	CDKN2A,ERBB3,PDE3A,RPS6KA1,BCL7C,BCL7B,ETS1,MECOM,TSC2,BCL11A,RREB1,MEIS1,FZD9,ATXN1,IFITM3,JAG1,FES,SPDEF,NLGN2,PLCG1,MTCH2,VEGFA,STK25,SOX6,FNDC3B,KAT5,FOXO6,GDF15,WNT3,WNT2B,IFITM1,APOE,PPARG,ZNF365,MST1,ZBTB46,SLC8A1,IGF1R,IGF2,CELF1,NCAN,ZFHX3,MAP2K2,PRDM16,CUX1,SOX5,SOX15,IL12RB1,ZHX3,SPI1,TNFSF13,TNFSF12,INS,PIEZO1,INSR,HAPLN4,DAG1,IRF1,BCL2,BCL7A,PTCH1,KCTD11,ZEB2,BDNF,STK11,ZFP36L1,MAMST…
GO: Biological Process	GO:2000026	regulation of multicellular organismal development		6.028e-12	4.131e-08	2.754e-09	2.591e-08	98	1745	2.12814	CDKN1B,CDKN2A,TRPS1,ETS1,TSC2,BCL11A,ZFPM1,MEIS1,KLF2,FZD9,ZBTB7A,SEMA6D,ATXN1,JAG1,FES,NLGN2,PLCG1,VEGFA,STK25,SOX6,COL4A2,KAT5,WNT3,WNT2B,WNT9B,APOE,PPARG,SKI,IDUA,ZNF365,ZBTB46,SLC8A1,IGF2,KLF7,NCAN,FOXP1,CTBP2,VGLL4,MAP2K2,PRDM16,CUX1,SOX5,ZCCHC24,IRF2BP2,SOX15,IL12RB1,SPI1,TNFSF12,INS,INSR,HAPLN4,DAG1,IRF1,PTCH1,KCTD11,ZEB2,CASZ1,BDNF,STK11,PTPN11,PHOSPHO1,ZFP36L1,ZFP36L2,RBMS3,NFE2L1,NFKBIA…
GO: Molecular Function	GO:0003682	chromatin binding		1.861e-10	2.148e-07	1.534e-08	1.17e-07	49	655	2.83482	ERG,STAG1,ESR1,KLF3,MEIS1,ATXN1,NUCKS1,KAT5,POLR2A,PPARG,SKI,HDAC7,SBNO2,NCOR2,FOXP1,CTBP2,RERE,NFAT5,L3MBTL3,CUX1,SOX15,SPI1,BCAS3,KDM6B,NFIA,NFE2L1,ZC3H4,NFIX,CBX1,TASOR,NOTCH1,DNMT3A,TCF4,HNF1A,TCF7L2,NR1H3,RELA,BRD3,REST,JMJD1C,YBX2,HMGA2,THRA,THRB,SBNO1,H3-3B,TOP1,TP53,SMAD3
GO: Biological Process	GO:0030099	myeloid cell differentiation		4.765e-11	3.265e-07	2.041e-08	1.92e-07	50	644	2.94208	TMEM88,ETS1,KLF3,ZFPM1,SLC25A37,MEIS1,KLF2,ZBTB7A,JAG1,FES,PLCG1,VEGFA,SOX6,KAT5,PPARG,SBNO2,NCOR2,ZBTB46,CDK5RAP3,SH3PXD2A,FOXP1,ARHGEF3,PRDM16,L3MBTL3,TET2,HDAC9,IRF2BP2,SPI1,PABPC4,KDM6B,FARP2,PTPN11,PTPRJ,ZFP36L1,NFE2L1,NFIX,NFKBIA,KCNQ1,CNOT4,HSCB,SH2B3,BRD3,TERT,JMJD1C,LIF,THRA,UBASH3B,TRIB1,TP53,CDK6
GO: Molecular Function	GO:0001228	DNA-binding transcription activator activity, RNA polymerase II-specific		3.407e-10	3.931e-07	2.621e-08	1.999e-07	43	538	3.0287	HIVEP2,ERG,ESR1,ETS1,ETV6,MECOM,RREB1,MEIS1,ZFAT,ZNF521,PPARG,CREB5,KLF7,ATF1,NFAT5,PRDM16,SPI1,MYT1,IRF1,GMEB2,ZEB2,CASZ1,NFIA,NFE2L1,NFIC,NFIX,TCF4,TBX3,HNF1A,TCF7L2,ZNF629,GLIS3,NR1H3,RELA,LHX3,EBF1,ZNF768,TFAP4,HEYL,MLXIPL,HMGA2,TP53,SMAD3
GO: Molecular Function	GO:0001216	DNA-binding transcription activator activity		4.543e-10	5.242e-07	3.277e-08	2.5e-07	43	543	3.00081	HIVEP2,ERG,ESR1,ETS1,ETV6,MECOM,RREB1,MEIS1,ZFAT,ZNF521,PPARG,CREB5,KLF7,ATF1,NFAT5,PRDM16,SPI1,MYT1,IRF1,GMEB2,ZEB2,CASZ1,NFIA,NFE2L1,NFIC,NFIX,TCF4,TBX3,HNF1A,TCF7L2,ZNF629,GLIS3,NR1H3,RELA,LHX3,EBF1,ZNF768,TFAP4,HEYL,MLXIPL,HMGA2,TP53,SMAD3
GO: Molecular Function	GO:0001217	DNA-binding transcription repressor activity		1.493e-09	1.723e-06	1.014e-07	7.732e-07	34	380	3.39052	HIC1,HIVEP1,TRPS1,ETV6,KLF3,BCL11A,ZBTB7A,SOX6,ZBTB4,SKI,ZBTB46,ZBTB10,FOXP1,ZFHX3,PRDM16,IRF2BP2,ZHX3,SP2,ZBTB20,SPI1,ZEB2,ZGPAT,NFE2L1,TBX2,TBX3,CUX2,GLIS3,RELA,REST,HEYL,MLXIPL,OVOL1,TP53,SMAD3
GO: Biological Process	GO:0007507	heart development		3.078e-10	2.11e-06	1.194e-07	1.124e-06	64	1000	2.42522	CDKN1B,TMEM88,ERBB3,ERG,MECOM,TSC2,ZFPM1,ADCY9,MEIS1,KLF2,JAG1,PKD1,FES,VEGFA,STK25,SOX6,ICAM1,SKI,HEXIM1,NCOR2,SLC8A1,IGF1R,SLC22A5,FOXP1,PKN2,VGLL4,MAPK3,ATP1B2,SUFU,NFAT5,MAP2K2,PRDM16,MYBPC3,HDAC9,MYL2,PIEZO1,INSR,DAG1,FGFRL1,KDM6B,PTCH1,PTPN11,PTPRJ,ZFP36L1,NFIX,KCNQ1,PLEKHA7,NOTCH1,TBX2,TBX3,RARB,PBX4,ZMIZ1,REST,ZFPM2,CCND2,HEYL,TH,THRA,FURIN,AKAP13,TP53,SMAD3,SMAD7
GO: Biological Process	GO:0060429	epithelium development		3.269e-10	2.24e-06	1.194e-07	1.124e-06	98	1873	1.98271	CDKN1B,CDKN2A,ESR1,TRPS1,ETS1,MECOM,TSC2,ZFPM1,RREB1,MEIS1,KLF2,UBN1,ZNRF3,IFITM3,JAG1,PKD1,SPDEF,FKBP8,ALDOA,ADAMTSL4,VEGFA,FNDC3B,KAT5,WNT3,ICAM1,WNT2B,ZBTB4,WNT9B,IFITM1,PPARG,SIPA1,SKI,CRHR1,IER2,PIAS4,MST1,NCOR2,SLC8A1,CDK5RAP3,IGF1R,IGF2,KLF7,CELF1,PRKCE,FOXP1,ATP1B2,SUFU,MAP2K2,CUX1,SOX15,BNC2,ARHGAP24,INS,MYT1,DAG1,BCL2,KDM6B,PTCH1,ZEB2,BDNF,CDKAL1,STK11,PTPN11,ZFP36L1,NFE2L1,NFIX,KCNQ1,A…
GO: Biological Process	GO:0045597	positive regulation of cell differentiation		3.311e-10	2.269e-06	1.194e-07	1.124e-06	67	1074	2.36396	PDE3A,RPS6KA1,ETS1,MECOM,BCL11A,RREB1,ATXN1,IFITM3,JAG1,FES,SPDEF,MTCH2,VEGFA,STK25,SOX6,FNDC3B,KAT5,WNT3,IFITM1,APOE,PPARG,ZNF365,ZBTB46,NCAN,ZFHX3,MAP2K2,PRDM16,CUX1,SOX5,IL12RB1,ZHX3,SPI1,INS,PIEZO1,HAPLN4,DAG1,IRF1,BCL2,PTCH1,KCTD11,ZEB2,BDNF,STK11,ZFP36L1,MAMSTR,AP3D1,NOTCH1,TCF4,CUX2,TCF7L2,ZBTB7C,JADE2,SOCS3,RELA,ZMIZ1,REST,RUNX3,TERT,LIF,HEYL,THRA,THRB,PA2G4,MACF1,TRIB1,SMAD3,SMAD7
GO: Biological Process	GO:0045596	negative regulation of cell differentiation		5.03e-10	3.447e-06	1.665e-07	1.566e-06	56	824	2.57532	CDKN2A,BCL7C,BCL7B,TSC2,BCL11A,ZFPM1,MEIS1,KLF2,SEMA6D,JAG1,SPDEF,VEGFA,SOX6,FNDC3B,WNT3,PPARG,SKI,HDAC7,NCOR2,ZBTB46,IGF2,FOXP1,ZFHX3,SUFU,PRDM16,IRF2BP2,SPI1,IRF1,BCL7A,PTCH1,KCTD11,CASZ1,BDNF,PTPN11,ZFP36L1,ZFP36L2,NFKBIA,NOTCH1,TBX3,TCF7L2,RARB,NR1H3,REST,RUNX3,TERT,ZFPM2,CCND2,HMGA2,EFNB3,RORA,UBASH3B,TRIB1,TP53,SMAD3,SMAD7,CDK6
GO: Biological Process	GO:0009968	negative regulation of signal transduction		5.101e-10	3.496e-06	1.665e-07	1.566e-06	81	1437	2.13599	TMEM88,ERBB3,HIC1,PDE3A,MARK3,RGS19,ESR1,RPS6KA1,FAM89B,MECOM,TSC2,EYA2,BRAP,PHB1,FZD9,NHERF2,ZBTB7A,ZNRF3,ATXN1,VEGFA,GDF15,ICAM1,BAG5,BMF,APOE,PPARG,SKI,HDAC7,MADD,C12orf43,PIAS4,NCOR2,CDK5RAP3,IGF1R,FOXP1,VGLL4,RERE,SUFU,PRDM16,ARHGAP24,WWOX,SPI1,INS,DAG1,FGFRL1,IRF1,BCL2,PTCH1,KCTD11,ZEB2,NDUFS3,BDNF,GIPR,STK11,ZGPAT,PTPN11,PTPRJ,RBMS3,STMN3,NFKBIA,NOTCH1,TCF7L2,SH2B3,WWP2,SOCS3,NR1H3,RELA,RE…
GO: Biological Process	GO:0030097	hemopoiesis		5.982e-10	4.099e-06	1.863e-07	1.753e-06	80	1416	2.1409	TMEM88,CDKN2A,ERG,STAG1,ETS1,ETV6,MECOM,KLF3,BCL11A,ZFPM1,SLC25A37,MEIS1,KLF2,FZD9,ZBTB7A,JAG1,FES,PLCG1,SMOX,VEGFA,SOX6,ZFAT,KAT5,WNT2B,POMC,PPARG,HDAC7,SBNO2,NCOR2,ZBTB46,CDK5RAP3,SH3PXD2A,FOXP1,ARHGEF3,SUFU,PRDM16,L3MBTL3,TET2,HDAC9,IRF2BP2,IL12RB1,SPI1,WBP1L,PABPC4,IRF1,BCL2,KDM6B,FARP2,STK11,PTPN11,PTPRJ,ZFP36L1,ZFP36L2,NFE2L1,NFIX,NFKBIA,KCNQ1,AP3D1,CNOT4,NOTCH1,HSCB,SH2B3,SOCS3,BRD3,ZMIZ1,…
GO: Biological Process	GO:0023057	negative regulation of signaling		7.606e-10	5.213e-06	2.266e-07	2.133e-06	86	1580	2.06258	TMEM88,ERBB3,HIC1,PDE3A,MARK3,RGS19,ESR1,RPS6KA1,FAM89B,MECOM,TSC2,EYA2,BRAP,PHB1,FZD9,NHERF2,ZBTB7A,ZNRF3,ATXN1,BMP8A,VEGFA,PTPMT1,GDF15,ICAM1,BAG5,BMF,APOE,PPARG,SKI,HDAC7,MADD,C12orf43,PIAS4,NCOR2,CDK5RAP3,IGF1R,KLF7,FOXP1,VGLL4,RERE,SUFU,PRDM16,ARHGAP24,WWOX,SPI1,INS,DAG1,FGFRL1,IRF1,BCL2,PTCH1,KCTD11,ZEB2,NDUFS3,BDNF,GIPR,STK11,ZGPAT,PTPN11,PTPRJ,RBMS3,STMN3,NFKBIA,KCNQ1,NOTCH1,TCF7L2,SH2B3,…
GO: Molecular Function	GO:0001227	DNA-binding transcription repressor activity, RNA polymerase II-specific		4.536e-09	5.234e-06	2.908e-07	2.218e-06	33	377	3.31698	HIC1,HIVEP1,TRPS1,ETV6,KLF3,BCL11A,ZBTB7A,SOX6,ZBTB4,SKI,ZBTB46,ZBTB10,FOXP1,ZFHX3,PRDM16,IRF2BP2,ZHX3,SP2,ZBTB20,SPI1,ZEB2,ZGPAT,NFE2L1,TBX2,TBX3,CUX2,GLIS3,RELA,REST,HEYL,MLXIPL,OVOL1,TP53
GO: Biological Process	GO:0010648	negative regulation of cell communication		8.349e-10	5.721e-06	2.384e-07	2.243e-06	86	1583	2.05868	TMEM88,ERBB3,HIC1,PDE3A,MARK3,RGS19,ESR1,RPS6KA1,FAM89B,MECOM,TSC2,EYA2,BRAP,PHB1,FZD9,NHERF2,ZBTB7A,ZNRF3,ATXN1,BMP8A,VEGFA,PTPMT1,GDF15,ICAM1,BAG5,BMF,APOE,PPARG,SKI,HDAC7,MADD,C12orf43,PIAS4,NCOR2,CDK5RAP3,IGF1R,KLF7,FOXP1,VGLL4,RERE,SUFU,PRDM16,ARHGAP24,WWOX,SPI1,INS,DAG1,FGFRL1,IRF1,BCL2,PTCH1,KCTD11,ZEB2,NDUFS3,BDNF,GIPR,STK11,ZGPAT,PTPN11,PTPRJ,RBMS3,STMN3,NFKBIA,KCNQ1,NOTCH1,TCF7L2,SH2B3,…
GO: Biological Process	GO:0034101	erythrocyte homeostasis		1.096e-09	7.508e-06	3.003e-07	2.826e-06	27	245	4.17607	ETS1,KLF3,ZFPM1,SLC25A37,MEIS1,KLF2,ZBTB7A,VEGFA,SOX6,AMPD3,KAT5,CDK5RAP3,L3MBTL3,TET2,HDAC9,SPI1,PIEZO1,KDM6B,ZFP36L1,NFE2L1,KCNQ1,HSCB,SH2B3,TERT,THRA,TP53,CDK6
GO: Biological Process	GO:0040007	growth		1.324e-09	9.074e-06	3.49e-07	3.284e-06	76	1337	2.15403	CDKN1B,CDKN2A,ERBB3,ESR1,RPS6KA1,BCL11A,MEIS1,KLF2,PHB1,TAOK2,FZD9,SEMA6D,ATXN2,JAG1,ARID5B,FES,PLCG1,FKBP8,FTO,VEGFA,STK25,GDF15,WNT3,SHBG,APOE,PPARG,SIPA1,SKI,CRK,MST1,IGF1R,IGF2,CELF1,FOXP1,FAM53B,VGLL4,PRDM16,RAI1,SOX15,BNC2,SP2,MYL2,INS,INSR,DAG1,BCL2,KDM6B,PTCH1,ZEB2,NDUFS3,BDNF,STK11,PTPN11,PTPRJ,ZFP36L1,NFIX,NOTCH1,PSRC1,TBX2,RAD51B,TCF7L2,RARB,BCL2L11,JADE2,SOCS3,ZMIZ1,SIK3,ZFPM2,CCND2,H…
GO: Biological Process	GO:0060284	regulation of cell development		1.497e-09	1.026e-05	3.798e-07	3.574e-06	66	1089	2.29661	CDKN2A,PDE3A,ETS1,TSC2,BCL11A,ZFPM1,MEIS1,ZBTB7A,SEMA6D,ATXN1,JAG1,FES,VEGFA,STK25,KAT5,WNT3,APOE,PPARG,SKI,ZNF365,ZBTB46,NCAN,FOXP1,CTBP2,MAP2K2,PRDM16,CUX1,ZCCHC24,HDAC9,IRF2BP2,IL12RB1,SPI1,INS,HAPLN4,DAG1,IRF1,BCL2,KCTD11,ZEB2,CASZ1,BDNF,STK11,ZFP36L1,ZFP36L2,NFKBIA,AP3D1,CNOT4,NOTCH1,CUX2,SH2B3,JADE2,RELA,ZMIZ1,REST,RUNX3,TERT,LIF,HEYL,HMGA2,EFNB3,MACF1,UBASH3B,TRIB1,TP53,SMAD7,CDK6
GO: Biological Process	GO:0006325	chromatin organization		1.733e-09	1.188e-05	4.184e-07	3.937e-06	51	737	2.62224	CENPW,ESR1,BCL7C,BCL7B,MECOM,EYA2,KLF2,PHB1,ZBTB7A,UBN1,NUCKS1,SFMBT1,KAT5,HIRIP3,HDAC7,MST1,IGF2,KANSL1,SETBP1,RERE,DOT1L,NFAT5,PRDM16,L3MBTL3,TET2,HDAC9,SOX15,SPI1,MYO1C,RNF40,BCL7A,KDM6B,CBX1,KCNQ1,TASOR,DNMT3A,HNF1A,JADE2,BAZ1B,RELA,BRD3,REST,JMJD1C,MSL2,RYBP,HMGA2,BAZ1A,H3-3B,TOP1,TP53,CDK2
GO: Biological Process	GO:0048589	developmental growth		1.771e-09	1.213e-05	4.184e-07	3.937e-06	63	1020	2.34051	CDKN1B,ERBB3,ESR1,BCL11A,MEIS1,KLF2,FZD9,SEMA6D,ATXN2,JAG1,ARID5B,FES,PLCG1,FKBP8,FTO,VEGFA,STK25,GDF15,WNT3,SHBG,APOE,SKI,MST1,IGF1R,IGF2,CELF1,FOXP1,FAM53B,VGLL4,PRDM16,RAI1,SOX15,BNC2,SP2,INSR,DAG1,BCL2,KDM6B,PTCH1,ZEB2,BDNF,STK11,PTPN11,ZFP36L1,NFIX,NOTCH1,TBX2,RAD51B,TCF7L2,RARB,BCL2L11,JADE2,ZMIZ1,SIK3,ZFPM2,CCND2,HMGA2,MACF1,H3-3B,AKAP13,TP53,SMAD3,SMAD7
GO: Biological Process	GO:0072359	circulatory system development		1.938e-09	1.328e-05	4.428e-07	4.166e-06	92	1772	1.96741	CDKN1B,TMEM88,ERBB3,ERG,STAG1,ETS1,MECOM,TSC2,ZFPM1,ADCY9,MEIS1,KLF2,JAG1,PKD1,FES,PLCG1,VEGFA,STK25,SOX6,COL4A2,ICAM1,WNT2B,APOE,PPARG,SKI,HDAC7,HEXIM1,PLCD3,NCOR2,SLC8A1,IGF1R,IGF2,SLC22A5,FOXP1,PKN2,VGLL4,MAPK3,ATP1B2,SUFU,NFAT5,MAP2K2,PRDM16,MYBPC3,HDAC9,SP2,ARHGAP24,MYL2,SPI1,TNFSF12,BCAS3,PIEZO1,INSR,DAG1,FGFRL1,KDM6B,PTCH1,STK11,PTPN11,PTPRJ,ZFP36L1,NFIX,KCNQ1,PLEKHA7,NOTCH1,TBX2,TCF4,TBX3…
GO: Biological Process	GO:0002262	myeloid cell homeostasis		2.006e-09	1.375e-05	4.436e-07	4.174e-06	30	305	3.72728	ETS1,MECOM,KLF3,ZFPM1,SLC25A37,MEIS1,KLF2,ZBTB7A,VEGFA,SOX6,AMPD3,KAT5,CDK5RAP3,L3MBTL3,TET2,HDAC9,SPI1,PIEZO1,KDM6B,TSPAN9,ZFP36L1,NFE2L1,KCNQ1,HSCB,BCL2L11,SH2B3,TERT,THRA,TP53,CDK6
GO: Biological Process	GO:0035295	tube development		2.174e-09	1.49e-05	4.655e-07	4.38e-06	88	1668	1.9992	ERG,STAG1,ESR1,RPS6KA1,ETS1,MECOM,TSC2,ZFPM1,MEIS1,KLF2,ATXN1,JAG1,PKD1,SPDEF,PLCG1,FKBP8,MTCH2,VEGFA,STK25,COL4A2,FNDC3B,KAT5,WNT3,WNT2B,WNT9B,APOE,PPARG,SKI,HDAC7,PLCD3,MST1,NCOR2,SLC8A1,IGF1R,IGF2,CELF1,FOXP1,MAPK3,SUFU,MAP2K2,CUX1,HDAC9,CYP1A2,SOX15,BNC2,ARHGAP24,SPI1,TNFSF12,BCAS3,DAG1,PSMC3,FGFRL1,BCL2,PTCH1,ZEB2,BDNF,STK11,PTPN11,PTPRJ,ZFP36L1,NFIA,KCNQ1,NOTCH1,TBX2,TCF4,TBX3,TCF7L2,RARB,B…
GO: Biological Process	GO:0014706	striated muscle tissue development		3.051e-09	2.091e-05	6.318e-07	5.945e-06	33	367	3.40736	TMEM88,ERBB3,ZFPM1,EYA2,MEIS1,KLF2,FES,VEGFA,SOX6,ICAM1,SKI,HDAC7,SLC8A1,FOXP1,VGLL4,PRDM16,MYBPC3,HDAC9,SOX15,MYL2,KDM6B,BDNF,PLEKHA7,NOTCH1,TBX2,TBX3,RARB,PBX4,ZFPM2,CCND2,AKAP13,SMAD3,SMAD7
GO: Biological Process	GO:0061061	muscle structure development		3.134e-09	2.148e-05	6.318e-07	5.945e-06	60	962	2.36345	TMEM88,ERBB3,ZFPM1,MEIS1,CHRNB1,KLF2,PRR14,JAG1,ARID5B,VEGFA,SOX6,SFMBT1,KAT5,GDF15,ICAM1,SKI,HDAC7,CRK,SLC8A1,IGF2,FOXP1,ZFHX3,MYBPC3,HDAC9,SOX15,MYL2,INS,PIEZO1,MYT1,DAG1,FGFRL1,BCL2,KDM6B,PTCH1,BDNF,ZFP36L1,NFIX,MAMSTR,PLEKHA7,RAB3IL1,NOTCH1,TBX2,TBX3,TCF7L2,TPCN2,RARB,ZNF689,PBX4,REST,ZFPM2,CCND2,HIVEP3,LIF,HEYL,THRA,H3-3B,AKAP13,RORA,SMAD3,SMAD7
GO: Biological Process	GO:0048863	stem cell differentiation		4.172e-09	2.859e-05	8.17e-07	7.687e-06	36	431	3.16516	ERBB3,ESR1,SEMA6D,JAG1,PLCG1,MTCH2,SOX6,KAT5,WNT3,POMC,NCOR2,SH3PXD2A,MAPK3,PRDM16,SOX5,SOX15,ATP6V0A1,FGFRL1,BCL2,PTCH1,ZEB2,MSI2,ZFP36L2,NOTCH1,TBX2,TBX3,SH2B3,PBX4,REST,LIF,OSM,OVOL1,HMGA2,THRA,TP53,CDK6
GO: Biological Process	GO:0030218	erythrocyte differentiation		7.247e-09	4.967e-05	1.38e-06	1.298e-05	25	232	4.08341	ETS1,KLF3,ZFPM1,SLC25A37,MEIS1,KLF2,ZBTB7A,VEGFA,SOX6,KAT5,CDK5RAP3,L3MBTL3,TET2,HDAC9,SPI1,KDM6B,ZFP36L1,NFE2L1,KCNQ1,HSCB,SH2B3,TERT,THRA,TP53,CDK6
GO: Biological Process	GO:0006338	chromatin remodeling		7.478e-09	5.125e-05	1.385e-06	1.303e-05	44	611	2.72886	CENPW,ESR1,BCL7C,BCL7B,MECOM,EYA2,KLF2,PHB1,ZBTB7A,UBN1,KAT5,HDAC7,MST1,IGF2,KANSL1,SETBP1,RERE,DOT1L,NFAT5,PRDM16,L3MBTL3,HDAC9,SOX15,SPI1,MYO1C,BCL7A,KDM6B,KCNQ1,TASOR,DNMT3A,HNF1A,JADE2,BAZ1B,BRD3,REST,JMJD1C,MSL2,RYBP,HMGA2,BAZ1A,H3-3B,TOP1,TP53,CDK2
GO: Molecular Function	GO:0061629	RNA polymerase II-specific DNA-binding transcription factor binding		2.957e-08	3.412e-05	1.796e-06	1.37e-05	33	407	3.07249	CDKN2A,ESR1,ETS1,ZFPM1,ZBTB7A,PPARG,ARSG,NCOR2,CDK5RAP3,OASL,FOXP1,CTBP2,DOT1L,HDAC9,SPI1,BCAS3,NFKBIA,DNMT3A,TBX3,TCF7L2,RARB,WWP2,NR1H3,RELA,LHX3,REST,JMJD1C,ZFPM2,MLXIPL,HMGA2,TRIB1,TP53,SMAD3
GO: Biological Process	GO:0045165	cell fate commitment		8.266e-09	5.665e-05	1.491e-06	1.403e-05	33	382	3.27357	TMEM88,ZFPM1,EYA2,KLF2,JAG1,SPDEF,FKBP8,SOX6,WNT3,WNT2B,WNT9B,ZNF521,PPARG,SUFU,SOX5,IL12RB1,MYL2,BCL2,KDM6B,PTCH1,CASZ1,NFIA,NFE2L1,NFIX,NOTCH1,TBX2,TBX3,TCF7L2,SOCS3,LHX3,TFAP4,THRB,TP53
GO: Biological Process	GO:0045444	fat cell differentiation		1.073e-08	7.353e-05	1.849e-06	1.74e-05	27	272	3.76154	MECOM,ZFPM1,RREB1,SLC39A13,ZBTB7A,JAG1,ARID5B,FTO,MTCH2,VEGFA,FNDC3B,PPARG,CREB5,SLC2A4,NCOR2,CTBP2,PRDM16,INS,ZFP36L1,ZFP36L2,TMEM18,TCF7L2,ZBTB7C,ZFPM2,HMGA2,RORA,SMAD3
GO: Biological Process	GO:0009894	regulation of catabolic process		1.079e-08	7.395e-05	1.849e-06	1.74e-05	64	1094	2.21683	CDKN1B,CDKN2A,TSC2,PHB1,ZBTB7A,PHKG2,PKD1,FKBP8,FTO,MTCH2,RAB26,VEGFA,TRAF7,KAT5,FXR2,BAG5,BMF,ST3GAL4,APOC1,APOE,IDUA,ARSG,IGF2BP2,CDK5RAP3,CELF1,PRKCE,VGLL4,MAPK3,SUFU,L3MBTL3,ATP6V0A1,ZBTB20,TNFSF12,INS,PABPC4,INSR,PSMC3,RNF40,BCL2,STK11,ZFP36L1,ZFP36L2,NFE2L1,TNRC6A,NQO1,MTMR3,TRIM8,RAB5B,AP3D1,CNOT4,TPCN2,BCL2L11,NSF,RELA,RYBP,MLXIPL,YBX2,THRA,FURIN,TRIB1,TP53,SMAD3,CDK2,SMAD7
GO: Cellular Component	GO:0005667	transcription regulator complex		1.111e-08	7.557e-06	2.519e-06	1.788e-05	42	579	2.74879	HIVEP2,ESR1,ETS1,ZFPM1,MEIS1,SOX6,KAT5,PPARG,SKI,NCOR2,ZFHX3,CTBP2,ATF1,NFAT5,PRDM16,SOX5,HDAC9,SOX15,WWOX,SPI1,NFE2L1,JAZF1,TBX2,TCF4,TBX3,HNF1A,TCF7L2,PBX4,NR1H3,RELA,LHX3,REST,RUNX3,TFAP4,HEYL,MLXIPL,THRA,THRB,TP53,SMAD3,CDK2,SMAD7
GO: Biological Process	GO:0071495	cellular response to endogenous stimulus		1.473e-08	0.0001009	2.462e-06	2.316e-05	85	1654	1.94739	PDE3A,HIVEP1,ESR1,FAM89B,KLF3,TSC2,BCL11A,CHRNB1,KLF2,PHB1,CKB,ZBTB7A,NUCKS1,PLCG1,BMP8A,FKBP8,VEGFA,SOX6,COL4A2,GDF15,ICAM1,PPARG,SKI,CRHR1,SLC2A4,CRK,LPIN3,NCOR2,SLC8A1,IGF1R,IGF2,CPEB4,PRKCE,FOXP1,RERE,MAPK3,PRDM16,SOX5,HDAC9,WWOX,SPI1,MYO1C,BCAS3,INS,INSR,FGFRL1,IRF1,ZEB2,BDNF,ITPR2,STK11,PTPN11,PTPRJ,ZFP36L1,NFIA,ZFP36L2,RBMS3,NFIX,KCNQ1,NOTCH1,DNMT3A,TBX2,TCF4,HNF1A,TCF7L2,RARB,BCL2L11,SOCS…
GO: Biological Process	GO:0061448	connective tissue development		1.535e-08	0.0001052	2.505e-06	2.357e-05	36	453	3.01144	TRPS1,SLC39A13,ZBTB7A,JAG1,ARID5B,PKD1,BMP8A,FTO,MTCH2,SOX6,WNT2B,PPARG,SKI,IDUA,CREB5,KLF7,RERE,MAPK3,SOX5,SPI1,FGFRL1,PTPN11,NFIA,RBMS3,NOTCH1,RARB,RELA,SIK3,RUNX3,RSPO3,HMGA2,THRA,THRB,FURIN,SMAD3,SMAD7
GO: Biological Process	GO:0071824	protein-DNA complex organization		1.651e-08	0.0001132	2.632e-06	2.476e-05	53	836	2.40237	CENPW,ESR1,BCL7C,BCL7B,MECOM,EYA2,KLF2,PHB1,ZBTB7A,UBN1,NUCKS1,SFMBT1,KAT5,HIRIP3,HDAC7,MST1,IGF2,KANSL1,SETBP1,RERE,DOT1L,NFAT5,PRDM16,L3MBTL3,TET2,HDAC9,SOX15,SPI1,MYO1C,RNF40,BCL7A,KDM6B,CBX1,KCNQ1,TASOR,DNMT3A,TCF4,HNF1A,JADE2,BAZ1B,RELA,BRD3,REST,JMJD1C,MSL2,RYBP,HMGA2,THRA,BAZ1A,H3-3B,TOP1,TP53,CDK2
GO: Biological Process	GO:0009792	embryo development ending in birth or egg hatching		1.979e-08	0.0001356	3.082e-06	2.9e-05	67	1188	2.13712	MECOM,TSC2,ADCY9,MEIS1,KLF2,IFITM3,PKD1,PLCG1,FKBP8,FTO,ALDOA,VEGFA,SOX6,ZFAT,KAT5,WNT9B,IFITM1,SKI,PLCD3,NCOR2,SLC8A1,IGF1R,IGF2,CELF1,SH3PXD2A,UNK,PKN2,RERE,MAPK3,SLC41A1,SUFU,PRDM16,SOX5,SOX15,SP2,INSR,PSMC3,PTCH1,ZEB2,PTPN11,ZFP36L1,STMN3,NMT1,TASOR,NOTCH1,TBX2,SMG6,RAD51B,TBX3,HNF1A,TCF7L2,BCL2L11,SOCS3,PBX4,NR1H3,ZMIZ1,REST,RUNX3,ZFPM2,RSPO3,LIF,CMIP,FURIN,RPL6,ELL,TP53,SMAD3
GO: Biological Process	GO:0090398	cellular senescence		2.077e-08	0.0001424	3.164e-06	2.977e-05	17	116	5.55343	CDKN1B,CDKN2A,SPNS1,ABI3,KAT5,IGF1R,SPI1,STK11,TBX2,YPEL3,TBX3,ZMIZ1,TERT,HMGA2,TP53,CDK2,CDK6
GO: Biological Process	GO:0009887	animal organ morphogenesis		2.131e-08	0.000146	3.175e-06	2.987e-05	83	1613	1.94991	CDKN2A,ERG,ESR1,RPS6KA1,MECOM,DHDDS,ZFPM1,MEIS1,KLF2,ZNRF3,JAG1,ARID5B,PKD1,VEGFA,SOX6,ATG9B,WNT3,WNT2B,WNT9B,SKI,IDUA,MST1,NCOR2,SLC8A1,IGF1R,IGF2,CELF1,PKN2,RERE,MAPK3,ATP1B2,SUFU,MAP2K2,PRDM16,MYBPC3,SOX5,TET2,MYL2,WWOX,INSR,DAG1,PSMC3,FGFRL1,BCL2,PTCH1,CASZ1,BDNF,PTPN11,PHOSPHO1,NFIC,NFIX,KCNQ1,GMDS,NOTCH1,TBX2,TBX3,HNF1A,TCF7L2,RARB,BCL2L11,NSF,SOCS3,PBX4,NR1H3,RELA,LHX3,ZMIZ1,REST,SIK3,RUNX…
GO: Biological Process	GO:0043009	chordate embryonic development		2.301e-08	0.0001577	3.356e-06	3.158e-05	66	1167	2.14311	MECOM,TSC2,ADCY9,MEIS1,KLF2,IFITM3,PKD1,PLCG1,FKBP8,FTO,ALDOA,VEGFA,SOX6,ZFAT,KAT5,WNT9B,IFITM1,SKI,PLCD3,NCOR2,SLC8A1,IGF1R,IGF2,SH3PXD2A,UNK,PKN2,RERE,MAPK3,SLC41A1,SUFU,PRDM16,SOX5,SOX15,SP2,INSR,PSMC3,PTCH1,ZEB2,PTPN11,ZFP36L1,STMN3,NMT1,TASOR,NOTCH1,TBX2,SMG6,RAD51B,TBX3,HNF1A,TCF7L2,BCL2L11,SOCS3,PBX4,NR1H3,ZMIZ1,REST,RUNX3,ZFPM2,RSPO3,LIF,CMIP,FURIN,RPL6,ELL,TP53,SMAD3
GO: Biological Process	GO:0001701	in utero embryonic development		2.447e-08	0.0001677	3.493e-06	3.287e-05	40	547	2.77104	MECOM,ADCY9,KLF2,PKD1,PLCG1,VEGFA,SOX6,ZFAT,WNT9B,PLCD3,NCOR2,SLC8A1,IGF2,SH3PXD2A,UNK,SOX5,SOX15,SP2,PSMC3,PTCH1,ZFP36L1,STMN3,NMT1,TASOR,NOTCH1,RAD51B,TBX3,HNF1A,TCF7L2,BCL2L11,SOCS3,ZMIZ1,ZFPM2,RSPO3,LIF,CMIP,FURIN,ELL,TP53,SMAD3
GO: Biological Process	GO:0060322	head development		2.739e-08	0.0001877	3.83e-06	3.604e-05	67	1198	2.11928	MECOM,BCL11A,MEIS1,CKB,TAOK2,SEMA6D,ATXN1,ATXN2,JAG1,ARID5B,NLGN2,ALDOA,SOX6,HIRIP3,FXR2,WNT3,WNT2B,WNT9B,RTN4RL1,SKI,ZNF365,CRK,C12orf43,NCOR2,SLC8A1,CDK5RAP3,IGF1R,IGF2,CELF1,FOXP1,ZFHX3,RERE,MAPK3,ATP1B2,MAP2K2,CNNM2,FGFRL1,BCL2,KDM6B,PTCH1,ZEB2,NDUFS3,MSI2,PTPN11,NFIX,GMDS,NOTCH1,TBX2,YPEL3,TCF4,TBX3,TCF7L2,RARB,BCL2L11,NSF,SOCS3,PBX4,LHX3,ZMIZ1,REST,TH,HMGA2,THRA,EFNB3,RORA,TP53,CDK6
GO: Biological Process	GO:0048872	homeostasis of number of cells		3.397e-08	0.0002328	4.656e-06	4.381e-05	38	510	2.82347	ETS1,MECOM,KLF3,ZFPM1,SLC25A37,MEIS1,KLF2,ZBTB7A,ATXN2,MTCH2,VEGFA,SOX6,AMPD3,KAT5,CDK5RAP3,LAT,L3MBTL3,TET2,HDAC9,SPI1,TNFSF13,PIEZO1,BCL2,KDM6B,TSPAN9,PTPN11,ZFP36L1,NFE2L1,NFIX,KCNQ1,NOTCH1,HSCB,BCL2L11,SH2B3,TERT,THRA,TP53,CDK6
GO: Molecular Function	GO:0001221	transcription coregulator binding		1.384e-07	0.0001598	7.988e-06	6.094e-05	17	133	4.84359	ESR1,ETS1,FAM89B,ZBTB7A,PPARG,FOXP1,CTBP2,VGLL4,HNF1A,RELA,LHX3,RUNX3,TERT,THRB,RORA,TP53,SMAD3
GO: Biological Process	GO:0032870	cellular response to hormone stimulus		5.457e-08	0.000374	7.333e-06	6.9e-05	46	700	2.49018	PDE3A,ESR1,TSC2,PHB1,CKB,ZBTB7A,NUCKS1,GDF15,PPARG,CRHR1,SLC2A4,CRK,LPIN3,NCOR2,IGF1R,IGF2,PRKCE,FOXP1,MAPK3,HDAC9,MYO1C,BCAS3,INS,INSR,IRF1,BDNF,PTPN11,PTPRJ,ZFP36L1,ZFP36L2,NOTCH1,RARB,BCL2L11,SOCS3,NR1H3,RELA,ZMIZ1,REST,TFAP4,CCND3,HEYL,HMGA2,THRA,THRB,AKAP13,CDK2
GO: Biological Process	GO:0048871	multicellular organismal-level homeostasis		6.092e-08	0.0004175	8.029e-06	7.555e-05	61	1069	2.16233	ETS1,MECOM,KLF3,ZFPM1,SLC25A37,MEIS1,KLF2,ZBTB7A,ATXN2,BMP8A,FTO,MTCH2,VEGFA,SOX6,AMPD3,KAT5,PPARG,IDUA,IGF2BP2,CDK5RAP3,IGF1R,LAT,SLC22A5,ATF1,DOT1L,ATP1B2,NFAT5,PRDM16,L3MBTL3,TET2,HDAC9,SPI1,TNFSF13,PIEZO1,BCL2,KDM6B,ZEB2,PLEKHM1,TSPAN9,STK11,PTPN11,CCDC66,ZFP36L1,NFE2L1,NFIX,KCNQ1,NOTCH1,TMEM18,HSCB,HNF1A,TCF7L2,BCL2L11,SH2B3,NR1H3,TERT,MLXIPL,YBX2,THRA,UBASH3B,TP53,CDK6
GO: Biological Process	GO:0007420	brain development		7.639e-08	0.0005235	9.878e-06	9.295e-05	63	1127	2.1183	MECOM,BCL11A,MEIS1,CKB,TAOK2,SEMA6D,ATXN1,ATXN2,NLGN2,ALDOA,SOX6,HIRIP3,FXR2,WNT3,WNT2B,WNT9B,RTN4RL1,SKI,ZNF365,CRK,NCOR2,SLC8A1,CDK5RAP3,IGF1R,IGF2,CELF1,FOXP1,ZFHX3,RERE,MAPK3,ATP1B2,CNNM2,FGFRL1,BCL2,KDM6B,PTCH1,ZEB2,NDUFS3,MSI2,PTPN11,NFIX,GMDS,NOTCH1,TBX2,YPEL3,TCF4,TBX3,TCF7L2,RARB,BCL2L11,NSF,SOCS3,PBX4,LHX3,ZMIZ1,REST,TH,HMGA2,THRA,EFNB3,RORA,TP53,CDK6
GO: Biological Process	GO:0071559	response to transforming growth factor beta		8.373e-08	0.0005738	1.063e-05	9.999e-05	27	300	3.41046	PDE3A,FAM89B,ZBTB7A,BMP8A,SOX6,COL4A2,GDF15,PPARG,SKI,CRK,IGF1R,ZFHX3,PRDM16,SOX5,WWOX,SPI1,ZEB2,STK11,ZFP36L1,ZFP36L2,RBMS3,ZMIZ1,RUNX3,FURIN,TP53,SMAD3,SMAD7
GO: Biological Process	GO:0051241	negative regulation of multicellular organismal process		1.118e-07	0.0007661	1.393e-05	0.0001311	71	1349	1.99442	CDKN1B,TMEM88,CDKN2A,TSC2,BCL11A,ZFPM1,KLF2,SEMA6D,ATXN2,VEGFA,SOX6,ILRUN,SFMBT1,COL4A2,KAT5,GDF15,PROCR,WNT3,WNT9B,POMC,APOC1,APOE,PPARG,SKI,IDUA,HDAC7,CRHR1,PIAS4,ZBTB46,CDK5RAP3,KLF7,FOXP1,VGLL4,PRDM16,RAI1,HDAC9,IRF2BP2,SOX15,SPI1,INS,INSR,IRF1,BCL2,PTCH1,KCTD11,CASZ1,BDNF,STK11,PTPN11,NOTCH1,TCF4,TCF7L2,RARB,SH2B3,NR1H3,REST,RUNX3,TERT,ZFPM2,CCND2,RSPO3,LIF,HMGA2,EFNB3,FURIN,UBASH3B,TRIB1,TP…
GO: Biological Process	GO:0048732	gland development		1.445e-07	0.0009905	1.769e-05	0.0001664	45	700	2.43604	CDKN1B,CDKN2A,ESR1,RPS6KA1,RREB1,KLF2,JAG1,ARID5B,PKD1,FADS2,MTCH2,VEGFA,WNT3,WNT2B,CRHR1,MST1,NCOR2,CDK5RAP3,IGF1R,IGF2,CELF1,MAPK3,MAP2K2,TET2,INSR,DAG1,BCL2,PTCH1,ZEB2,STK11,NOTCH1,TBX2,TBX3,HNF1A,TCF7L2,BCL2L11,SOCS3,GLIS3,RELA,LHX3,FADS3,HMGA2,THRA,TRIB1,SMAD3
GO: Biological Process	GO:0009967	positive regulation of signal transduction		1.568e-07	0.001075	1.886e-05	0.0001774	85	1744	1.8469	CDKN2A,ERBB3,HIC1,ESR1,TRPS1,DNAJC27,KLF2,PHB1,TAOK2,FZD9,JAG1,NUCKS1,NLGN2,C1QTNF4,BMP8A,FKBP8,FTO,MTCH2,VEGFA,STK25,TRAF7,GDF15,WNT3,ICAM1,BMF,POMC,APOE,PPARG,XRCC3,SKI,CRHR1,SLC2A4,HEXIM1,CRK,MADD,PIAS4,CDK5RAP3,IGF1R,IGF2,OASL,PRKCE,FOXP1,FAM53B,CTBP2,ARHGEF3,MAPK3,NFAT5,MAP2K2,USP34,IL12RB1,WWOX,SPI1,MYO1C,TNFSF12,INS,INSR,ITGAL,ZEB2,BDNF,GIPR,STK11,PTPN11,PTPRJ,TRIM8,NOTCH1,HNF1A,CUX2,TCF7L…
GO: Biological Process	GO:0051726	regulation of cell cycle		1.605e-07	0.0011	1.896e-05	0.0001784	66	1229	2.03499	CDKN1B,CDKN2A,PDE3A,CENPW,ESR1,BCL7C,BCL7B,ETS1,MECOM,TSC2,TAOK2,FZD9,FEN1,PKD1,TP53I13,TRAF7,KAT5,XRCC3,SIPA1,HEXIM1,MADD,CDK5RAP3,IGF1R,IGF2,CELF1,PRKCE,ZFHX3,PKN2,DOT1L,SOX15,INS,INSR,IRF1,RNF40,BCL2,BCL7A,PTCH1,CXCR5,STK11,PTPN11,ZFP36L1,ZFP36L2,NFE2L1,RAB5B,PSRC1,TBX2,RAD51B,HORMAD2,TBX3,BCL2L11,JADE2,BAZ1B,RUNX3,TERT,TFAP4,HEXIM2,CCND2,CCND3,LIF,OSM,OVOL1,HMGA2,SPDYE3,TP53,CDK2,CDK6
GO: Biological Process	GO:0042063	gliogenesis		1.657e-07	0.001135	1.896e-05	0.0001784	35	476	2.78632	ERBB3,ATXN1,SOX6,PPARG,SKI,ZNF365,NCAN,CTBP2,MAPK3,ATP1B2,NFAT5,SOX5,ZCCHC24,HAPLN4,DAG1,ZEB2,CASZ1,PTPN11,PTPRJ,NFIA,NFE2L1,NFIX,MYRF,NOTCH1,YPEL3,CUX2,TCF7L2,NSF,RELA,ZMIZ1,TERT,LIF,HMGA2,TP53,CDK6
GO: Biological Process	GO:0042593	glucose homeostasis		1.66e-07	0.001138	1.896e-05	0.0001784	28	330	3.21525	CDKN2A,NUCKS1,PTPMT1,KAT5,ICAM1,POMC,PPARG,SLC2A4,NCOR2,IGF1R,KLF7,PRKCE,ZBTB20,INS,MYT1,INSR,GCKR,PTCH1,STK11,PTPN11,PTPRJ,CACNA1D,HNF1A,TCF7L2,HECTD4,GLIS3,MLXIPL,TH
GO: Biological Process	GO:0033500	carbohydrate homeostasis		1.768e-07	0.001211	1.986e-05	0.0001869	28	331	3.20553	CDKN2A,NUCKS1,PTPMT1,KAT5,ICAM1,POMC,PPARG,SLC2A4,NCOR2,IGF1R,KLF7,PRKCE,ZBTB20,INS,MYT1,INSR,GCKR,PTCH1,STK11,PTPN11,PTPRJ,CACNA1D,HNF1A,TCF7L2,HECTD4,GLIS3,MLXIPL,TH
GO: Biological Process	GO:0007417	central nervous system development		1.952e-07	0.001338	2.157e-05	0.000203	76	1504	1.91486	CENPW,SCYL1,MECOM,BCL11A,MEIS1,CKB,TAOK2,SEMA6D,ATXN1,ATXN2,PKD1,NLGN2,ALDOA,SOX6,HIRIP3,FXR2,WNT3,WNT2B,WNT9B,RTN4RL1,PPARG,SKI,ZNF365,CRK,PIAS4,NCOR2,SLC8A1,CDK5RAP3,IGF1R,IGF2,CELF1,FOXP1,ZFHX3,RERE,MAPK3,ATP1B2,SUFU,SOX5,CNNM2,DAG1,FGFRL1,BCL2,KDM6B,PTCH1,ZEB2,NDUFS3,MSI2,PTPN11,PTPRJ,NFE2L1,NFIX,GMDS,MYRF,NOTCH1,NPAS1,TBX2,YPEL3,TCF4,TBX3,TCF7L2,RARB,BCL2L11,NSF,SOCS3,PBX4,LHX3,ZMIZ1,REST,LI…
GO: Biological Process	GO:0060537	muscle tissue development		2.034e-07	0.001394	2.212e-05	0.0002082	42	638	2.49459	TMEM88,ERBB3,ZFPM1,EYA2,MEIS1,KLF2,FES,VEGFA,SOX6,ICAM1,SKI,HDAC7,SLC8A1,IGF2,FOXP1,VGLL4,PRDM16,MYBPC3,HDAC9,SOX15,MYL2,DAG1,BCL2,KDM6B,PTCH1,BDNF,NFIX,PLEKHA7,NOTCH1,TBX2,TBX3,TCF7L2,RARB,ZNF689,PBX4,ZFPM2,CCND2,HIVEP3,HEYL,AKAP13,SMAD3,SMAD7
GO: Biological Process	GO:0018193	peptidyl-amino acid modification		2.493e-07	0.001709	2.614e-05	0.0002459	63	1165	2.0492	CDKN2A,ERBB3,ABI3,MARK3,BCL11A,PKD1,FES,VEGFA,TRAF7,KAT5,ICAM1,NAA38,HDAC7,PIAS4,IGF1R,IGF2,KANSL1,SETBP1,PRKCE,PKN2,TMEM102,MAPK3,DOT1L,MAP2K2,TET2,HDAC9,IL12RB1,QPCTL,SPI1,MYO1C,INS,SENP3,INSR,IRF1,BCL2,BDNF,TSPAN9,STK11,ZGPAT,PTPN11,PTPRJ,OVCA2,NMT1,DPH1,HNF1A,SH2B3,JADE2,SOCS3,BAZ1B,PBX4,RELA,ZMIZ1,PPIF,MSL2,LIF,MLXIPL,OSM,LOXL1,AGBL2,TOP1,TP53,CDK2,SMAD7
GO: Biological Process	GO:0035270	endocrine system development		2.515e-07	0.001723	2.614e-05	0.0002459	23	240	3.63151	PEPD,JAG1,ARID5B,VEGFA,CRHR1,IGF1R,MAPK3,MAP2K2,INS,MYT1,INSR,GCKR,CDKAL1,GIPR,TBX2,HNF1A,TCF7L2,GLIS3,LHX3,HMGA2,THRA,SMAD3,CDK6
GO: Biological Process	GO:0045598	regulation of fat cell differentiation		2.517e-07	0.001725	2.614e-05	0.0002459	18	153	4.45812	MECOM,ZFPM1,RREB1,JAG1,FTO,VEGFA,FNDC3B,PPARG,NCOR2,PRDM16,INS,ZFP36L1,ZFP36L2,TCF7L2,ZBTB7C,ZFPM2,RORA,SMAD3
GO: Biological Process	GO:0060541	respiratory system development		2.755e-07	0.001888	2.818e-05	0.0002652	25	279	3.39552	KLF2,ATXN1,PKD1,SPDEF,VEGFA,FNDC3B,WNT2B,SKI,NCOR2,FOXP1,MAPK3,MAP2K2,CUX1,CYP1A2,MYT1,DAG1,FGFRL1,NOTCH1,TBX2,LHX3,ZFPM2,LIF,HMGA2,THRA,THRB
GO: Biological Process	GO:0048568	embryonic organ development		2.846e-07	0.00195	2.868e-05	0.0002698	54	938	2.18153	TMEM88,ERG,ETV6,ZFPM1,SLC25A37,MEIS1,JAG1,PKD1,VEGFA,ZFAT,KAT5,WNT9B,SKI,PLCD3,SLC8A1,IGF1R,IGF2,CELF1,PKN2,MAPK3,ATP1B2,SUFU,PRDM16,TET2,HDAC9,SOX15,SP2,PSMC3,KDM6B,PTCH1,PTPN11,ZFP36L1,KCNQ1,NOTCH1,TBX2,HSCB,TBX3,TCF7L2,RARB,SH2B3,SOCS3,PBX4,NR1H3,REST,RUNX3,ZFPM2,RSPO3,LIF,TH,LOXL1,FURIN,MYO15A,TP53,SMAD3
GO: Biological Process	GO:0070848	response to growth factor		3.44e-07	0.002358	3.417e-05	0.0003215	49	819	2.26716	PDE3A,HIVEP1,FAM89B,ZBTB7A,PLCG1,BMP8A,FKBP8,VEGFA,SOX6,COL4A2,GDF15,PPARG,SKI,CRK,IER2,IGF1R,PRKCE,ZFHX3,RERE,MAPK3,PRDM16,SOX5,WWOX,SPI1,MYO1C,INSR,FGFRL1,ZEB2,BDNF,STK11,PTPN11,ZFP36L1,NFIA,ZFP36L2,RBMS3,NFIX,NOTCH1,TBX2,TCF4,TCF7L2,RELA,ZMIZ1,RUNX3,HEYL,TH,FURIN,TP53,SMAD3,SMAD7
GO: Molecular Function	GO:0003714	transcription corepressor activity		9.689e-07	0.001118	5.095e-05	0.0003887	20	205	3.69698	BCL11A,ZFPM1,PHB1,SFMBT1,SKI,HDAC7,PIAS4,NCOR2,CTBP2,RERE,SUFU,HDAC9,IRF2BP2,JAZF1,DNMT3A,TCF4,ZFPM2,RYBP,HMGA2,PA2G4
GO: Molecular Function	GO:0003712	transcription coregulator activity		9.778e-07	0.001128	5.095e-05	0.0003887	35	519	2.55547	ETS1,BCL11A,ZFPM1,PHB1,ARID5B,NUCKS1,SFMBT1,KAT5,PPARG,SKI,HDAC7,PIAS4,LPIN3,NCOR2,HELZ2,CTBP2,RERE,DOT1L,SUFU,PRDM16,HDAC9,IRF2BP2,WWOX,TRIM8,MAMSTR,JAZF1,NOTCH1,DNMT3A,TCF4,ZMIZ1,JMJD1C,ZFPM2,RYBP,HMGA2,PA2G4
GO: Molecular Function	GO:0001223	transcription coactivator binding		1.016e-06	0.001172	5.095e-05	0.0003887	10	51	7.4302	ESR1,PPARG,VGLL4,HNF1A,RELA,LHX3,TERT,THRB,RORA,SMAD3
GO: Biological Process	GO:1901701	cellular response to oxygen-containing compound		4.729e-07	0.003241	4.63e-05	0.0004356	74	1483	1.89087	CDKN1B,CDKN2A,PDE3A,ESR1,KLF3,TSC2,BCL11A,ADCY3,CHRNB1,KLF2,CKB,FES,NUCKS1,ALDH2,STK25,PTPMT1,KAT5,GDF15,WNT3,ICAM1,WNT9B,PPARG,SIPA1,CRHR1,SLC2A4,CRK,SBNO2,LPIN3,SLC8A1,IGF1R,IGF2,KLF7,CPEB4,PRKCE,FOXP1,MAPK3,HDAC9,ZBTB20,SPI1,MYO1C,INS,MYT1,INSR,DAG1,IRF1,MAP1LC3A,KDM6B,PTCH1,ITPR2,PTPN11,PTPRJ,ZFP36L1,NFE2L1,NFKBIA,NQO1,KCNQ1,DNMT3A,CACNA1D,HNF1A,TCF7L2,BCL2L11,SOCS3,NR1H3,RELA,TFAP4,PPIF,CCND…
GO: Biological Process	GO:0001503	ossification		5.084e-07	0.003484	4.907e-05	0.0004617	35	499	2.6579	PHB1,FZD9,IFITM3,JAG1,BMP8A,VEGFA,FNDC3B,WNT3,IFITM1,PPARG,SKI,HDAC7,SBNO2,MST1,SLC8A1,IGF2,MAPK3,SUFU,ZHX3,WWOX,BCL2,PTCH1,PTPN11,PHOSPHO1,NFIX,NOTCH1,TCF7L2,REST,SIK3,THRA,THRB,H3-3B,SMAD3,SMAD7,CDK6
GO: Biological Process	GO:0040008	regulation of growth		5.731e-07	0.003927	5.455e-05	0.0005133	47	784	2.27171	CDKN1B,CDKN2A,RPS6KA1,BCL11A,PHB1,TAOK2,SEMA6D,ATXN2,FTO,VEGFA,GDF15,WNT3,APOE,PPARG,SIPA1,CRK,IGF1R,IGF2,CELF1,FOXP1,VGLL4,RAI1,SOX15,MYL2,INS,INSR,BCL2,PTCH1,NDUFS3,BDNF,STK11,PTPRJ,NOTCH1,PSRC1,TBX2,TCF7L2,BCL2L11,JADE2,SOCS3,ZFPM2,CCND2,HMGA2,MACF1,H3-3B,TP53,SMAD3,SMAD7
GO: Biological Process	GO:0060319	primitive erythrocyte differentiation		6.272e-07	0.004298	5.888e-05	0.000554	8	28	10.8269	ZFPM1,MEIS1,VEGFA,KAT5,TET2,HDAC9,KDM6B,HSCB
GO: Biological Process	GO:0031667	response to nutrient levels		7.21e-07	0.004941	6.677e-05	0.0006283	37	552	2.54	FES,BMP8A,KAT5,GDF15,BMF,WNT2B,WNT9B,POMC,H6PD,APOE,PPARG,ARSG,SLC8A1,IGF1R,CPEB4,MAPK3,BCAS3,INS,INSR,MAP1LC3A,BCL2,ZEB2,GIPR,SUOX,TNRC6A,NQO1,MTMR3,DNMT3A,TCF7L2,TPCN2,MLXIPL,TH,FADS1,CD68,ENSA,TBL2,TP53
GO: Biological Process	GO:0050767	regulation of neurogenesis		8.445e-07	0.005787	7.716e-05	0.0007261	35	510	2.60057	TSC2,BCL11A,SEMA6D,ATXN1,VEGFA,STK25,WNT3,APOE,PPARG,SKI,ZNF365,NCAN,CTBP2,MAP2K2,CUX1,ZCCHC24,HAPLN4,DAG1,KCTD11,ZEB2,CASZ1,BDNF,STK11,NOTCH1,CUX2,JADE2,RELA,REST,TERT,LIF,HEYL,HMGA2,EFNB3,MACF1,TP53
GO: Biological Process	GO:0010629	negative regulation of gene expression		8.872e-07	0.00608	7.841e-05	0.0007378	62	1182	1.98767	ESR1,BCL11A,ZFPM1,KLF2,PHB1,LSM4,FTO,VEGFA,ILRUN,KAT5,FXR2,POMC,ST3GAL4,APOE,PPARG,HDAC7,PIAS4,NCOR2,IGF2BP2,CELF1,CPEB4,HELZ2,UNK,FOXP1,DOT1L,MAP2K2,L3MBTL3,HDAC9,ZBTB20,SPI1,INS,MYT1,PABPC4,INSR,CTIF,PTPN11,ZFP36L1,ZFP36L2,RBMS3,TNRC6A,KCNQ1,TASOR,CNOT4,NOTCH1,DNMT3A,SMG6,TCF4,HNF1A,WWP2,REST,TERT,TFAP4,HEYL,YBX2,HMGA2,BAZ1A,FURIN,H3-3B,TP53,SMAD3,CDK2,SMAD7
GO: Biological Process	GO:0071560	cellular response to transforming growth factor beta stimulus		8.877e-07	0.006083	7.841e-05	0.0007378	25	297	3.18973	PDE3A,FAM89B,ZBTB7A,BMP8A,SOX6,COL4A2,GDF15,PPARG,SKI,CRK,IGF1R,PRDM16,SOX5,WWOX,SPI1,ZEB2,STK11,ZFP36L1,ZFP36L2,RBMS3,ZMIZ1,FURIN,TP53,SMAD3,SMAD7
GO: Biological Process	GO:0035264	multicellular organism growth		8.924e-07	0.006116	7.841e-05	0.0007378	21	220	3.61715	KLF2,ATXN2,ARID5B,FKBP8,FTO,GDF15,IGF2,CELF1,RAI1,SP2,BCL2,PTCH1,PTPN11,ZFP36L1,NFIX,TCF7L2,RARB,SIK3,HMGA2,H3-3B,TP53
GO: Biological Process	GO:0019083	viral transcription		9.393e-07	0.006437	8.148e-05	0.0007667	11	62	6.72313	IFITM3,NUCKS1,FKBP8,IFITM1,HEXIM1,PSMC3,TRIM8,NOTCH1,REST,TFAP4,HMGA2
GO: Biological Process	GO:0030324	lung development		9.779e-07	0.006702	8.377e-05	0.0007883	22	240	3.47362	KLF2,ATXN1,PKD1,SPDEF,VEGFA,FNDC3B,WNT2B,NCOR2,FOXP1,MAPK3,MAP2K2,CUX1,CYP1A2,DAG1,NOTCH1,TBX2,LHX3,ZFPM2,LIF,HMGA2,THRA,THRB
GO: Biological Process	GO:0061515	myeloid cell development		1.014e-06	0.006946	8.575e-05	0.0008069	17	151	4.26621	KLF3,ZFPM1,SLC25A37,MEIS1,KLF2,ZBTB7A,SOX6,FOXP1,ARHGEF3,L3MBTL3,SPI1,PABPC4,PTPN11,SH2B3,TERT,JMJD1C,TP53
GO: Biological Process	GO:0048878	chemical homeostasis		1.06e-06	0.007263	8.858e-05	0.0008335	63	1215	1.96487	CDKN2A,SPNS1,TM6SF2,SLC39A13,CKB,FZD9,NUCKS1,PLCG1,MTCH2,VEGFA,PTPMT1,KAT5,ICAM1,POMC,APOE,PPARG,ARL15,IDUA,SLC2A4,NCOR2,SLC8A1,THADA,IGF1R,KLF7,PRKCE,MAPK3,SLC41A1,ATP1B2,NFAT5,HDAC9,CNNM2,ATP6V0A1,ZBTB20,WWOX,INS,MYT1,INSR,BCL2,GCKR,PTCH1,ITPR2,STK11,LIME1,PTPN11,PTPRJ,NFE2L1,KCNQ1,SPPL2C,AP3D1,CACNA1D,HNF1A,TCF7L2,TPCN2,HECTD4,GLIS3,NR1H3,MLXIPL,TH,CD19,RORA,UBASH3B,TP53,ACOXL
GO: Biological Process	GO:0010001	glial cell differentiation		1.084e-06	0.007428	8.95e-05	0.0008422	28	362	2.93103	ERBB3,SOX6,PPARG,SKI,ZNF365,NCAN,MAPK3,NFAT5,SOX5,HAPLN4,DAG1,ZEB2,CASZ1,PTPN11,PTPRJ,NFIA,NFE2L1,NFIX,MYRF,NOTCH1,YPEL3,CUX2,TCF7L2,NSF,RELA,LIF,HMGA2,CDK6
GO: Biological Process	GO:0060485	mesenchyme development		1.177e-06	0.008066	9.603e-05	0.0009036	32	450	2.69468	ERBB3,ERG,TSC2,KLF2,SEMA6D,JAG1,VEGFA,SH3PXD2A,MAPK3,SOX15,BNC2,ATP6V0A1,DAG1,FGFRL1,BCL2,ZEB2,ZFP36L1,TASOR,NOTCH1,TBX2,TBX3,HNF1A,TCF7L2,PBX4,ZFPM2,HEYL,OVOL1,HMGA2,THRA,FURIN,SMAD3,SMAD7
GO: Biological Process	GO:0001501	skeletal system development		1.196e-06	0.008196	9.643e-05	0.0009074	46	780	2.23477	ACP2,TRPS1,MEIS1,ZBTB7A,JAG1,ARID5B,PKD1,BMP8A,VEGFA,SOX6,ATG9B,WNT2B,WNT9B,SKI,IDUA,FOXP1,PKN2,RERE,MAPK3,PRDM16,RAI1,SOX5,BNC2,WWOX,SPI1,FGFRL1,PTPN11,PHOSPHO1,NFIA,RBMS3,NFIX,TBX3,RARB,PBX4,NR1H3,RELA,SIK3,RUNX3,HMGA2,THRA,THRB,FURIN,AKAP13,TP53,SMAD3,SMAD7
GO: Biological Process	GO:0030323	respiratory tube development		1.291e-06	0.008849	0.0001018	0.0009575	22	244	3.41667	KLF2,ATXN1,PKD1,SPDEF,VEGFA,FNDC3B,WNT2B,NCOR2,FOXP1,MAPK3,MAP2K2,CUX1,CYP1A2,DAG1,NOTCH1,TBX2,LHX3,ZFPM2,LIF,HMGA2,THRA,THRB
GO: Biological Process	GO:1901652	response to peptide		1.292e-06	0.008853	0.0001018	0.0009575	38	589	2.44477	CDKN1B,KLF3,TSC2,KLF2,JAG1,NUCKS1,GDF15,ICAM1,POMC,PPARG,CRHR1,SLC2A4,CRK,LPIN3,IGF1R,IGF2,MAPK3,HDAC9,MYO1C,INS,INSR,DAG1,IRF1,RNF40,STK11,PTPN11,PTPRJ,ZFP36L1,NFKBIA,KCNQ1,NOTCH1,BCL2L11,SOCS3,RELA,CCND3,TH,TP53,CDK2
GO: Biological Process	GO:0048738	cardiac muscle tissue development		1.349e-06	0.009242	0.000105	0.0009883	27	345	2.96562	TMEM88,ERBB3,ZFPM1,MEIS1,KLF2,FES,VEGFA,SOX6,ICAM1,SKI,SLC8A1,FOXP1,VGLL4,PRDM16,MYBPC3,MYL2,KDM6B,PLEKHA7,NOTCH1,TBX2,TBX3,RARB,PBX4,ZFPM2,CCND2,AKAP13,SMAD7
GO: Biological Process	GO:0051960	regulation of nervous system development		1.369e-06	0.009382	0.0001053	0.0009908	39	614	2.40695	TSC2,BCL11A,SEMA6D,ATXN1,NLGN2,VEGFA,STK25,WNT3,APOE,PPARG,SKI,ZNF365,NCAN,CTBP2,MAP2K2,CUX1,ZCCHC24,HAPLN4,DAG1,KCTD11,ZEB2,CASZ1,BDNF,STK11,MYRF,NOTCH1,CUX2,TCF7L2,RARB,JADE2,RELA,REST,TERT,LIF,HEYL,HMGA2,EFNB3,MACF1,TP53
GO: Biological Process	GO:0035051	cardiocyte differentiation		1.383e-06	0.009476	0.0001053	0.0009908	22	245	3.40273	TMEM88,MEIS1,KLF2,JAG1,VEGFA,SOX6,ICAM1,SLC8A1,FOXP1,MAPK3,MYL2,KDM6B,PTCH1,PLEKHA7,NOTCH1,TBX2,TBX3,RARB,PBX4,REST,CCND2,AKAP13
GO: Biological Process	GO:0009991	response to extracellular stimulus		1.402e-06	0.009606	0.0001056	0.0009933	38	591	2.4365	FES,BMP8A,KAT5,GDF15,BMF,WNT2B,WNT9B,POMC,H6PD,APOE,PPARG,SIPA1,ARSG,SLC8A1,IGF1R,CPEB4,MAPK3,BCAS3,INS,INSR,MAP1LC3A,BCL2,ZEB2,GIPR,SUOX,TNRC6A,NQO1,MTMR3,DNMT3A,TCF7L2,TPCN2,MLXIPL,TH,FADS1,CD68,ENSA,TBL2,TP53
GO: Biological Process	GO:0009725	response to hormone		1.603e-06	0.01099	0.0001194	0.001124	55	1018	2.04732	CDKN1B,PDE3A,ESR1,TSC2,PHB1,CKB,ZBTB7A,NUCKS1,GDF15,POMC,PPARG,CRHR1,SLC2A4,CRK,LPIN3,NCOR2,IGF1R,IGF2,PRKCE,FOXP1,MAPK3,HDAC9,MYO1C,BCAS3,INS,INSR,DAG1,IRF1,RNF40,BCL2,BDNF,STK11,PTPN11,PTPRJ,ZFP36L1,ZFP36L2,NQO1,KCNQ1,NOTCH1,RARB,BCL2L11,SOCS3,NR1H3,RELA,ZMIZ1,REST,TFAP4,CCND3,HEYL,TH,HMGA2,THRA,THRB,AKAP13,CDK2
GO: Biological Process	GO:0007167	enzyme-linked receptor protein signaling pathway		1.687e-06	0.01156	0.0001243	0.00117	59	1125	1.98733	ERBB3,HIVEP1,ESR1,TRPS1,FAM89B,TSC2,ZBTB7A,ATXN1,ARID5B,NUCKS1,PLCG1,BMP8A,FKBP8,VEGFA,COL4A2,GDF15,PPARG,SKI,SLC2A4,CRK,IGF1R,IGF2,LAT,RERE,MAPK3,MAP2K2,PRDM16,SPI1,MYO1C,INS,INSR,FGFRL1,ZEB2,BDNF,TSPAN9,STK11,ZGPAT,PTPN11,PTPRJ,NFIA,RBMS3,NOTCH1,TBX2,TCF4,HNF1A,TCF7L2,SH2B3,JADE2,SOCS3,RELA,ZMIZ1,CCND3,LIF,EFNB3,FURIN,UBASH3B,TP53,SMAD3,SMAD7
GO: Biological Process	GO:0060215	primitive hemopoiesis		1.796e-06	0.01231	0.000131	0.001232	11	66	6.31567	TMEM88,ERG,ZFPM1,MEIS1,VEGFA,KAT5,TET2,HDAC9,KDM6B,HSCB,SMAD3
GO: Biological Process	GO:0071363	cellular response to growth factor stimulus		2.007e-06	0.01375	0.0001448	0.001362	46	795	2.19261	PDE3A,HIVEP1,FAM89B,ZBTB7A,PLCG1,BMP8A,FKBP8,VEGFA,SOX6,COL4A2,GDF15,PPARG,SKI,CRK,IGF1R,PRKCE,RERE,MAPK3,PRDM16,SOX5,WWOX,SPI1,MYO1C,INSR,FGFRL1,ZEB2,BDNF,STK11,PTPN11,ZFP36L1,NFIA,ZFP36L2,RBMS3,NFIX,NOTCH1,TBX2,TCF4,TCF7L2,RELA,ZMIZ1,HEYL,TH,FURIN,TP53,SMAD3,SMAD7
GO: Biological Process	GO:0044092	negative regulation of molecular function		2.117e-06	0.01451	0.0001511	0.001422	57	1080	1.99996	CDKN1B,CDKN2A,ESR1,RPS6KA1,TSC2,ZFPM1,PKD1,NUCKS1,VEGFA,ILRUN,COL7A1,BAG5,APOC1,APOE,PPARG,CRHR1,HEXIM1,PIAS4,SLC8A1,THADA,CDK5RAP3,IGF1R,PRKCE,MAPK3,SUFU,HDAC9,SPI1,BCAS3,INS,INSR,BCL2,GCKR,PTCH1,ZGPAT,PTPRJ,NFKBIA,NQO1,KCNQ1,NOTCH1,HNF1A,TCF7L2,SH2B3,WWP2,REST,TFAP4,HEXIM2,PPIF,OPRL1,HEYL,YBX2,HMGA2,THRA,UBASH3B,TRIB1,TP53,SMAD7,SYMPK
GO: Biological Process	GO:0019080	viral gene expression		2.358e-06	0.01616	0.0001666	0.001567	14	111	4.77942	IFITM3,NUCKS1,FKBP8,IFITM1,ST3GAL4,HEXIM1,EDEM2,PSMC3,TRIM8,NOTCH1,REST,TFAP4,HMGA2,FURIN
GO: Biological Process	GO:0002521	leukocyte differentiation		2.545e-06	0.01744	0.000178	0.001675	45	777	2.19463	CDKN2A,BCL11A,ZFPM1,MEIS1,FZD9,ZBTB7A,FES,PLCG1,VEGFA,KAT5,PPARG,HDAC7,SBNO2,NCOR2,ZBTB46,SH3PXD2A,FOXP1,PRDM16,L3MBTL3,TET2,HDAC9,IRF2BP2,IL12RB1,SPI1,IRF1,BCL2,FARP2,STK11,PTPRJ,ZFP36L1,ZFP36L2,NFIX,AP3D1,SH2B3,SOCS3,ZMIZ1,RUNX3,LIF,CD19,RORA,UBASH3B,TRIB1,TP53,SMAD7,CDK6
GO: Biological Process	GO:0016055	Wnt signaling pathway		2.636e-06	0.01806	0.0001825	0.001717	34	513	2.51149	TMEM88,HIC1,BCL7B,TSC2,FZD9,ZNRF3,PKD1,FTO,WNT3,WNT2B,WNT9B,APOE,SKI,C12orf43,PIAS4,CDK5RAP3,FAM53B,VGLL4,DOT1L,TET2,USP34,WWOX,ZEB2,STK11,RBMS3,NOTCH1,HNF1A,TCF7L2,TERT,RSPO3,HMGA2,THRA,MACF1,SMAD3
GO: Biological Process	GO:0003007	heart morphogenesis		2.784e-06	0.01908	0.0001908	0.001795	31	446	2.63389	ERG,ZFPM1,MEIS1,KLF2,JAG1,VEGFA,SKI,NCOR2,SLC8A1,IGF1R,SUFU,MYBPC3,MYL2,INSR,DAG1,FGFRL1,PTCH1,PTPN11,NOTCH1,TBX2,TBX3,RARB,PBX4,ZMIZ1,ZFPM2,HEYL,TH,FURIN,TP53,SMAD3,SMAD7
GO: Biological Process	GO:0198738	cell-cell signaling by wnt		2.871e-06	0.01967	0.0001948	0.001833	34	515	2.50174	TMEM88,HIC1,BCL7B,TSC2,FZD9,ZNRF3,PKD1,FTO,WNT3,WNT2B,WNT9B,APOE,SKI,C12orf43,PIAS4,CDK5RAP3,FAM53B,VGLL4,DOT1L,TET2,USP34,WWOX,ZEB2,STK11,RBMS3,NOTCH1,HNF1A,TCF7L2,TERT,RSPO3,HMGA2,THRA,MACF1,SMAD3
GO: Biological Process	GO:0035162	embryonic hemopoiesis		2.924e-06	0.02004	0.0001964	0.001849	14	113	4.69483	TMEM88,ERG,ETV6,ZFPM1,SLC25A37,MEIS1,VEGFA,KAT5,TET2,HDAC9,KDM6B,HSCB,SH2B3,SMAD3
GO: Biological Process	GO:0048598	embryonic morphogenesis		3.005e-06	0.02059	0.0001999	0.001881	58	1119	1.96412	ERG,MECOM,TSC2,ZFPM1,EYA2,MEIS1,KLF2,JAG1,VEGFA,COL4A2,COL7A1,WNT3,WNT2B,ZBTB4,WNT9B,APOC1,SKI,SLC8A1,CDK5RAP3,IGF1R,IGF2,PKN2,MAPK3,ATP1B2,SUFU,PRDM16,SOX15,DAG1,PSMC3,KDM6B,PTCH1,ZEB2,PTPN11,ZFP36L1,KCNQ1,TASOR,NOTCH1,TBX2,TBX3,HNF1A,TCF7L2,RARB,BCL2L11,SOCS3,PBX4,NR1H3,REST,RUNX3,RSPO3,TH,ARFRP1,HMGA2,FURIN,LPP,MACF1,MYO15A,TP53,SMAD3
GO: Biological Process	GO:0051090	regulation of DNA-binding transcription factor activity		3.398e-06	0.02329	0.0002239	0.002107	32	473	2.56365	CDKN2A,ESR1,ZBTB7A,ARID5B,PKD1,VEGFA,SOX6,ICAM1,PPARG,PIAS4,CDK5RAP3,IGF1R,MAPK3,SUFU,SOX15,SPI1,INS,PTCH1,BDNF,NFIX,NFKBIA,TRIM8,CACNA1D,TCF7L2,WWP2,RELA,HEYL,HMGA2,THRA,TRIB1,SMAD3,SMAD7
GO: Biological Process	GO:0045926	negative regulation of growth		3.454e-06	0.02367	0.0002254	0.002121	23	279	3.12388	CDKN1B,CDKN2A,BCL11A,PHB1,SEMA6D,ATXN2,GDF15,WNT3,PPARG,SIPA1,FOXP1,VGLL4,RAI1,MYL2,BCL2,PTCH1,NDUFS3,STK11,PTPRJ,PSRC1,TCF7L2,TP53,SMAD3
GO: Biological Process	GO:0010721	negative regulation of cell development		3.537e-06	0.02424	0.0002286	0.002151	27	363	2.81856	CDKN2A,TSC2,BCL11A,ZFPM1,SEMA6D,VEGFA,WNT3,SKI,ZBTB46,PRDM16,IRF2BP2,SPI1,IRF1,KCTD11,CASZ1,BDNF,NOTCH1,REST,RUNX3,TERT,HMGA2,EFNB3,UBASH3B,TRIB1,TP53,SMAD7,CDK6
GO: Biological Process	GO:0014070	response to organic cyclic compound		3.577e-06	0.02451	0.0002291	0.002156	56	1072	1.97954	CDKN1B,CDKN2A,PDE3A,ESR1,ADCY3,KLF2,PHB1,CKB,ZBTB7A,FES,TP53I13,PLCG1,ALDH2,KAT5,PPARG,CRHR1,NCOR2,SLC8A1,IGF1R,IGF2,PRKCE,FOXP1,ATF1,MAPK3,TET2,CYP1A2,DAG1,MAP1LC3A,BCL2,PTCH1,SLC22A7,BDNF,ITPR2,ZFP36L1,ZFP36L2,NFE2L1,NFKBIA,NQO1,KCNQ1,NOTCH1,DNMT3A,HNF1A,TPCN2,BCL2L11,NR1H3,ZMIZ1,REST,TFAP4,OPRL1,HEYL,TH,HMGA2,AKAP13,RORA,CDK2,CDK6
GO: Biological Process	GO:0007517	muscle organ development		4.362e-06	0.0299	0.0002768	0.002605	34	525	2.45409	ERBB3,ZFPM1,KLF2,PRR14,ARID5B,SOX6,SFMBT1,SKI,HDAC7,SLC8A1,IGF2,FOXP1,ZFHX3,MYBPC3,HDAC9,SOX15,MYL2,MYT1,DAG1,FGFRL1,BCL2,PTCH1,BDNF,NFIX,NOTCH1,TCF7L2,ZNF689,PBX4,ZFPM2,HIVEP3,LIF,HEYL,SMAD3,SMAD7
GO: Biological Process	GO:0048634	regulation of muscle organ development		5.024e-06	0.03443	0.0003159	0.002972	8	36	8.42089	ERBB3,SFMBT1,HDAC7,HDAC9,SOX15,PTCH1,BDNF,SMAD3
GO: Biological Process	GO:0030855	epithelial cell differentiation		5.133e-06	0.03517	0.0003198	0.003009	52	979	2.01276	CDKN1B,CDKN2A,ESR1,ETS1,TSC2,MEIS1,KLF2,UBN1,JAG1,SPDEF,ADAMTSL4,VEGFA,FNDC3B,ICAM1,WNT9B,PPARG,SIPA1,CRHR1,NCOR2,KLF7,CELF1,PRKCE,FOXP1,ATP1B2,CUX1,INS,MYT1,KDM6B,PTCH1,ZEB2,CDKAL1,STK11,ZFP36L1,NFE2L1,KCNQ1,NOTCH1,TBX2,TBX3,HNF1A,RARB,RILPL2,SOCS3,GLIS3,LHX3,REST,JMJD1C,LIF,OVOL1,THRA,THRB,SMAD3,CDK6
GO: Biological Process	GO:0051146	striated muscle cell differentiation		5.235e-06	0.03587	0.0003232	0.003041	31	460	2.55373	TMEM88,MEIS1,VEGFA,SOX6,GDF15,ICAM1,SKI,CRK,SLC8A1,IGF2,FOXP1,MYBPC3,HDAC9,MYL2,INS,PIEZO1,DAG1,BCL2,KDM6B,BDNF,NFIX,MAMSTR,PLEKHA7,NOTCH1,TBX3,TPCN2,RARB,PBX4,CCND2,THRA,AKAP13
GO: Biological Process	GO:0060428	lung epithelium development		5.307e-06	0.03637	0.0003247	0.003055	10	60	6.31567	KLF2,PKD1,SPDEF,FNDC3B,NCOR2,FOXP1,MAP2K2,HMGA2,THRA,THRB
GO: Biological Process	GO:0072089	stem cell proliferation		5.543e-06	0.03799	0.0003362	0.003163	16	153	3.96277	ETV6,MECOM,ZNRF3,VEGFA,WNT3,WNT2B,TET2,PTCH1,ZFP36L1,NOTCH1,TBX3,RARB,TERT,OVOL1,HMGA2,TP53
GO: Biological Process	GO:0007498	mesoderm development		5.629e-06	0.03858	0.0003384	0.003184	19	208	3.46147	ERG,EYA2,KLF2,VEGFA,WNT3,KDM6B,ZFP36L1,NOTCH1,TBX2,TBX3,HNF1A,RELA,ZFPM2,OVOL1,HMGA2,FURIN,MACF1,TP53,SMAD3
GO: Biological Process	GO:1905114	cell surface receptor signaling pathway involved in cell-cell signaling		5.983e-06	0.041	0.0003565	0.003355	39	653	2.26319	TMEM88,HIC1,BCL7B,TSC2,CHRNB1,FZD9,ZNRF3,ATXN1,PKD1,NLGN2,FTO,WNT3,WNT2B,WNT9B,APOE,SKI,C12orf43,PIAS4,CDK5RAP3,FAM53B,VGLL4,DOT1L,TET2,USP34,WWOX,ZEB2,BDNF,STK11,RBMS3,NOTCH1,HNF1A,CUX2,TCF7L2,TERT,RSPO3,HMGA2,THRA,MACF1,SMAD3
GO: Biological Process	GO:0048635	negative regulation of muscle organ development		6.146e-06	0.04212	0.0003631	0.003416	6	18	12.6313	SFMBT1,HDAC7,HDAC9,SOX15,PTCH1,BDNF
GO: Biological Process	GO:0051216	cartilage development		6.391e-06	0.0438	0.0003743	0.003522	26	353	2.79106	TRPS1,ZBTB7A,JAG1,PKD1,BMP8A,SOX6,WNT2B,SKI,IDUA,RERE,MAPK3,SOX5,FGFRL1,PTPN11,NFIA,RBMS3,RARB,RELA,SIK3,RUNX3,HMGA2,THRA,THRB,FURIN,SMAD3,SMAD7
GO: Biological Process	GO:0098727	maintenance of cell number		6.761e-06	0.04633	0.0003926	0.003695	20	230	3.29513	CDKN2A,BCL7C,BCL7B,MECOM,JAG1,WNT9B,SKI,PRDM16,SPI1,BCL7A,ZFP36L2,NFIX,TRIM8,NOTCH1,TBX3,TCF7L2,REST,JMJD1C,LIF,HMGA2
GO: Biological Process	GO:0030111	regulation of Wnt signaling pathway		7.122e-06	0.04881	0.0004101	0.003859	27	377	2.71389	TMEM88,HIC1,TSC2,FZD9,ZNRF3,FTO,WNT3,APOE,SKI,C12orf43,CDK5RAP3,FAM53B,VGLL4,USP34,WWOX,ZEB2,STK11,RBMS3,NOTCH1,HNF1A,TCF7L2,TERT,RSPO3,HMGA2,THRA,MACF1,SMAD3
GO: Biological Process	GO:0010720	positive regulation of cell development		8.315e-06	0.05698	0.0004749	0.004468	36	589	2.3161	PDE3A,BCL11A,ATXN1,FES,VEGFA,STK25,KAT5,WNT3,APOE,PPARG,ZNF365,ZBTB46,NCAN,MAP2K2,CUX1,IL12RB1,SPI1,HAPLN4,DAG1,IRF1,BCL2,ZEB2,BDNF,STK11,ZFP36L1,AP3D1,NOTCH1,CUX2,JADE2,RELA,ZMIZ1,RUNX3,LIF,MACF1,TRIB1,SMAD7
GO: Biological Process	GO:0048638	regulation of developmental growth		9.109e-06	0.06242	0.0005159	0.004854	29	427	2.5736	CDKN1B,BCL11A,SEMA6D,ATXN2,FTO,VEGFA,GDF15,WNT3,APOE,IGF1R,IGF2,CELF1,FOXP1,VGLL4,RAI1,SOX15,INSR,BCL2,PTCH1,BDNF,NOTCH1,TBX2,TCF7L2,BCL2L11,ZFPM2,CCND2,HMGA2,MACF1,SMAD7
GO: Biological Process	GO:0031016	pancreas development		9.712e-06	0.06656	0.0005455	0.005133	19	216	3.33327	PEPD,JAG1,WNT2B,IGF1R,IGF2,CELF1,INS,MYT1,INSR,GCKR,CDKAL1,GIPR,NOTCH1,HNF1A,TCF7L2,GLIS3,PBX4,RPL6,CDK6
GO: Biological Process	GO:0045787	positive regulation of cell cycle		9.954e-06	0.06822	0.0005546	0.005219	27	384	2.66442	CDKN1B,FEN1,PKD1,KAT5,XRCC3,IGF1R,IGF2,PRKCE,PKN2,SOX15,INS,INSR,CXCR5,PTPN11,RAB5B,PSRC1,TBX2,RAD51B,TBX3,BCL2L11,TERT,CCND2,CCND3,OVOL1,SPDYE3,TP53,CDK2
GO: Biological Process	GO:0031399	regulation of protein modification process		1.007e-05	0.06898	0.0005563	0.005235	75	1641	1.7319	CDKN1B,CDKN2A,ERBB3,ABI3,TSC2,PHB1,TAOK2,PKD1,BMP8A,FKBP8,VEGFA,TRAF7,KAT5,FXR2,GDF15,ICAM1,BAG5,WNT9B,APOE,PPARG,HEXIM1,PIAS4,MST1,NCOR2,SLC8A1,CDK5RAP3,IGF2,KANSL1,LAT,PRKCE,TMEM102,RERE,MAPK3,MAP2K2,SPI1,MYO1C,INS,WBP1L,INSR,DAG1,IRF1,RNF40,BCL2,ZEB2,BDNF,TSPAN9,STK11,ZGPAT,LIME1,PTPN11,PTPRJ,PSRC1,HNF1A,SH2B3,SOCS3,BAZ1B,PBX4,RELA,ZMIZ1,TFAP4,HEXIM2,CCND2,CCND3,LIF,MLXIPL,OSM,HMGA2,SPDYE3,AKA…
GO: Biological Process	GO:0010243	response to organonitrogen compound		1.099e-05	0.07534	0.0006027	0.005671	58	1168	1.88172	CDKN1B,CDKN2A,PDE3A,KLF3,TSC2,BCL11A,CHRNB1,KLF2,JAG1,NUCKS1,PLCG1,GDF15,ICAM1,POMC,APOE,PPARG,CRHR1,SLC2A4,CRK,LPIN3,NCOR2,SLC8A1,IGF1R,IGF2,CPEB4,EDEM2,PRKCE,ATF1,MAPK3,HDAC9,MYO1C,INS,INSR,DAG1,IRF1,MAP1LC3A,RNF40,BCL2,BDNF,ITPR2,STK11,PTPN11,PTPRJ,ZFP36L1,NFKBIA,NQO1,KCNQ1,NOTCH1,DNMT3A,HNF1A,BCL2L11,SOCS3,RELA,CCND3,TH,CD68,TP53,CDK2
GO: Biological Process	GO:0036294	cellular response to decreased oxygen levels		1.154e-05	0.07906	0.0006275	0.005904	16	162	3.74262	CDKN1B,VEGFA,PPARG,SLC2A4,SLC8A1,CPEB4,PRKCE,BCL2,ZFP36L1,NOTCH1,DNMT3A,TERT,ADO,RORA,TBL2,TP53
GO: Biological Process	GO:0072001	renal system development		1.249e-05	0.08561	0.0006741	0.006343	32	504	2.40597	MECOM,JAG1,ARID5B,PKD1,VEGFA,WNT2B,WNT9B,CRK,ARL3,IGF2,PRKCE,SLC41A1,CUX1,TET2,BNC2,MYO1C,BCL2,PTCH1,BDNF,NFIA,KCNQ1,NUP160,NOTCH1,TBX2,HNF1A,RARB,BCL2L11,LIF,HEYL,OVOL1,SMAD3,SMAD7
GO: Biological Process	GO:0018108	peptidyl-tyrosine phosphorylation		1.336e-05	0.09155	0.0007153	0.00673	25	346	2.73801	ERBB3,ABI3,FES,VEGFA,ICAM1,IGF1R,IGF2,PRKCE,TMEM102,MAPK3,MAP2K2,IL12RB1,INS,INSR,IRF1,TSPAN9,STK11,ZGPAT,PTPN11,PTPRJ,SH2B3,SOCS3,LIF,OSM,TP53
GO: Biological Process	GO:0060411	cardiac septum morphogenesis		1.395e-05	0.0956	0.0007411	0.006973	11	81	5.1461	ZFPM1,JAG1,FGFRL1,NOTCH1,TBX2,TBX3,RARB,ZFPM2,HEYL,TP53,SMAD7
GO: Biological Process	GO:0018212	peptidyl-tyrosine modification		1.474e-05	0.101	0.0007768	0.007309	25	348	2.72227	ERBB3,ABI3,FES,VEGFA,ICAM1,IGF1R,IGF2,PRKCE,TMEM102,MAPK3,MAP2K2,IL12RB1,INS,INSR,IRF1,TSPAN9,STK11,ZGPAT,PTPN11,PTPRJ,SH2B3,SOCS3,LIF,OSM,TP53
GO: Biological Process	GO:0048066	developmental pigmentation		1.494e-05	0.1024	0.0007814	0.007353	13	113	4.35949	ERBB3,ADAMTSL4,PMEL,CTBP2,SOX5,BNC2,BCL2,ZEB2,AP3D1,TPCN2,BCL2L11,NSF,OVOL1
GO: Biological Process	GO:0001649	osteoblast differentiation		1.577e-05	0.1081	0.0008188	0.007705	21	264	3.0143	PHB1,IFITM3,JAG1,BMP8A,VEGFA,FNDC3B,WNT3,IFITM1,PPARG,SKI,HDAC7,IGF2,SUFU,ZHX3,WWOX,PTCH1,NOTCH1,REST,H3-3B,SMAD3,CDK6
GO: Biological Process	GO:0043473	pigmentation		1.591e-05	0.109	0.0008197	0.007713	18	204	3.34359	ERBB3,ALDOA,ADAMTSL4,POMC,PMEL,APOE,CTBP2,SOX5,BNC2,BCL2,ZEB2,AP3D1,TBX2,TPCN2,BCL2L11,NSF,TH,OVOL1
GO: Molecular Function	GO:0062076	acyl-CoA delta5-desaturase activity		2.105e-05	0.02429	0.001012	0.00772	3	3	37.894	FADS2,FADS1,FADS3
GO: Biological Process	GO:0048608	reproductive structure development		1.611e-05	0.1104	0.0008241	0.007755	26	372	2.64851	CDKN1B,ESR1,ARID5B,PKD1,VEGFA,ICAM1,WNT2B,WNT9B,IGF1R,SLC22A5,SOX15,INSR,BCL2,PTCH1,STK11,PTPN11,NOTCH1,TBX3,HNF1A,TCF7L2,BCL2L11,JMJD1C,ZFPM2,HMGA2,H3-3B,TP53
GO: Biological Process	GO:0042692	muscle cell differentiation		1.657e-05	0.1135	0.0008409	0.007913	36	608	2.24372	TMEM88,MEIS1,CHRNB1,VEGFA,SOX6,GDF15,ICAM1,SKI,CRK,SLC8A1,IGF2,FOXP1,MYBPC3,HDAC9,MYL2,INS,PIEZO1,DAG1,BCL2,KDM6B,BDNF,NFIX,MAMSTR,PLEKHA7,RAB3IL1,NOTCH1,TBX2,TBX3,TPCN2,RARB,PBX4,CCND2,THRA,H3-3B,AKAP13,RORA
GO: Biological Process	GO:0019827	stem cell population maintenance		1.734e-05	0.1188	0.0008738	0.008222	19	225	3.19994	CDKN2A,BCL7C,BCL7B,JAG1,WNT9B,SKI,PRDM16,SPI1,BCL7A,ZFP36L2,NFIX,TRIM8,NOTCH1,TBX3,TCF7L2,REST,JMJD1C,LIF,HMGA2
GO: Biological Process	GO:0055123	digestive system development		1.767e-05	0.1211	0.0008839	0.008318	21	266	2.99163	RPS6KA1,TSC2,JAG1,PKD1,SPDEF,MTCH2,WNT3,IGF1R,IGF2,CELF1,INSR,FGFRL1,BCL2,STK11,KCNQ1,NOTCH1,TBX2,TCF7L2,RARB,FURIN,SMAD3
GO: Biological Process	GO:0071407	cellular response to organic cyclic compound		1.856e-05	0.1272	0.0009219	0.008675	37	636	2.20453	CDKN1B,PDE3A,ESR1,ADCY3,KLF2,PHB1,CKB,ZBTB7A,FES,KAT5,PPARG,NCOR2,SLC8A1,IGF1R,FOXP1,MAPK3,CYP1A2,DAG1,PTCH1,BDNF,ITPR2,ZFP36L1,ZFP36L2,NFE2L1,NFKBIA,KCNQ1,DNMT3A,HNF1A,BCL2L11,NR1H3,ZMIZ1,REST,TFAP4,HEYL,HMGA2,AKAP13,RORA
GO: Biological Process	GO:0019220	regulation of phosphate metabolic process		1.886e-05	0.1292	0.0009298	0.008749	68	1470	1.75292	CDKN1B,CDKN2A,ERBB3,ABI3,TSC2,PHB1,TAOK2,ATXN1,PKD1,BMP8A,FKBP8,VEGFA,FXR2,GDF15,ICAM1,WNT9B,APOC1,APOE,PPARG,HEXIM1,MST1,SLC8A1,CDK5RAP3,IGF1R,IGF2,LAT,PRKCE,TMEM102,MAPK3,MAP2K2,INS,INSR,DAG1,IRF1,BCL2,GCKR,ZEB2,BDNF,TSPAN9,STK11,ZGPAT,LIME1,PTPN11,PTPRJ,MTMR3,PSRC1,SMG6,HNF1A,SH2B3,SOCS3,TFAP4,HEXIM2,CCND2,CCND3,LIF,MLXIPL,OSM,HMGA2,CD19,SPDYE3,AKAP13,UBASH3B,TRIB1,ENSA,TP53,SMAD3,SMAD7,SYMPK
GO: Biological Process	GO:0051174	regulation of phosphorus metabolic process		1.928e-05	0.1321	0.0009435	0.008878	68	1471	1.75173	CDKN1B,CDKN2A,ERBB3,ABI3,TSC2,PHB1,TAOK2,ATXN1,PKD1,BMP8A,FKBP8,VEGFA,FXR2,GDF15,ICAM1,WNT9B,APOC1,APOE,PPARG,HEXIM1,MST1,SLC8A1,CDK5RAP3,IGF1R,IGF2,LAT,PRKCE,TMEM102,MAPK3,MAP2K2,INS,INSR,DAG1,IRF1,BCL2,GCKR,ZEB2,BDNF,TSPAN9,STK11,ZGPAT,LIME1,PTPN11,PTPRJ,MTMR3,PSRC1,SMG6,HNF1A,SH2B3,SOCS3,TFAP4,HEXIM2,CCND2,CCND3,LIF,MLXIPL,OSM,HMGA2,CD19,SPDYE3,AKAP13,UBASH3B,TRIB1,ENSA,TP53,SMAD3,SMAD7,SYMPK
GO: Biological Process	GO:0071900	regulation of protein serine/threonine kinase activity		1.976e-05	0.1354	0.0009603	0.009036	27	399	2.56426	CDKN1B,CDKN2A,TSC2,PKD1,VEGFA,APOE,PPARG,HEXIM1,MST1,SLC8A1,CDK5RAP3,MAP2K2,INSR,ZEB2,STK11,LIME1,PTPRJ,PSRC1,SH2B3,TFAP4,HEXIM2,CCND2,CCND3,HMGA2,SPDYE3,AKAP13,TRIB1
GO: Biological Process	GO:0051248	negative regulation of protein metabolic process		2.011e-05	0.1378	0.0009703	0.00913	55	1110	1.87763	CDKN1B,CDKN2A,RPS6KA1,TSC2,PHB1,FKBP8,FTO,VEGFA,COL7A1,FXR2,BAG5,ST3GAL4,APOE,PPARG,HEXIM1,SLC8A1,IGF2BP2,CDK5RAP3,CELF1,CPEB4,UNK,PRKCE,SUFU,SPI1,INS,INSR,IRF1,BCL2,ZGPAT,PTPRJ,ZFP36L1,ZFP36L2,TNRC6A,NQO1,RAB5B,CNOT4,HNF1A,SH2B3,SOCS3,PBX4,NR1H3,RELA,TFAP4,HEXIM2,RYBP,MLXIPL,YBX2,FURIN,UBASH3B,TRIB1,ENSA,TP53,SMAD3,CDK2,SMAD7
GO: Biological Process	GO:0061458	reproductive system development		2.03e-05	0.1391	0.000973	0.009155	26	377	2.61338	CDKN1B,ESR1,ARID5B,PKD1,VEGFA,ICAM1,WNT2B,WNT9B,IGF1R,SLC22A5,SOX15,INSR,BCL2,PTCH1,STK11,PTPN11,NOTCH1,TBX3,HNF1A,TCF7L2,BCL2L11,JMJD1C,ZFPM2,HMGA2,H3-3B,TP53
GO: Biological Process	GO:0048762	mesenchymal cell differentiation		2.162e-05	0.1482	0.001029	0.009682	25	356	2.6611	ERBB3,ERG,TSC2,SEMA6D,JAG1,VEGFA,SH3PXD2A,MAPK3,SOX15,ATP6V0A1,DAG1,FGFRL1,BCL2,ZEB2,TASOR,NOTCH1,TBX3,TCF7L2,PBX4,HEYL,OVOL1,HMGA2,THRA,SMAD3,SMAD7
GO: Biological Process	GO:0001932	regulation of protein phosphorylation		2.303e-05	0.1578	0.001089	0.01024	58	1198	1.8346	CDKN1B,CDKN2A,ERBB3,ABI3,TSC2,PHB1,TAOK2,PKD1,BMP8A,FKBP8,VEGFA,FXR2,GDF15,ICAM1,WNT9B,APOE,PPARG,HEXIM1,MST1,SLC8A1,CDK5RAP3,IGF2,LAT,PRKCE,TMEM102,MAPK3,MAP2K2,INS,INSR,DAG1,IRF1,BCL2,ZEB2,BDNF,TSPAN9,STK11,ZGPAT,LIME1,PTPN11,PTPRJ,PSRC1,HNF1A,SH2B3,SOCS3,TFAP4,HEXIM2,CCND2,CCND3,LIF,MLXIPL,OSM,HMGA2,SPDYE3,AKAP13,UBASH3B,TRIB1,TP53,SMAD7
GO: Biological Process	GO:0051338	regulation of transferase activity		2.336e-05	0.1601	0.001096	0.01032	48	927	1.96215	CDKN1B,CDKN2A,ERBB3,ABI3,TSC2,PHB1,TAOK2,PKD1,VEGFA,BAG5,APOE,PPARG,HEXIM1,MST1,SLC8A1,CDK5RAP3,IGF1R,IGF2,LAT,MAPK3,MAP2K2,INS,INSR,DAG1,GCKR,ZEB2,STK11,ZGPAT,LIME1,PTPRJ,PSRC1,DNMT3A,SMG6,HNF1A,SH2B3,WRAP53,TFAP4,HEXIM2,CCND2,CCND3,HMGA2,CD19,SPDYE3,AKAP13,UBASH3B,TRIB1,TP53,SMAD7
GO: Biological Process	GO:0045667	regulation of osteoblast differentiation		2.354e-05	0.1613	0.001097	0.01033	15	153	3.7151	IFITM3,JAG1,VEGFA,FNDC3B,IFITM1,PPARG,SKI,HDAC7,SUFU,ZHX3,PTCH1,NOTCH1,REST,SMAD3,CDK6
GO: Biological Process	GO:0042325	regulation of phosphorylation		2.387e-05	0.1636	0.001102	0.01037	62	1311	1.79209	CDKN1B,CDKN2A,ERBB3,ABI3,TSC2,PHB1,TAOK2,ATXN1,PKD1,BMP8A,FKBP8,VEGFA,FXR2,GDF15,ICAM1,WNT9B,APOE,PPARG,HEXIM1,MST1,SLC8A1,CDK5RAP3,IGF1R,IGF2,LAT,PRKCE,TMEM102,MAPK3,MAP2K2,INS,INSR,DAG1,IRF1,BCL2,GCKR,ZEB2,BDNF,TSPAN9,STK11,ZGPAT,LIME1,PTPN11,PTPRJ,PSRC1,HNF1A,SH2B3,SOCS3,TFAP4,HEXIM2,CCND2,CCND3,LIF,MLXIPL,OSM,HMGA2,CD19,SPDYE3,AKAP13,UBASH3B,TRIB1,TP53,SMAD7
GO: Biological Process	GO:0007423	sensory organ development		2.395e-05	0.1641	0.001102	0.01037	55	1117	1.86586	CDKN1B,DHDDS,EYA2,MEIS1,JAG1,FEN1,FKBP8,VEGFA,WNT2B,WNT9B,SKI,IGF1R,CELF1,CTBP2,RERE,MAPK3,ATP1B2,SUFU,NFAT5,PRDM16,CUX1,BNC2,PSMC3,FGFRL1,BCL2,PTCH1,ZEB2,CASZ1,BDNF,PTPN11,NFIA,NFIX,KCNQ1,GMDS,NOTCH1,TBX2,TCF4,TBX3,CUX2,RARB,BCL2L11,NSF,SOCS3,PBX4,NR1H3,LHX3,REST,TFAP4,RSPO3,LIF,TH,THRB,ZNF408,MYO15A,SMAD3
GO: Biological Process	GO:0071456	cellular response to hypoxia		2.543e-05	0.1743	0.001162	0.01093	15	154	3.69097	CDKN1B,VEGFA,PPARG,SLC2A4,SLC8A1,PRKCE,BCL2,ZFP36L1,NOTCH1,DNMT3A,TERT,ADO,RORA,TBL2,TP53
GO: Biological Process	GO:0009896	positive regulation of catabolic process		2.635e-05	0.1806	0.001196	0.01125	34	572	2.25244	CDKN1B,TSC2,PHKG2,FTO,KAT5,FXR2,ST3GAL4,APOE,IDUA,ARSG,CDK5RAP3,CELF1,PRKCE,VGLL4,MAPK3,L3MBTL3,ZBTB20,TNFSF12,INS,INSR,PSMC3,RNF40,STK11,ZFP36L1,ZFP36L2,TNRC6A,TRIM8,CNOT4,BCL2L11,NSF,MLXIPL,FURIN,TRIB1,SMAD7
GO: Biological Process	GO:1901653	cellular response to peptide		2.787e-05	0.191	0.00125	0.01176	28	430	2.46752	KLF3,TSC2,KLF2,NUCKS1,GDF15,ICAM1,PPARG,CRHR1,SLC2A4,CRK,LPIN3,IGF1R,IGF2,MAPK3,HDAC9,MYO1C,INS,INSR,IRF1,PTPN11,PTPRJ,ZFP36L1,BCL2L11,SOCS3,RELA,CCND3,TP53,CDK2
GO: Biological Process	GO:0016032	viral process		2.79e-05	0.1912	0.00125	0.01176	30	477	2.38327	PHB1,IFITM3,NUCKS1,FKBP8,ICAM1,IFITM1,ST3GAL4,APOE,HEXIM1,EDEM2,OASL,CTBP2,PKN2,INSR,DAG1,PSMC3,BCL2,NFIA,TRIM8,TASOR,NOTCH1,TPCN2,BCL2L11,WWP2,REST,TFAP4,HMGA2,EFNB3,FURIN,TP53
GO: Biological Process	GO:0030308	negative regulation of cell growth		2.846e-05	0.195	0.001254	0.0118	18	213	3.20231	CDKN1B,CDKN2A,BCL11A,PHB1,SEMA6D,WNT3,PPARG,SIPA1,FOXP1,VGLL4,MYL2,BCL2,NDUFS3,STK11,PTPRJ,PSRC1,TP53,SMAD3
GO: Biological Process	GO:0009755	hormone-mediated signaling pathway		2.846e-05	0.195	0.001254	0.0118	18	213	3.20231	PDE3A,ESR1,PHB1,ZBTB7A,PPARG,CRHR1,NCOR2,FOXP1,BDNF,PTPN11,RARB,NR1H3,ZMIZ1,HEYL,HMGA2,THRA,THRB,AKAP13
GO: Biological Process	GO:0045668	negative regulation of osteoblast differentiation		2.855e-05	0.1956	0.001254	0.0118	9	58	5.8801	FNDC3B,PPARG,SKI,HDAC7,SUFU,PTCH1,NOTCH1,SMAD3,CDK6
GO: Biological Process	GO:0035239	tube morphogenesis		2.994e-05	0.2052	0.001307	0.0123	62	1321	1.77852	ERG,STAG1,ESR1,ETS1,MECOM,TSC2,ZFPM1,MEIS1,KLF2,JAG1,PKD1,PLCG1,VEGFA,STK25,COL4A2,WNT3,WNT2B,WNT9B,APOE,PPARG,SKI,HDAC7,PLCD3,MST1,SLC8A1,IGF1R,IGF2,CELF1,FOXP1,SUFU,HDAC9,ARHGAP24,SPI1,TNFSF12,BCAS3,DAG1,PSMC3,BCL2,PTCH1,ZEB2,PTPN11,PTPRJ,ZFP36L1,NOTCH1,TBX2,TCF4,TBX3,TCF7L2,BCL2L11,SH2B3,ZMIZ1,TERT,ZFPM2,RSPO3,LIF,HMGA2,FURIN,RORA,ELL,TP53,SMAD3,SMAD7
GO: Biological Process	GO:0051247	positive regulation of protein metabolic process		3.065e-05	0.21	0.001329	0.01251	71	1579	1.70391	CDKN1B,CDKN2A,ERBB3,ABI3,SLC25A37,KLF2,PHB1,TAOK2,PKD1,BMP8A,MTCH2,VEGFA,TRAF7,KAT5,FXR2,GDF15,ICAM1,APOE,PPARG,PIAS4,NCOR2,CDK5RAP3,IGF2,KANSL1,LAT,VGLL4,MAPK3,MAP2K2,L3MBTL3,MYO1C,TNFSF12,INS,WBP1L,INSR,DAG1,PSMC3,RNF40,CTIF,BCL2,ZEB2,BDNF,TSPAN9,STK11,PTPN11,PTPRJ,RBMS3,NFKBIA,PSRC1,HNF1A,TCF7L2,BCL2L11,NSF,BAZ1B,PBX4,NR1H3,RELA,REST,TFAP4,CCND2,CCND3,LIF,OSM,HMGA2,FURIN,SPDYE3,AKAP13,TRIB1,TP…
GO: Biological Process	GO:0030155	regulation of cell adhesion		3.122e-05	0.214	0.001346	0.01266	47	911	1.95501	CDKN2A,ERBB3,ETS1,TSC2,RREB1,TAOK2,JAG1,PKD1,FES,VEGFA,KAT5,ICAM1,ST3GAL4,SIPA1,CRK,IGF2,SKAP1,PRKCE,ZFHX3,TMEM102,FUT2,NFAT5,TET2,IL12RB1,SPI1,BCAS3,PIEZO1,DAG1,IRF1,BCL2,ITGAL,PTPN11,PTPRJ,AP3D1,NOTCH1,SH2B3,RELA,ZMIZ1,RUNX3,LIF,EFNB3,B4GALNT2,MACF1,UBASH3B,SMAD3,SMAD7,CDK6
GO: Molecular Function	GO:0031490	chromatin DNA binding		3.607e-05	0.04163	0.001665	0.0127	13	124	3.97276	SBNO2,KDM6B,NOTCH1,NR1H3,RELA,JMJD1C,HMGA2,THRA,THRB,SBNO1,H3-3B,TOP1,SMAD3
GO: Biological Process	GO:0016049	cell growth		3.274e-05	0.2243	0.001402	0.01319	37	653	2.14713	CDKN1B,CDKN2A,RPS6KA1,BCL11A,MEIS1,PHB1,TAOK2,SEMA6D,VEGFA,WNT3,SHBG,APOE,PPARG,SIPA1,CRK,CELF1,FOXP1,FAM53B,VGLL4,MYL2,INS,BCL2,ZEB2,NDUFS3,BDNF,STK11,PTPRJ,NFIX,PSRC1,JADE2,SOCS3,MACF1,H3-3B,AKAP13,TP53,SMAD3,SMAD7
GO: Biological Process	GO:0048729	tissue morphogenesis		3.455e-05	0.2368	0.001471	0.01384	53	1077	1.86479	ERG,ESR1,TSC2,ZFPM1,EYA2,RREB1,MEIS1,KLF2,ZNRF3,JAG1,PKD1,VEGFA,WNT3,WNT2B,ZBTB4,WNT9B,SKI,IER2,MST1,SLC8A1,CDK5RAP3,IGF1R,FOXP1,RERE,SUFU,MYBPC3,SOX15,ARHGAP24,MYL2,DAG1,BCL2,KDM6B,PTCH1,ZEB2,PTPN11,ASTN2,NOTCH1,TBX2,TBX3,HNF1A,SOCS3,RUNX3,ZFPM2,RSPO3,LIF,HEYL,HMGA2,FURIN,LPP,MACF1,TP53,SMAD3,SMAD7
GO: Biological Process	GO:0071453	cellular response to oxygen levels		3.478e-05	0.2384	0.001471	0.01385	16	177	3.42545	CDKN1B,VEGFA,PPARG,SLC2A4,SLC8A1,CPEB4,PRKCE,BCL2,ZFP36L1,NOTCH1,DNMT3A,TERT,ADO,RORA,TBL2,TP53
GO: Biological Process	GO:0097190	apoptotic signaling pathway		3.568e-05	0.2445	0.0015	0.01411	38	681	2.1145	ERBB3,HIC1,PDE3A,TRPS1,EYA2,FZD9,ALDH2,MTCH2,VEGFA,STK25,TRAF7,PTPMT1,ICAM1,BAG5,BMF,COA8,MADD,PIAS4,TMEM102,WWOX,SPI1,TNFSF12,INS,BCL2,NDUFS3,BDNF,STK11,PTPN11,NMT1,TCF7L2,BCL2L11,RELA,RUNX3,TERT,PPIF,OSM,TP53,SMAD3
GO: Biological Process	GO:0010564	regulation of cell cycle process		3.768e-05	0.2582	0.001567	0.01475	43	812	2.0067	CDKN1B,CDKN2A,PDE3A,ESR1,BCL7C,BCL7B,TAOK2,FEN1,PKD1,KAT5,XRCC3,CDK5RAP3,IGF1R,IGF2,PRKCE,PKN2,DOT1L,SOX15,INS,INSR,BCL2,BCL7A,CXCR5,PTPN11,ZFP36L1,ZFP36L2,NFE2L1,RAB5B,PSRC1,TBX2,RAD51B,HORMAD2,BAZ1B,TERT,TFAP4,CCND2,LIF,OSM,OVOL1,HMGA2,TP53,CDK2,CDK6
GO: Biological Process	GO:0000904	cell morphogenesis involved in differentiation		3.773e-05	0.2586	0.001567	0.01475	47	918	1.94011	ERBB3,ABI3,TSC2,BCL11A,ZFPM1,TAOK2,SEMA6D,ALDOA,VEGFA,STK25,WNT3,RTN4RL1,APOE,SIPA1,ZNF365,IGF1R,KLF7,DNM3,UNK,FOXP1,FAM53B,RERE,MAPK3,MAP2K2,CUX1,TET2,SPI1,DAG1,BCL2,PTCH1,ZEB2,BDNF,STK11,PTPN11,NFIX,DAGLA,NOTCH1,CUX2,RILPL2,NSF,PBX4,LHX3,REST,RUNX3,JMJD1C,EFNB3,MACF1
GO: Biological Process	GO:0032332	positive regulation of chondrocyte differentiation		3.868e-05	0.2651	0.001597	0.01503	6	24	9.4735	SOX6,SOX5,RELA,THRB,SMAD3,SMAD7
GO: Biological Process	GO:1902893	regulation of miRNA transcription		4.026e-05	0.2759	0.001652	0.01555	10	75	5.05253	ESR1,ETS1,PPARG,NCOR2,SPI1,RELA,REST,TERT,TP53,SMAD3
GO: Biological Process	GO:0043249	erythrocyte maturation		4.127e-05	0.2828	0.001684	0.01584	7	35	7.5788	KLF3,SLC25A37,KLF2,ZBTB7A,L3MBTL3,TERT,TP53
GO: Biological Process	GO:0001889	liver development		4.271e-05	0.2927	0.001732	0.0163	22	304	2.74233	CDKN2A,RPS6KA1,JAG1,ARID5B,PKD1,FADS2,MTCH2,WNT2B,CDK5RAP3,CELF1,TET2,PTCH1,ZEB2,NOTCH1,TBX2,TBX3,HNF1A,SOCS3,RELA,FADS3,TRIB1,SMAD3
GO: Biological Process	GO:1901861	regulation of muscle tissue development		4.319e-05	0.296	0.001741	0.01638	9	61	5.59092	ERBB3,HDAC7,IGF2,HDAC9,SOX15,BCL2,BDNF,TCF7L2,SMAD3
GO: Biological Process	GO:1903531	negative regulation of secretion by cell		4.367e-05	0.2993	0.00175	0.01647	18	220	3.10042	BMP8A,PTPMT1,APOE,PPARG,IDUA,CRHR1,MADD,KLF7,SPI1,INS,PTPN11,KCNQ1,NOTCH1,NR1H3,REST,LIF,OSM,TP53
GO: Biological Process	GO:0001822	kidney development		4.421e-05	0.303	0.001762	0.01658	30	489	2.32479	JAG1,ARID5B,PKD1,VEGFA,WNT2B,WNT9B,CRK,ARL3,IGF2,PRKCE,SLC41A1,CUX1,TET2,BNC2,MYO1C,BCL2,PTCH1,BDNF,KCNQ1,NUP160,NOTCH1,TBX2,HNF1A,RARB,BCL2L11,LIF,HEYL,OVOL1,SMAD3,SMAD7
GO: Biological Process	GO:0014013	regulation of gliogenesis		4.447e-05	0.3048	0.001762	0.01658	14	143	3.7099	ATXN1,PPARG,SKI,ZNF365,CTBP2,ZCCHC24,DAG1,CASZ1,NOTCH1,RELA,TERT,LIF,HMGA2,TP53
GO: Biological Process	GO:0060218	hematopoietic stem cell differentiation		4.49e-05	0.3077	0.001768	0.01664	12	108	4.21044	JAG1,PLCG1,KAT5,POMC,NCOR2,PRDM16,BCL2,NOTCH1,SH2B3,OSM,TP53,CDK6
GO: Biological Process	GO:0061614	miRNA transcription		4.523e-05	0.3099	0.001771	0.01667	10	76	4.98605	ESR1,ETS1,PPARG,NCOR2,SPI1,RELA,REST,TERT,TP53,SMAD3
GO: Biological Process	GO:0006468	protein phosphorylation		4.56e-05	0.3125	0.001776	0.01671	73	1657	1.66944	CDKN1B,CDKN2A,ERBB3,ABI3,ERG,MARK3,RPS6KA1,SCYL1,TSC2,PHB1,TAOK2,PHKG2,PKD1,FES,BMP8A,FKBP8,VEGFA,STK25,FXR2,GDF15,ICAM1,WNT9B,APOE,PPARG,HEXIM1,MST1,SLC8A1,CDK5RAP3,IGF1R,IGF2,LAT,PRKCE,PKN2,TMEM102,MAPK3,MAP2K2,IL12RB1,INS,INSR,DAG1,IRF1,BCL2,ZEB2,BDNF,TSPAN9,STK11,ZGPAT,LIME1,PTPN11,PTPRJ,PSRC1,HNF1A,SH2B3,SOCS3,SIK3,RUNX3,TFAP4,HEXIM2,CCND2,CCND3,LIF,MLXIPL,OSM,HMGA2,SPDYE3,AKAP13,UBASH3B,TRI…
GO: Biological Process	GO:0031099	regeneration		4.881e-05	0.3345	0.00189	0.01778	25	374	2.53302	CDKN1B,ERBB3,PEPD,FZD9,JAG1,PLCG1,RTN4RL1,APOE,IGF1R,IGF2,FAM53B,MAP2K2,SOX15,DAG1,BCL2,GCKR,KDM6B,PTCH1,BDNF,CDKAL1,NFIX,NOTCH1,SOCS3,GLIS3,LIF
GO: Biological Process	GO:0070920	regulation of regulatory ncRNA processing		4.971e-05	0.3407	0.001903	0.01791	6	25	9.09456	ESR1,NCOR2,MAP2K2,HNF1A,TERT,TP53
GO: Biological Process	GO:0016202	regulation of striated muscle tissue development		4.971e-05	0.3407	0.001903	0.01791	6	25	9.09456	ERBB3,HDAC7,HDAC9,SOX15,BDNF,SMAD3
GO: Biological Process	GO:0035265	organ growth		5.021e-05	0.3441	0.001912	0.01799	19	243	2.96291	ESR1,MEIS1,FES,SKI,IGF2,FOXP1,VGLL4,PRDM16,BNC2,BCL2,PTPN11,NOTCH1,TBX2,TCF7L2,RARB,BCL2L11,ZFPM2,CCND2,AKAP13
GO: Biological Process	GO:0060612	adipose tissue development		5.071e-05	0.3475	0.00192	0.01807	10	77	4.9213	ARID5B,FTO,MTCH2,SOX6,PPARG,CREB5,KLF7,SPI1,RSPO3,HMGA2
GO: Biological Process	GO:0002244	hematopoietic progenitor cell differentiation		5.15e-05	0.3529	0.001922	0.01808	21	286	2.78243	STAG1,JAG1,PLCG1,VEGFA,ZFAT,KAT5,POMC,HDAC7,NCOR2,PRDM16,TET2,SPI1,BCL2,NFKBIA,NOTCH1,SH2B3,REST,JMJD1C,OSM,TP53,CDK6
GO: Biological Process	GO:0002573	myeloid leukocyte differentiation		5.154e-05	0.3532	0.001922	0.01808	23	330	2.6411	ZFPM1,MEIS1,ZBTB7A,FES,PLCG1,VEGFA,PPARG,SBNO2,NCOR2,ZBTB46,SH3PXD2A,FOXP1,PRDM16,L3MBTL3,IRF2BP2,SPI1,FARP2,ZFP36L1,NFIX,LIF,UBASH3B,TRIB1,CDK6
GO: Biological Process	GO:0050709	negative regulation of protein secretion		5.205e-05	0.3567	0.001922	0.01808	11	93	4.48209	BMP8A,PTPMT1,APOE,IDUA,MADD,KLF7,INS,PTPN11,KCNQ1,NR1H3,REST
GO: Biological Process	GO:0048639	positive regulation of developmental growth		5.215e-05	0.3574	0.001922	0.01808	18	223	3.05871	BCL11A,VEGFA,WNT3,APOE,IGF1R,IGF2,CELF1,SOX15,INSR,BCL2,BDNF,NOTCH1,TBX2,ZFPM2,CCND2,HMGA2,MACF1,SMAD7
GO: Biological Process	GO:0043433	negative regulation of DNA-binding transcription factor activity		5.215e-05	0.3574	0.001922	0.01808	16	183	3.31314	CDKN2A,ESR1,PKD1,PIAS4,CDK5RAP3,IGF1R,SUFU,SPI1,PTCH1,NFKBIA,TCF7L2,WWP2,HEYL,THRA,TRIB1,SMAD7
GO: Biological Process	GO:0009749	response to glucose		5.308e-05	0.3638	0.001945	0.01831	19	244	2.95076	CDKN1B,VEGFA,PTPMT1,KAT5,ICAM1,SLC8A1,IGF1R,KLF7,PRKCE,ZBTB20,INS,MYT1,GCKR,GIPR,CACNA1D,HNF1A,TCF7L2,MLXIPL,TH
GO: Biological Process	GO:0000902	cell morphogenesis		5.538e-05	0.3796	0.002004	0.01885	59	1264	1.76879	ERBB3,ABI3,TSC2,BCL11A,ZFPM1,RREB1,KLF2,TAOK2,SEMA6D,ATXN2,FES,ALDOA,VEGFA,STK25,SOX6,WNT3,ICAM1,RTN4RL1,APOE,SIPA1,IDUA,ZNF365,CRK,IGF1R,KLF7,DNM3,UNK,FOXP1,FAM53B,RERE,MAPK3,MAP2K2,CUX1,TET2,SPI1,ARHGAP15,MYO9B,DAG1,BCL2,PTCH1,ZEB2,BDNF,STK11,PTPN11,NFIA,NFIX,DAGLA,NOTCH1,CUX2,RILPL2,NSF,JADE2,PBX4,LHX3,REST,RUNX3,JMJD1C,EFNB3,MACF1
GO: Biological Process	GO:0048646	anatomical structure formation involved in morphogenesis		5.561e-05	0.3811	0.002004	0.01885	75	1726	1.64661	ERG,ETS1,TSC2,ZFPM1,EYA2,MEIS1,KLF2,ATXN2,IFITM3,JAG1,PKD1,PLCG1,ALDOA,VEGFA,COL4A2,COL7A1,GDF15,WNT3,WNT2B,WNT9B,IFITM1,PPARG,SKI,HDAC7,CRK,SBNO2,C12orf43,PLCD3,SLC8A1,IGF2,KLF7,SH3PXD2A,MAPK3,SUFU,MAP2K2,MYBPC3,HDAC9,ARHGAP24,MYL2,TNFSF13,TNFSF12,BCAS3,INS,DAG1,PSMC3,KDM6B,PTCH1,ZEB2,PTPN11,NFIX,GMDS,SPPL2C,NOTCH1,TBX2,TCF4,TBX3,HNF1A,TPCN2,BCL2L11,SH2B3,TERT,ZFPM2,RSPO3,LIF,HEYL,HMGA2,THRA,EFN…
GO: Biological Process	GO:0001101	response to acid chemical		5.592e-05	0.3832	0.002004	0.01885	14	146	3.63367	CDKN1B,BCL11A,KLF2,VEGFA,SIPA1,IGF1R,CPEB4,NFAT5,BCL2,BDNF,NQO1,DNMT3A,HNF1A,TH
GO: Biological Process	GO:0045599	negative regulation of fat cell differentiation		5.613e-05	0.3847	0.002004	0.01885	9	63	5.41343	ZFPM1,JAG1,VEGFA,NCOR2,ZFP36L2,TCF7L2,ZFPM2,RORA,SMAD3
GO: Biological Process	GO:0032330	regulation of chondrocyte differentiation		5.613e-05	0.3847	0.002004	0.01885	9	63	5.41343	TRPS1,SOX6,SOX5,PTPN11,RARB,RELA,THRB,SMAD3,SMAD7
GO: Biological Process	GO:0009743	response to carbohydrate		5.695e-05	0.3903	0.002021	0.01901	21	288	2.7631	CDKN1B,VEGFA,PTPMT1,KAT5,ICAM1,SLC8A1,IGF1R,KLF7,PRKCE,ZBTB20,INS,MYT1,GCKR,GIPR,ZFP36L1,NQO1,CACNA1D,HNF1A,TCF7L2,MLXIPL,TH
GO: Biological Process	GO:0061008	hepaticobiliary system development		5.72e-05	0.392	0.002021	0.01901	22	310	2.68925	CDKN2A,RPS6KA1,JAG1,ARID5B,PKD1,FADS2,MTCH2,WNT2B,CDK5RAP3,CELF1,TET2,PTCH1,ZEB2,NOTCH1,TBX2,TBX3,HNF1A,SOCS3,RELA,FADS3,TRIB1,SMAD3
GO: Biological Process	GO:0051098	regulation of binding		5.969e-05	0.4091	0.002098	0.01974	28	449	2.3631	CDKN2A,MARK3,ZFPM1,ZBTB7A,PKD1,NUCKS1,ILRUN,APOE,PPARG,SKI,CRK,CTBP2,MAPK3,DOT1L,INS,BDNF,NFKBIA,TCF7L2,ZBTB7C,REST,TERT,TFAP4,LIF,YBX2,HMGA2,UBASH3B,SMAD3,SYMPK
GO: Biological Process	GO:0009267	cellular response to starvation		6.341e-05	0.4346	0.002217	0.02086	16	186	3.2597	KAT5,BMF,WNT2B,WNT9B,ARSG,IGF1R,CPEB4,MAPK3,MAP1LC3A,BCL2,TNRC6A,MTMR3,TCF7L2,FADS1,TBL2,TP53
GO: Biological Process	GO:0048880	sensory system development		6.526e-05	0.4472	0.00227	0.02136	45	885	1.92681	CDKN1B,ERBB3,ESR1,DHDDS,MEIS1,JAG1,FEN1,FKBP8,VEGFA,WNT2B,WNT9B,SKI,IGF1R,CELF1,SH3PXD2A,CTBP2,MAPK3,ATP1B2,SUFU,NFAT5,PSMC3,FGFRL1,BCL2,PTCH1,ZEB2,CASZ1,BDNF,NFIA,NFIX,GMDS,NOTCH1,TBX2,TCF4,CUX2,RARB,NSF,SOCS3,PBX4,NR1H3,RSPO3,LIF,TH,THRB,ZNF408,SMAD3
GO: Biological Process	GO:0009746	response to hexose		6.608e-05	0.4529	0.002287	0.02152	19	248	2.90317	CDKN1B,VEGFA,PTPMT1,KAT5,ICAM1,SLC8A1,IGF1R,KLF7,PRKCE,ZBTB20,INS,MYT1,GCKR,GIPR,CACNA1D,HNF1A,TCF7L2,MLXIPL,TH
GO: Biological Process	GO:0002682	regulation of immune system process		6.749e-05	0.4625	0.002324	0.02187	72	1648	1.65556	CDKN2A,RIN3,ESR1,ETS1,TSC2,ZFPM1,MEIS1,PHB1,ZBTB7A,JAG1,FES,PLCG1,VEGFA,KAT5,ICAM1,RNF135,POMC,ST3GAL4,APOE,PPARG,CRHR1,HEXIM1,CRK,PIAS4,MST1,ZBTB46,IGF2,LAT,SKAP1,OASL,PRKCE,FOXP1,TMEM102,MAPK3,PRDM16,IRF2BP2,IL12RB1,ZBTB38,ZBTB20,SPI1,TNFSF13,INS,IRF1,BCL2,ITGAL,STK11,LIME1,PTPN11,TRAFD1,PTPRJ,ZFP36L1,ZFP36L2,NFKBIA,AP3D1,CNOT4,SH2B3,NR1H3,RELA,ZMIZ1,RUNX3,LIF,EFNB3,CD19,FURIN,CD68,RORA,UBASH3B…
GO: Biological Process	GO:0050673	epithelial cell proliferation		6.828e-05	0.4679	0.002329	0.02192	32	550	2.20474	CDKN1B,CDKN2A,ESR1,RPS6KA1,TSC2,RREB1,JAG1,PLCG1,VEGFA,WNT2B,APOE,PPARG,MST1,IGF2,CELF1,FOXP1,FUT2,MAP2K2,TNFSF12,PTCH1,ZEB2,STK11,ZFP36L1,NOTCH1,TBX2,TCF7L2,RUNX3,CCND2,OVOL1,HMGA2,SMAD3,CDK6
GO: Biological Process	GO:0051051	negative regulation of transport		6.832e-05	0.4682	0.002329	0.02192	34	600	2.14733	ERBB3,RIN3,ESR1,TSC2,ATXN2,BMP8A,PTPMT1,ICAM1,APOC1,APOE,PPARG,IDUA,CRHR1,MADD,ARHGAP1,THADA,KLF7,PRKCE,SUFU,SPI1,INS,INSR,BCL2,PTPN11,KCNQ1,NOTCH1,WWP2,NR1H3,REST,PPIF,OPRL1,LIF,OSM,TP53
GO: Biological Process	GO:2001233	regulation of apoptotic signaling pathway		6.91e-05	0.4735	0.002335	0.02197	27	429	2.38494	TRPS1,EYA2,FZD9,MTCH2,VEGFA,TRAF7,PTPMT1,ICAM1,BAG5,BMF,MADD,PIAS4,WWOX,TNFSF12,INS,BCL2,NDUFS3,BDNF,PTPN11,TCF7L2,BCL2L11,RELA,RUNX3,TERT,PPIF,OSM,TP53
GO: Biological Process	GO:0045927	positive regulation of growth		6.915e-05	0.4739	0.002335	0.02197	22	314	2.65499	RPS6KA1,BCL11A,VEGFA,WNT3,APOE,CRK,IGF1R,IGF2,CELF1,SOX15,INS,INSR,BCL2,BDNF,NOTCH1,TBX2,ZFPM2,CCND2,HMGA2,MACF1,H3-3B,SMAD7
GO: Biological Process	GO:0061035	regulation of cartilage development		6.988e-05	0.4789	0.002348	0.02209	11	96	4.34202	TRPS1,SOX6,IDUA,SOX5,PTPN11,RBMS3,RARB,RELA,THRB,SMAD3,SMAD7
GO: Biological Process	GO:0060766	negative regulation of androgen receptor signaling pathway		7.523e-05	0.5156	0.002503	0.02355	5	17	11.1453	PHB1,ZBTB7A,NCOR2,FOXP1,HEYL
GO: Biological Process	GO:0060729	intestinal epithelial structure maintenance		7.523e-05	0.5156	0.002503	0.02355	5	17	11.1453	SLC22A5,DOT1L,TCF7L2,TERT,TP53
GO: Biological Process	GO:0051048	negative regulation of secretion		7.761e-05	0.5319	0.002569	0.02418	19	251	2.86847	ERBB3,BMP8A,PTPMT1,APOE,PPARG,IDUA,CRHR1,MADD,KLF7,SPI1,INS,PTPN11,KCNQ1,NOTCH1,NR1H3,REST,LIF,OSM,TP53
GO: Biological Process	GO:0030225	macrophage differentiation		7.867e-05	0.5391	0.00258	0.02427	10	81	4.67827	MEIS1,VEGFA,NCOR2,ZBTB46,L3MBTL3,IRF2BP2,SPI1,NFIX,LIF,TRIB1
GO: Biological Process	GO:1901532	regulation of hematopoietic progenitor cell differentiation		7.867e-05	0.5391	0.00258	0.02427	10	81	4.67827	STAG1,JAG1,VEGFA,KAT5,POMC,SPI1,NFKBIA,NOTCH1,OSM,CDK6
GO: Biological Process	GO:0043434	response to peptide hormone		7.93e-05	0.5435	0.002588	0.02435	30	505	2.25113	CDKN1B,TSC2,NUCKS1,GDF15,POMC,PPARG,CRHR1,SLC2A4,CRK,LPIN3,IGF1R,IGF2,MAPK3,HDAC9,MYO1C,INS,INSR,DAG1,IRF1,RNF40,STK11,PTPN11,PTPRJ,ZFP36L1,KCNQ1,SOCS3,RELA,CCND3,TH,CDK2
GO: Biological Process	GO:0046902	regulation of mitochondrial membrane permeability		8.157e-05	0.559	0.002649	0.02493	9	66	5.16736	EYA2,FZD9,MTCH2,TMEM102,BCL2,NMT1,BCL2L11,PPIF,TP53
GO: Biological Process	GO:0046551	retinal cone cell fate commitment		8.292e-05	0.5683	0.002681	0.02522	3	4	28.4205	CASZ1,TBX2,THRB
GO: Biological Process	GO:0045859	regulation of protein kinase activity		8.355e-05	0.5726	0.002688	0.02529	37	683	2.05282	CDKN1B,CDKN2A,ERBB3,ABI3,TSC2,PHB1,TAOK2,PKD1,VEGFA,APOE,PPARG,HEXIM1,MST1,SLC8A1,CDK5RAP3,LAT,MAP2K2,INS,INSR,DAG1,ZEB2,STK11,ZGPAT,LIME1,PTPRJ,PSRC1,HNF1A,SH2B3,TFAP4,HEXIM2,CCND2,CCND3,HMGA2,SPDYE3,AKAP13,UBASH3B,TRIB1
GO: Biological Process	GO:0045786	negative regulation of cell cycle		8.393e-05	0.5752	0.002688	0.02529	27	434	2.35746	CDKN1B,CDKN2A,ESR1,ETS1,TAOK2,TP53I13,XRCC3,SIPA1,HEXIM1,CDK5RAP3,DOT1L,BCL2,PTPN11,ZFP36L1,ZFP36L2,HORMAD2,BAZ1B,RUNX3,TFAP4,HEXIM2,LIF,OSM,OVOL1,HMGA2,TP53,CDK2,CDK6
GO: Biological Process	GO:1901698	response to nitrogen compound		8.633e-05	0.5916	0.002752	0.02589	58	1256	1.74988	CDKN1B,CDKN2A,PDE3A,KLF3,TSC2,BCL11A,CHRNB1,KLF2,JAG1,NUCKS1,PLCG1,GDF15,ICAM1,POMC,APOE,PPARG,CRHR1,SLC2A4,CRK,LPIN3,NCOR2,SLC8A1,IGF1R,IGF2,CPEB4,EDEM2,PRKCE,ATF1,MAPK3,HDAC9,MYO1C,INS,INSR,DAG1,IRF1,MAP1LC3A,RNF40,BCL2,BDNF,ITPR2,STK11,PTPN11,PTPRJ,ZFP36L1,NFKBIA,NQO1,KCNQ1,NOTCH1,DNMT3A,HNF1A,BCL2L11,SOCS3,RELA,CCND3,TH,CD68,TP53,CDK2
GO: Biological Process	GO:2000736	regulation of stem cell differentiation		9.07e-05	0.6215	0.002866	0.02697	12	116	3.92007	JAG1,MTCH2,SOX6,KAT5,POMC,SOX5,ZFP36L2,NOTCH1,TBX3,REST,OSM,CDK6
GO: Biological Process	GO:0072073	kidney epithelium development		9.077e-05	0.622	0.002866	0.02697	17	212	3.03867	JAG1,PKD1,VEGFA,WNT2B,WNT9B,PRKCE,BNC2,BCL2,PTCH1,BDNF,NOTCH1,TBX2,RARB,LIF,HEYL,SMAD3,SMAD7
GO: Biological Process	GO:0062012	regulation of small molecule metabolic process		9.346e-05	0.6405	0.002938	0.02765	26	413	2.38558	ZBTB7A,PHKG2,MTCH2,ISYNA1,APOC1,H6PD,APOE,PPARG,MST1,NCOR2,IGF2,PRKCE,ZBTB20,INS,INSR,GCKR,STK11,NFE2L1,HNF1A,TCF7L2,NR1H3,REST,MLXIPL,THRB,RORA,TP53
GO: Biological Process	GO:0048821	erythrocyte development		9.697e-05	0.6645	0.003034	0.02855	10	83	4.56554	KLF3,SLC25A37,KLF2,ZBTB7A,SOX6,L3MBTL3,SPI1,SH2B3,TERT,TP53
GO: Biological Process	GO:0043922	negative regulation by host of viral transcription		0.0001018	0.6977	0.003171	0.02984	5	18	10.5261	NUCKS1,PSMC3,REST,TFAP4,HMGA2
GO: Biological Process	GO:1903828	negative regulation of protein localization		0.0001061	0.7273	0.003276	0.03083	19	257	2.8015	ABI3,FZD9,BMP8A,ILRUN,PTPMT1,APOE,IDUA,MADD,PIAS4,KLF7,SUFU,SPI1,INS,PTPN11,KCNQ1,ASTN2,WWP2,NR1H3,REST
GO: Biological Process	GO:0034284	response to monosaccharide		0.0001061	0.7273	0.003276	0.03083	19	257	2.8015	CDKN1B,VEGFA,PTPMT1,KAT5,ICAM1,SLC8A1,IGF1R,KLF7,PRKCE,ZBTB20,INS,MYT1,GCKR,GIPR,CACNA1D,HNF1A,TCF7L2,MLXIPL,TH
GO: Biological Process	GO:0072080	nephron tubule development		0.000107	0.7335	0.003279	0.03086	12	118	3.85363	JAG1,PKD1,VEGFA,WNT2B,WNT9B,BNC2,BCL2,PTCH1,NOTCH1,TBX2,LIF,HEYL
GO: Biological Process	GO:0060509	type I pneumocyte differentiation		0.0001072	0.7345	0.003279	0.03086	4	10	15.1576	KLF2,NCOR2,THRA,THRB
GO: Biological Process	GO:0000079	regulation of cyclin-dependent protein serine/threonine kinase activity		0.0001113	0.7624	0.003388	0.03188	11	101	4.12707	CDKN1B,CDKN2A,PKD1,HEXIM1,CDK5RAP3,PSRC1,TFAP4,HEXIM2,CCND2,CCND3,SPDYE3
GO: Molecular Function	GO:0019904	protein domain specific binding		9.475e-05	0.1093	0.004205	0.03208	42	828	1.92216	TMEM88,CDKN2A,HIVEP1,ABI3,TRPS1,ETV6,ATXN2,PKD1,LSM4,FKBP8,WNT3,ZNF521,PPARG,SKI,CRK,ARHGAP1,SKAP1,SLC22A5,PRKCE,ARHGAP27,MAP2K2,INSR,DAG1,BCL2,GCKR,STK11,PTPN11,NFE2L1,STMN3,CACNA1D,TCF7L2,NSF,RELA,EBF1,IKZF4,HEYL,TH,HMGA2,THRA,TOP1,TP53,CDK2
GO: Biological Process	GO:0007346	regulation of mitotic cell cycle		0.0001126	0.7718	0.003415	0.03214	32	565	2.14621	CDKN1B,CDKN2A,CENPW,ESR1,BCL7C,BCL7B,TAOK2,PKD1,XRCC3,CDK5RAP3,IGF1R,IGF2,PKN2,INS,INSR,RNF40,BCL2,BCL7A,PTCH1,PTPN11,ZFP36L1,ZFP36L2,NFE2L1,RAD51B,TERT,TFAP4,CCND2,OVOL1,HMGA2,TP53,CDK2,CDK6
GO: Biological Process	GO:0071383	cellular response to steroid hormone stimulus		0.0001141	0.7821	0.003445	0.03242	18	237	2.87803	PDE3A,ESR1,PHB1,ZBTB7A,NCOR2,IGF1R,FOXP1,BDNF,ZFP36L1,ZFP36L2,BCL2L11,NR1H3,ZMIZ1,REST,TFAP4,HEYL,HMGA2,AKAP13
GO: Biological Process	GO:0071901	negative regulation of protein serine/threonine kinase activity		0.0001161	0.7956	0.00349	0.03284	12	119	3.82124	CDKN1B,CDKN2A,TSC2,APOE,PPARG,HEXIM1,SLC8A1,CDK5RAP3,PTPRJ,SH2B3,TFAP4,HEXIM2
GO: Biological Process	GO:0030224	monocyte differentiation		0.0001195	0.8191	0.003525	0.03317	7	41	6.46971	FES,VEGFA,PPARG,ZBTB46,FOXP1,ZFP36L1,CDK6
GO: Biological Process	GO:0060479	lung cell differentiation		0.0001195	0.8191	0.003525	0.03317	7	41	6.46971	KLF2,SPDEF,FNDC3B,NCOR2,FOXP1,THRA,THRB
GO: Biological Process	GO:0060487	lung epithelial cell differentiation		0.0001195	0.8191	0.003525	0.03317	7	41	6.46971	KLF2,SPDEF,FNDC3B,NCOR2,FOXP1,THRA,THRB
GO: Biological Process	GO:0060341	regulation of cellular localization		0.0001199	0.822	0.003525	0.03317	54	1158	1.76708	CDKN2A,ABI3,DNAJC27,FZD9,NLGN2,BMP8A,VEGFA,ILRUN,TRAF7,PTPMT1,APOE,PPARG,IDUA,MADD,PIAS4,ARHGAP1,CDK5RAP3,KLF7,EDEM2,PRKCE,MAPK3,SUFU,MAP2K2,STX10,MYBPC3,SPI1,MYO1C,BCAS3,INS,MYT1,DAG1,BCL2,PTCH1,BDNF,GIPR,STK11,PTPN11,CCDC66,ZFP36L1,TRIM8,KCNQ1,ASTN2,NMT1,CACNA1D,TCF7L2,WWP2,NR1H3,REST,SIK3,WRAP53,TERT,LIF,ENSA,SMAD3
GO: Biological Process	GO:0031401	positive regulation of protein modification process		0.0001201	0.8234	0.003525	0.03317	51	1074	1.79944	CDKN1B,CDKN2A,ERBB3,ABI3,PHB1,TAOK2,PKD1,BMP8A,VEGFA,TRAF7,KAT5,FXR2,GDF15,ICAM1,PPARG,PIAS4,NCOR2,CDK5RAP3,IGF2,KANSL1,LAT,MAPK3,MAP2K2,MYO1C,INS,WBP1L,INSR,DAG1,RNF40,BCL2,ZEB2,BDNF,TSPAN9,STK11,PTPN11,PTPRJ,PSRC1,HNF1A,BAZ1B,PBX4,CCND2,CCND3,LIF,OSM,HMGA2,SPDYE3,AKAP13,TRIB1,TP53,SMAD7,SYMPK
GO: Biological Process	GO:0061351	neural precursor cell proliferation		0.0001204	0.8248	0.003525	0.03317	18	238	2.86593	FZD9,VEGFA,NCOR2,NCAN,RERE,SOX5,HAPLN4,KCTD11,ZEB2,BDNF,NFIA,NFIX,DAGLA,NOTCH1,RARB,HMGA2,RORA,TP53
GO: Biological Process	GO:0045736	negative regulation of cyclin-dependent protein serine/threonine kinase activity		0.0001214	0.8317	0.003539	0.0333	6	29	7.84014	CDKN1B,CDKN2A,HEXIM1,CDK5RAP3,TFAP4,HEXIM2
GO: Biological Process	GO:0031669	cellular response to nutrient levels		0.0001236	0.8469	0.003586	0.03374	19	260	2.76918	FES,KAT5,BMF,WNT2B,WNT9B,ARSG,IGF1R,CPEB4,MAPK3,MAP1LC3A,BCL2,TNRC6A,MTMR3,TCF7L2,MLXIPL,FADS1,CD68,TBL2,TP53
GO: Biological Process	GO:0071496	cellular response to external stimulus		0.000124	0.8498	0.003586	0.03374	24	373	2.43822	FES,KAT5,BMF,WNT2B,WNT9B,SIPA1,ARSG,IGF1R,CPEB4,MAPK3,PIEZO1,DAG1,IRF1,MAP1LC3A,BCL2,PTPN11,TNRC6A,MTMR3,TCF7L2,MLXIPL,FADS1,CD68,TBL2,TP53
GO: Biological Process	GO:1904019	epithelial cell apoptotic process		0.0001262	0.8646	0.003633	0.03418	15	177	3.21136	CDKN1B,ESR1,ETS1,PLCG1,MTCH2,ICAM1,PIAS4,MST1,IGF1R,BCL2,ZFP36L1,TMEM258,DNMT3A,TCF7L2,TERT
GO: Biological Process	GO:0001667	ameboidal-type cell migration		0.0001285	0.8808	0.003685	0.03468	34	620	2.07806	ERBB3,ETS1,TSC2,RREB1,SEMA6D,ARID5B,PLCG1,VEGFA,FNDC3B,ZBTB4,APOC1,APOE,PPARG,HDAC7,SLC8A1,IGF2,SH3PXD2A,PRKCE,FOXP1,PKN2,HDAC9,ATP6V0A1,TNFSF12,BCAS3,FGFRL1,ZEB2,PTPN11,NOTCH1,TBX2,PBX4,OVOL1,LPP,MACF1,TNS1
GO: Biological Process	GO:0050931	pigment cell differentiation		0.0001311	0.8984	0.003743	0.03523	10	86	4.40628	ERBB3,ADAMTSL4,PMEL,CTBP2,SOX5,BCL2,ZEB2,AP3D1,NSF,OVOL1
GO: Biological Process	GO:0048565	digestive tract development		0.0001349	0.9247	0.003837	0.0361	17	219	2.94154	RPS6KA1,TSC2,PKD1,SPDEF,MTCH2,WNT3,CELF1,FGFRL1,BCL2,STK11,KCNQ1,NOTCH1,TBX2,TCF7L2,RARB,FURIN,SMAD3
GO: Biological Process	GO:0046883	regulation of hormone secretion		0.0001362	0.9336	0.003842	0.03615	23	352	2.47603	NLGN2,BMP8A,PTPMT1,POMC,PPARG,CRHR1,MADD,KLF7,PRKCE,INS,MYT1,GIPR,PTPN11,KCNQ1,CACNA1D,HNF1A,TCF7L2,REST,LIF,OSM,HMGA2,ENSA,TP53
GO: Biological Process	GO:0048332	mesoderm morphogenesis		0.0001362	0.9336	0.003842	0.03615	12	121	3.75808	ERG,EYA2,KLF2,WNT3,KDM6B,NOTCH1,TBX3,HNF1A,HMGA2,MACF1,TP53,SMAD3
GO: Biological Process	GO:0001558	regulation of cell growth		0.0001425	0.9764	0.003999	0.03763	30	522	2.17782	CDKN1B,CDKN2A,RPS6KA1,BCL11A,PHB1,TAOK2,SEMA6D,VEGFA,WNT3,APOE,PPARG,SIPA1,CRK,FOXP1,VGLL4,MYL2,INS,BCL2,NDUFS3,BDNF,STK11,PTPRJ,PSRC1,JADE2,SOCS3,MACF1,H3-3B,TP53,SMAD3,SMAD7
GO: Biological Process	GO:0002065	columnar/cuboidal epithelial cell differentiation		0.000143	0.9798	0.003999	0.03763	15	179	3.17547	TSC2,JAG1,SPDEF,FOXP1,INS,MYT1,CDKAL1,STK11,NFE2L1,NOTCH1,HNF1A,RARB,GLIS3,LHX3,CDK6
GO: Biological Process	GO:2000628	regulation of miRNA metabolic process		0.0001445	0.9904	0.004021	0.03784	10	87	4.35563	ESR1,ETS1,PPARG,NCOR2,SPI1,RELA,REST,TERT,TP53,SMAD3
GO: Biological Process	GO:0007405	neuroblast proliferation		0.0001449	0.9932	0.004021	0.03784	11	104	4.00802	FZD9,VEGFA,NCAN,SOX5,HAPLN4,KCTD11,BDNF,NFIX,DAGLA,NOTCH1,TP53
GO: Biological Process	GO:0032869	cellular response to insulin stimulus		0.0001508	1	0.004166	0.0392	19	264	2.72722	TSC2,NUCKS1,PPARG,SLC2A4,LPIN3,IGF1R,IGF2,MAPK3,HDAC9,MYO1C,INS,INSR,PTPN11,PTPRJ,ZFP36L1,SOCS3,RELA,CCND3,CDK2
GO: Biological Process	GO:0007169	transmembrane receptor protein tyrosine kinase signaling pathway		0.0001524	1	0.004194	0.03947	38	730	1.97256	ERBB3,ESR1,TSC2,ATXN1,ARID5B,NUCKS1,PLCG1,VEGFA,COL4A2,GDF15,SLC2A4,CRK,IGF1R,IGF2,LAT,RERE,MAPK3,MAP2K2,MYO1C,INS,INSR,FGFRL1,ZEB2,BDNF,TSPAN9,ZGPAT,PTPN11,PTPRJ,NOTCH1,TBX2,TCF4,TCF7L2,SH2B3,SOCS3,RELA,CCND3,EFNB3,UBASH3B
GO: Biological Process	GO:0048469	cell maturation		0.0001539	1	0.004219	0.0397	21	309	2.57532	PDE3A,KLF3,BCL11A,SLC25A37,KLF2,ZBTB7A,VEGFA,PPARG,CTBP2,L3MBTL3,BCL2,FARP2,NFIX,RAB5B,NSF,REST,RUNX3,TERT,H3-3B,TP53,CDK2
GO: Biological Process	GO:0050769	positive regulation of neurogenesis		0.0001552	1	0.004237	0.03987	22	332	2.51105	BCL11A,ATXN1,VEGFA,STK25,WNT3,APOE,PPARG,ZNF365,NCAN,MAP2K2,CUX1,HAPLN4,DAG1,ZEB2,BDNF,STK11,NOTCH1,CUX2,JADE2,RELA,LIF,MACF1
GO: Biological Process	GO:0071417	cellular response to organonitrogen compound		0.0001567	1	0.004261	0.04009	38	731	1.96987	PDE3A,KLF3,TSC2,BCL11A,CHRNB1,KLF2,NUCKS1,GDF15,ICAM1,PPARG,CRHR1,SLC2A4,CRK,LPIN3,SLC8A1,IGF1R,IGF2,CPEB4,MAPK3,HDAC9,MYO1C,INS,INSR,IRF1,ITPR2,PTPN11,PTPRJ,ZFP36L1,KCNQ1,DNMT3A,HNF1A,BCL2L11,SOCS3,RELA,CCND3,TH,TP53,CDK2
GO: Biological Process	GO:0033002	muscle cell proliferation		0.0001573	1	0.004262	0.0401	20	287	2.6407	CDKN1B,ESR1,PHB1,FES,VEGFA,APOE,PPARG,SKI,IGF1R,FOXP1,VGLL4,PRDM16,NOTCH1,TBX2,TCF7L2,TERT,ZFPM2,CCND2,TRIB1,TP53
GO: Biological Process	GO:0050678	regulation of epithelial cell proliferation		0.0001581	1	0.004266	0.04014	27	451	2.2686	CDKN1B,CDKN2A,ESR1,TSC2,RREB1,JAG1,PLCG1,VEGFA,APOE,PPARG,MST1,IGF2,CELF1,FOXP1,FUT2,TNFSF12,PTCH1,STK11,ZFP36L1,NOTCH1,TCF7L2,RUNX3,CCND2,OVOL1,HMGA2,SMAD3,CDK6
GO: Molecular Function	GO:0044389	ubiquitin-like protein ligase binding		0.0001267	0.1463	0.005364	0.04092	22	331	2.51863	CDKN1B,ERBB3,CKB,POLR2A,BAG5,SKI,CRK,PIAS4,CDK5RAP3,WBP1L,MAP1LC3A,RNF40,BCL2,NFKBIA,RELA,WRAP53,PA2G4,UBASH3B,TRIB1,TP53,SMAD3,SMAD7
GO: Molecular Function	GO:0019901	protein kinase binding		0.0001301	0.1502	0.005364	0.04092	41	813	1.91101	CDKN1B,CDKN2A,ESR1,BCL11A,TAOK2,PKD1,PLCG1,BAG5,ZBTB4,SKI,HDAC7,CRK,MST1,CDK5RAP3,LAT,SKAP1,DNM3,PRKCE,CTBP2,SUFU,HDAC9,INSR,LIME1,PTPN11,PTPRJ,TRIM8,KCNQ1,TCF7L2,TPCN2,BCL2L11,SH2B3,NSF,RELA,CCND2,CCND3,MLXIPL,SPDYE3,TRIB1,TBL2,TP53,SMAD3
GO: Biological Process	GO:0032101	regulation of response to external stimulus		0.0001645	1	0.004404	0.04144	57	1258	1.71698	RIN3,ESR1,ETS1,PHB1,SEMA6D,PLCG1,ALDH2,VEGFA,ILRUN,KAT5,WNT3,RNF135,POMC,FNDC4,RTN4RL1,ST3GAL4,APOE,PPARG,HEXIM1,CRK,SBNO2,PIAS4,MST1,IGF1R,IGF2,CELF1,OASL,NT5C2,PRKCE,FOXP1,TMEM102,MAPK3,MAP2K2,SOX15,IL12RB1,SPI1,INS,IRF1,BCL2,PTPN11,TRAFD1,PTPRJ,NFE2L1,NFKBIA,NMT1,DAGLA,NOTCH1,SH2B3,SOCS3,NR1H3,RELA,OSM,FURIN,RORA,UBASH3B,TRIB1,SMAD3
GO: Biological Process	GO:0021522	spinal cord motor neuron differentiation		0.0001648	1	0.004404	0.04144	8	57	5.31846	SCYL1,IGF1R,SUFU,PTCH1,NFE2L1,NOTCH1,LHX3,TH
GO: Biological Process	GO:1903131	mononuclear cell differentiation		0.0001652	1	0.004404	0.04144	32	577	2.10157	CDKN2A,BCL11A,ZFPM1,FZD9,ZBTB7A,FES,VEGFA,KAT5,PPARG,HDAC7,ZBTB46,FOXP1,HDAC9,IRF2BP2,IL12RB1,SPI1,IRF1,BCL2,STK11,PTPRJ,ZFP36L1,ZFP36L2,AP3D1,SH2B3,SOCS3,ZMIZ1,RUNX3,CD19,RORA,TP53,SMAD7,CDK6
GO: Biological Process	GO:0071695	anatomical structure maturation		0.0001658	1	0.004404	0.04144	25	404	2.34493	PDE3A,KLF3,BCL11A,SLC25A37,KLF2,ZBTB7A,VEGFA,PPARG,CTBP2,RERE,L3MBTL3,DAG1,BCL2,FARP2,PHOSPHO1,NFIX,RAB5B,NOTCH1,NSF,REST,RUNX3,TERT,H3-3B,TP53,CDK2
GO: Biological Process	GO:0042176	regulation of protein catabolic process		0.0001709	1	0.004497	0.04231	24	381	2.38702	CDKN1B,PHB1,PKD1,RAB26,TRAF7,BAG5,APOE,CDK5RAP3,VGLL4,TNFSF12,INS,PSMC3,RNF40,NFE2L1,NQO1,RAB5B,NSF,RELA,RYBP,FURIN,TRIB1,SMAD3,CDK2,SMAD7
GO: Biological Process	GO:1904029	regulation of cyclin-dependent protein kinase activity		0.0001719	1	0.004497	0.04231	11	106	3.9324	CDKN1B,CDKN2A,PKD1,HEXIM1,CDK5RAP3,PSRC1,TFAP4,HEXIM2,CCND2,CCND3,SPDYE3
GO: Biological Process	GO:0061326	renal tubule development		0.000172	1	0.004497	0.04231	12	124	3.66716	JAG1,PKD1,VEGFA,WNT2B,WNT9B,BNC2,BCL2,PTCH1,NOTCH1,TBX2,LIF,HEYL
GO: Biological Process	GO:0003279	cardiac septum development		0.000172	1	0.004497	0.04231	12	124	3.66716	ZFPM1,JAG1,SUFU,FGFRL1,NOTCH1,TBX2,TBX3,RARB,ZFPM2,HEYL,TP53,SMAD7
GO: Biological Process	GO:0021700	developmental maturation		0.0001726	1	0.004497	0.04231	28	478	2.21973	PDE3A,KLF3,BCL11A,SLC25A37,KLF2,ZBTB7A,VEGFA,PPARG,CTBP2,RERE,L3MBTL3,ATP6V0A1,DAG1,BCL2,FARP2,PHOSPHO1,NFIA,NFIX,RAB5B,AP3D1,NOTCH1,NSF,REST,RUNX3,TERT,H3-3B,TP53,CDK2
GO: Biological Process	GO:0000278	mitotic cell cycle		0.0001756	1	0.004545	0.04276	48	1007	1.80627	CDKN1B,CDKN2A,CENPW,STAG1,ESR1,BCL7C,BCL7B,MEIS1,TAOK2,PKD1,KAT5,ZNRD2,XRCC3,ZNF365,ARL3,CDK5RAP3,IGF1R,IGF2,PKN2,RTEL1,INS,INSR,RNF40,BCL2,BCL7A,PTCH1,PTPN11,ZFP36L1,NFIA,ZFP36L2,NFE2L1,NFIX,TASOR,PSRC1,DNMT3A,RAD51B,BAZ1B,TERT,REEP3,TFAP4,CCND2,CCND3,OVOL1,HMGA2,ENSA,TP53,CDK2,CDK6
GO: Biological Process	GO:0051004	regulation of lipoprotein lipase activity		0.000176	1	0.004545	0.04276	5	20	9.4735	APOC1,HDAC9,INS,NR1H3,FURIN
GO: Biological Process	GO:0003205	cardiac chamber development		0.0001771	1	0.004545	0.04276	17	224	2.87588	ZFPM1,KLF2,JAG1,IGF1R,SUFU,MYBPC3,MYL2,FGFRL1,NOTCH1,TBX2,TBX3,RARB,PBX4,ZFPM2,HEYL,TP53,SMAD7
GO: Biological Process	GO:0006109	regulation of carbohydrate metabolic process		0.0001771	1	0.004545	0.04276	17	224	2.87588	ZBTB7A,PHKG2,MTCH2,POMC,MST1,IGF2,PRKCE,ZBTB20,INS,INSR,GCKR,STK11,NFE2L1,TCF7L2,MLXIPL,RORA,TP53
GO: Biological Process	GO:1904030	negative regulation of cyclin-dependent protein kinase activity		0.0001795	1	0.004572	0.04302	6	31	7.33432	CDKN1B,CDKN2A,HEXIM1,CDK5RAP3,TFAP4,HEXIM2
GO: Biological Process	GO:0045737	positive regulation of cyclin-dependent protein serine/threonine kinase activity		0.0001795	1	0.004572	0.04302	6	31	7.33432	CDKN1B,PKD1,PSRC1,CCND2,CCND3,SPDYE3
GO: Biological Process	GO:0010942	positive regulation of cell death		0.0001816	1	0.00461	0.04338	39	763	1.93691	CDKN1B,CDKN2A,TRPS1,PHB1,FZD9,SPDEF,TOMM40,PLCG1,ADAMTSL4,MTCH2,TRAF7,ATG9B,ICAM1,BMF,APOE,PPARG,PIAS4,MST1,CELF1,FOXP1,WWOX,TNFSF12,IRF1,BCL2,NQO1,NOTCH1,DNMT3A,TCF7L2,RAPSN,RARB,BCL2L11,RELA,REST,RUNX3,TFAP4,RYBP,OSM,HMGA2,TP53
GO: Molecular Function	GO:0031625	ubiquitin protein ligase binding		0.0001443	0.1665	0.005741	0.04379	21	311	2.55876	CDKN1B,ERBB3,CKB,POLR2A,BAG5,SKI,CRK,PIAS4,WBP1L,MAP1LC3A,RNF40,BCL2,NFKBIA,RELA,WRAP53,PA2G4,UBASH3B,TRIB1,TP53,SMAD3,SMAD7
GO: Biological Process	GO:2000772	regulation of cellular senescence		0.0001866	1	0.004718	0.0444	8	58	5.22676	ABI3,STK11,TBX2,YPEL3,TERT,HMGA2,TP53,CDK6
GO: Biological Process	GO:0032880	regulation of protein localization		0.0001887	1	0.004753	0.04473	49	1038	1.78883	CDKN2A,ABI3,DNAJC27,FZD9,NLGN2,BMP8A,VEGFA,ILRUN,TRAF7,PTPMT1,APOE,PPARG,IDUA,MADD,PIAS4,CDK5RAP3,KLF7,EDEM2,PRKCE,SUFU,STX10,SPI1,MYO1C,BCAS3,INS,MYT1,DAG1,BCL2,PTCH1,BDNF,GIPR,STK11,PTPN11,CCDC66,TRIM8,KCNQ1,ASTN2,NMT1,CACNA1D,TCF7L2,WWP2,NR1H3,REST,SIK3,WRAP53,TERT,LIF,ENSA,SMAD3
GO: Biological Process	GO:0001654	eye development		0.0001926	1	0.004834	0.04549	40	792	1.91384	CDKN1B,DHDDS,MEIS1,JAG1,FEN1,FKBP8,VEGFA,WNT2B,WNT9B,SKI,IGF1R,CELF1,CTBP2,MAPK3,SUFU,NFAT5,PSMC3,FGFRL1,BCL2,PTCH1,ZEB2,CASZ1,BDNF,NFIA,NFIX,GMDS,NOTCH1,TBX2,TCF4,CUX2,RARB,NSF,SOCS3,PBX4,NR1H3,LIF,TH,THRB,ZNF408,SMAD3
GO: Biological Process	GO:0040029	epigenetic regulation of gene expression		0.0001969	1	0.004924	0.04634	17	226	2.85043	KLF2,PHB1,IGF2,KANSL1,DOT1L,L3MBTL3,HDAC9,SPI1,KCNQ1,TASOR,DNMT3A,MSL2,HMGA2,BAZ1A,H3-3B,TP53,CDK2
GO: Biological Process	GO:0008284	positive regulation of cell population proliferation		0.0002001	1	0.004969	0.04675	52	1125	1.75154	CDKN1B,ERBB3,ESR1,BCL7C,BCL7B,ETS1,RREB1,MEIS1,PHB1,FZD9,ATXN1,NLGN2,PLCG1,VEGFA,FNDC3B,MST1,IGF1R,IGF2,NCAN,FOXP1,MAPK3,DOT1L,SOX15,IL12RB1,TNFSF13,TNFSF12,INS,INSR,HAPLN4,BCL2,BCL7A,ITGAL,NOTCH1,TBX2,RAD51B,TBX3,TCF7L2,RARB,FBRS,RELA,ZMIZ1,TERT,ZFPM2,CCND2,CCND3,LIF,MLXIPL,OSM,HMGA2,THRB,CDK2,CDK6
GO: Biological Process	GO:0043549	regulation of kinase activity		0.0002029	1	0.004969	0.04675	40	794	1.90902	CDKN1B,CDKN2A,ERBB3,ABI3,TSC2,PHB1,TAOK2,PKD1,VEGFA,APOE,PPARG,HEXIM1,MST1,SLC8A1,CDK5RAP3,IGF1R,LAT,MAP2K2,INS,INSR,DAG1,GCKR,ZEB2,STK11,ZGPAT,LIME1,PTPRJ,PSRC1,HNF1A,SH2B3,TFAP4,HEXIM2,CCND2,CCND3,HMGA2,CD19,SPDYE3,AKAP13,UBASH3B,TRIB1
GO: Biological Process	GO:0060220	camera-type eye photoreceptor cell fate commitment		0.000203	1	0.004969	0.04675	3	5	22.7364	CASZ1,TBX2,THRB
GO: Biological Process	GO:0003192	mitral valve formation		0.000203	1	0.004969	0.04675	3	5	22.7364	ZFPM1,NOTCH1,ZFPM2
GO: Biological Process	GO:0072091	regulation of stem cell proliferation		0.000203	1	0.004969	0.04675	11	108	3.85957	MECOM,VEGFA,PTCH1,ZFP36L1,NOTCH1,TBX3,RARB,TERT,OVOL1,HMGA2,TP53
GO: Biological Process	GO:0046888	negative regulation of hormone secretion		0.000203	1	0.004969	0.04675	11	108	3.85957	BMP8A,PTPMT1,PPARG,MADD,KLF7,PTPN11,KCNQ1,REST,LIF,OSM,TP53
GO: Biological Process	GO:0043067	regulation of programmed cell death		0.0002061	1	0.005026	0.0473	75	1799	1.57979	CDKN1B,CDKN2A,ERBB3,PDE3A,ESR1,RPS6KA1,TRPS1,PEPD,ETS1,MECOM,EYA2,PHB1,FZD9,ZBTB7A,SPDEF,TOMM40,PLCG1,ALDH2,FKBP8,ADAMTSL4,MTCH2,VEGFA,TRAF7,PTPMT1,KAT5,ICAM1,BAG5,BMF,APOE,PPARG,NAA38,MADD,PIAS4,MST1,IGF1R,CPEB4,PRKCE,FOXP1,BNC2,WWOX,TNFSF12,INS,TNFRSF6B,IRF1,BCL2,ZEB2,NDUFS3,BDNF,PTPN11,ZFP36L1,NFIX,NQO1,NOTCH1,TBX3,HNF1A,TCF7L2,RAPSN,RARB,BCL2L11,SOCS3,RELA,LHX3,REST,RUNX3,TERT,TFAP4,PPIF,CCND…
GO: Biological Process	GO:0150063	visual system development		0.0002082	1	0.005059	0.04761	40	795	1.90662	CDKN1B,DHDDS,MEIS1,JAG1,FEN1,FKBP8,VEGFA,WNT2B,WNT9B,SKI,IGF1R,CELF1,CTBP2,MAPK3,SUFU,NFAT5,PSMC3,FGFRL1,BCL2,PTCH1,ZEB2,CASZ1,BDNF,NFIA,NFIX,GMDS,NOTCH1,TBX2,TCF4,CUX2,RARB,NSF,SOCS3,PBX4,NR1H3,LIF,TH,THRB,ZNF408,SMAD3
GO: Biological Process	GO:0043085	positive regulation of catalytic activity		0.0002162	1	0.005235	0.04926	55	1214	1.71678	CDKN1B,CDKN2A,ERBB3,ABI3,ESR1,TSC2,ADCY3,PHB1,TAOK2,PKD1,MTCH2,VEGFA,ICAM1,WNT9B,APOE,PPARG,SIPA1,COA8,CRHR1,CRK,IGF1R,IGF2,LAT,ARHGAP27,MAPK3,MAP2K2,ARHGAP24,MYO9B,BCAS3,INS,INSR,DAG1,BCL2,GCKR,ZEB2,GIPR,STK11,PSRC1,CACNA1D,HNF1A,BCL2L11,NR1H3,REST,WRAP53,TERT,TFAP4,CCND2,CCND3,HMGA2,CD19,SPDYE3,AKAP13,TRIB1,TP53,SMAD3
GO: Biological Process	GO:0030900	forebrain development		0.000218	1	0.00526	0.0495	30	535	2.1249	MECOM,FXR2,WNT3,WNT2B,RTN4RL1,SKI,CRK,NCOR2,SLC8A1,IGF1R,IGF2,CELF1,FOXP1,ATP1B2,FGFRL1,KDM6B,ZEB2,MSI2,NFIX,NOTCH1,TBX2,TBX3,TCF7L2,RARB,NSF,LHX3,ZMIZ1,TH,HMGA2,CDK6
GO: Biological Process	GO:0003206	cardiac chamber morphogenesis		0.000221	1	0.005315	0.05001	14	166	3.19588	ZFPM1,KLF2,JAG1,MYBPC3,MYL2,FGFRL1,NOTCH1,TBX2,TBX3,RARB,ZFPM2,HEYL,TP53,SMAD7
GO: Biological Process	GO:0022603	regulation of anatomical structure morphogenesis		0.0002242	1	0.005373	0.05056	51	1102	1.75372	ABI3,ERG,ESR1,ETS1,TSC2,BCL11A,RREB1,MEIS1,KLF2,TAOK2,SEMA6D,ZNRF3,JAG1,FES,PLCG1,ALDOA,MTCH2,VEGFA,STK25,COL4A2,WNT3,ICAM1,WNT2B,WNT9B,APOE,PPARG,CRK,IGF2,DNM3,FOXP1,MAP2K2,CUX1,ARHGAP15,TNFSF13,TNFSF12,DAG1,ZEB2,BDNF,STK11,NOTCH1,TBX2,TCF4,CUX2,SH2B3,TERT,RSPO3,LIF,HMGA2,EFNB3,MACF1,TP53
GO: Biological Process	GO:0045655	regulation of monocyte differentiation		0.0002257	1	0.00539	0.05072	5	21	9.02238	FES,ZBTB46,FOXP1,ZFP36L1,CDK6
GO: Biological Process	GO:0042594	response to starvation		0.0002303	1	0.005461	0.05139	17	229	2.81309	KAT5,BMF,WNT2B,WNT9B,ARSG,IGF1R,CPEB4,MAPK3,BCAS3,MAP1LC3A,BCL2,TNRC6A,MTMR3,TCF7L2,FADS1,TBL2,TP53
GO: Biological Process	GO:0021515	cell differentiation in spinal cord		0.0002303	1	0.005461	0.05139	10	92	4.11891	SCYL1,SOX6,IGF1R,SUFU,PTCH1,NFE2L1,NOTCH1,YPEL3,LHX3,TH
GO: Biological Process	GO:0036293	response to decreased oxygen levels		0.0002312	1	0.005462	0.0514	23	365	2.38784	CDKN1B,TSC2,VEGFA,PPARG,CRHR1,SLC2A4,SLC8A1,CPEB4,PRKCE,BCL2,ZEB2,ITPR2,ZFP36L1,NOTCH1,DNMT3A,REST,TERT,TH,ADO,RORA,TBL2,TP53,SMAD3
GO: Biological Process	GO:0071375	cellular response to peptide hormone stimulus		0.0002404	1	0.005615	0.05284	23	366	2.38132	TSC2,NUCKS1,GDF15,PPARG,CRHR1,SLC2A4,CRK,LPIN3,IGF1R,IGF2,MAPK3,HDAC9,MYO1C,INS,INSR,IRF1,PTPN11,PTPRJ,ZFP36L1,SOCS3,RELA,CCND3,CDK2
GO: Biological Process	GO:0042981	regulation of apoptotic process		0.0002405	1	0.005615	0.05284	73	1748	1.58253	CDKN1B,CDKN2A,ERBB3,PDE3A,ESR1,RPS6KA1,TRPS1,ETS1,EYA2,PHB1,FZD9,ZBTB7A,SPDEF,TOMM40,PLCG1,ALDH2,FKBP8,ADAMTSL4,MTCH2,VEGFA,TRAF7,PTPMT1,KAT5,ICAM1,BAG5,BMF,APOE,PPARG,NAA38,MADD,PIAS4,MST1,IGF1R,CPEB4,PRKCE,FOXP1,BNC2,WWOX,TNFSF12,INS,TNFRSF6B,IRF1,BCL2,ZEB2,NDUFS3,BDNF,PTPN11,ZFP36L1,NFIX,NQO1,NOTCH1,TBX3,HNF1A,TCF7L2,RAPSN,RARB,BCL2L11,SOCS3,RELA,LHX3,REST,RUNX3,TERT,TFAP4,PPIF,CCND2,RYBP,OSM,…
GO: Biological Process	GO:0072497	mesenchymal stem cell differentiation		0.0002417	1	0.005615	0.05284	4	12	12.6313	SOX6,WNT3,SOX5,REST
GO: Biological Process	GO:0002357	defense response to tumor cell		0.0002417	1	0.005615	0.05284	4	12	12.6313	ABI3,SPI1,RBMS3,RELA
GO: Biological Process	GO:0045634	regulation of melanocyte differentiation		0.0002417	1	0.005615	0.05284	4	12	12.6313	CTBP2,BCL2,ZEB2,AP3D1
GO: Biological Process	GO:0060395	SMAD protein signal transduction		0.0002518	1	0.005798	0.05456	10	93	4.07462	FAM89B,BMP8A,GDF15,PPARG,SKI,HNF1A,JADE2,ZMIZ1,SMAD3,SMAD7
GO: Biological Process	GO:1900076	regulation of cellular response to insulin stimulus		0.0002518	1	0.005798	0.05456	10	93	4.07462	TSC2,NUCKS1,PPARG,IGF2,MYO1C,INS,PTPN11,PTPRJ,SOCS3,RELA
GO: Biological Process	GO:0033993	response to lipid		0.0002521	1	0.005798	0.05456	49	1051	1.7667	CDKN1B,PDE3A,ESR1,ADCY3,PHB1,ZBTB7A,FES,KAT5,WNT3,WNT9B,PPARG,SBNO2,NCOR2,IGF1R,PRKCE,FOXP1,MAPK3,SPI1,DAG1,BCL2,PTCH1,BDNF,GIPR,STK11,ZFP36L1,ZFP36L2,NFE2L1,NFKBIA,NQO1,OVCA2,NOTCH1,DNMT3A,TBX2,TPCN2,BCL2L11,NR1H3,RELA,ZMIZ1,REST,TFAP4,OPRL1,HEYL,TH,HMGA2,LOXL1,CD68,AKAP13,RORA,TRIB1
GO: Biological Process	GO:0001707	mesoderm formation		0.0002585	1	0.00591	0.05561	11	111	3.75526	ERG,EYA2,KLF2,WNT3,KDM6B,NOTCH1,HNF1A,HMGA2,MACF1,TP53,SMAD3
GO: Biological Process	GO:0001890	placenta development		0.0002596	1	0.00591	0.05561	15	189	3.00746	CDKN1B,PKD1,ZFAT,PPARG,PLCD3,SLC8A1,IGF2,MAPK3,SOX15,ZFP36L1,HNF1A,SOCS3,LHX3,RSPO3,LIF
GO: Biological Process	GO:0055007	cardiac muscle cell differentiation		0.0002596	1	0.00591	0.05561	15	189	3.00746	TMEM88,MEIS1,VEGFA,SOX6,ICAM1,SLC8A1,FOXP1,MYL2,KDM6B,PLEKHA7,TBX3,RARB,PBX4,CCND2,AKAP13
GO: Biological Process	GO:0007369	gastrulation		0.0002609	1	0.005921	0.05572	24	392	2.32004	ERG,EYA2,KLF2,COL4A2,COL7A1,WNT3,ZBTB4,APOC1,CDK5RAP3,SOX15,DAG1,KDM6B,ZEB2,PTPN11,TASOR,NOTCH1,TBX2,HNF1A,ARFRP1,HMGA2,LPP,MACF1,TP53,SMAD3
GO: Biological Process	GO:0048144	fibroblast proliferation		0.0002639	1	0.005968	0.05615	13	149	3.30619	ESR1,TSC2,FNDC3B,PPARG,SKI,SP2,DPH1,FBRS,ZMIZ1,LIF,HMGA2,TP53,CDK6
GO: Biological Process	GO:0030851	granulocyte differentiation		0.0002717	1	0.006125	0.05764	9	77	4.42917	ZFPM1,MEIS1,PLCG1,NCOR2,ZBTB46,PRDM16,L3MBTL3,SPI1,TRIB1
GO: Molecular Function	GO:0019887	protein kinase regulator activity		0.0002036	0.235	0.00779	0.05943	18	251	2.7175	CDKN1B,CDKN2A,ERBB3,TAOK2,KAT5,HEXIM1,MADD,IGF1R,IGF2,MAP2K2,INS,INSR,STK11,SOCS3,HEXIM2,CCND2,CCND3,TRIB1
GO: Molecular Function	GO:0042826	histone deacetylase binding		0.0002093	0.2415	0.00779	0.05943	12	128	3.55256	HIC1,PHB1,NCOR2,PKN2,HDAC9,SP2,SPI1,TBX2,RELA,RUNX3,TFAP4,TP53
GO: Biological Process	GO:0031668	cellular response to extracellular stimulus		0.0002825	1	0.006347	0.05972	20	300	2.52627	FES,KAT5,BMF,WNT2B,WNT9B,SIPA1,ARSG,IGF1R,CPEB4,MAPK3,MAP1LC3A,BCL2,TNRC6A,MTMR3,TCF7L2,MLXIPL,FADS1,CD68,TBL2,TP53
GO: Biological Process	GO:0030878	thyroid gland development		0.0002897	1	0.006447	0.06066	7	47	5.64379	JAG1,VEGFA,MAPK3,MAP2K2,GLIS3,THRA,SMAD3
GO: Biological Process	GO:0060412	ventricular septum morphogenesis		0.0002897	1	0.006447	0.06066	7	47	5.64379	ZFPM1,FGFRL1,NOTCH1,TBX3,ZFPM2,HEYL,SMAD7
GO: Biological Process	GO:0035794	positive regulation of mitochondrial membrane permeability		0.0002897	1	0.006447	0.06066	7	47	5.64379	EYA2,FZD9,TMEM102,NMT1,BCL2L11,PPIF,TP53
GO: Biological Process	GO:0090276	regulation of peptide hormone secretion		0.0002918	1	0.006471	0.06089	19	278	2.58988	NLGN2,BMP8A,PTPMT1,PPARG,MADD,KLF7,PRKCE,INS,MYT1,GIPR,PTPN11,KCNQ1,CACNA1D,TCF7L2,REST,LIF,HMGA2,ENSA,TP53
GO: Biological Process	GO:1902532	negative regulation of intracellular signal transduction		0.0002942	1	0.006505	0.06121	32	596	2.03458	PDE3A,MARK3,ESR1,RPS6KA1,FAM89B,MECOM,TSC2,PHB1,NHERF2,BAG5,APOE,PPARG,HDAC7,CDK5RAP3,IGF1R,VGLL4,ARHGAP24,SPI1,INS,DAG1,BCL2,NDUFS3,STK11,PTPN11,PTPRJ,STMN3,SH2B3,RELA,PPIF,OPRL1,LIF,RORA
GO: Biological Process	GO:0035194	ncRNA-mediated post-transcriptional gene silencing		0.0002998	1	0.0066	0.0621	9	78	4.37238	ESR1,PPARG,NCOR2,CELF1,HELZ2,MAP2K2,TNRC6A,HNF1A,TP53
GO: Biological Process	GO:1990845	adaptive thermogenesis		0.0003005	1	0.0066	0.0621	14	171	3.10243	CKB,BMP8A,VEGFA,PPARG,THADA,IGF2BP2,IGF1R,PRDM16,KDM6B,STK11,NOTCH1,NR1H3,YBX2,THRA
GO: Biological Process	GO:0048663	neuron fate commitment		0.0003023	1	0.006619	0.06228	11	113	3.6888	FKBP8,ZNF521,SUFU,CASZ1,NFIA,NFIX,NOTCH1,TBX2,LHX3,TFAP4,THRB
GO: Biological Process	GO:0061564	axon development		0.0003043	1	0.006627	0.06235	37	729	1.92329	ERBB3,TSC2,BCL11A,TAOK2,SEMA6D,ALDOA,VEGFA,STK25,WNT3,RTN4RL1,APOE,IGF1R,KLF7,FOXP1,FAM53B,MAPK3,MAP2K2,DAG1,BCL2,PTCH1,ZEB2,BDNF,STK11,PTPN11,NFIA,NFIX,DAGLA,NOTCH1,NSF,SOCS3,PBX4,LHX3,REST,RUNX3,TFAP4,EFNB3,MACF1
GO: Biological Process	GO:0032989	cellular component morphogenesis		0.0003048	1	0.006627	0.06235	50	1088	1.74145	ABI3,TSC2,BCL11A,RREB1,TAOK2,SEMA6D,ATXN2,ALDOA,VEGFA,STK25,WNT3,RTN4RL1,APOE,ZNF365,SLC8A1,IGF1R,KLF7,DNM3,FOXP1,FAM53B,RERE,MAPK3,MAP2K2,CUX1,MYBPC3,MYL2,MYO9B,DAG1,BCL2,PTCH1,ZEB2,BDNF,STK11,PTPN11,NFIX,DAGLA,SPPL2C,NOTCH1,CUX2,TPCN2,NSF,JADE2,PBX4,LHX3,REST,RUNX3,THRA,EFNB3,MACF1,AKAP13
GO: Biological Process	GO:1904031	positive regulation of cyclin-dependent protein kinase activity		0.0003056	1	0.006627	0.06235	6	34	6.68718	CDKN1B,PKD1,PSRC1,CCND2,CCND3,SPDYE3
GO: Biological Process	GO:0009791	post-embryonic development		0.0003089	1	0.006678	0.06284	12	132	3.44491	MECOM,ARID5B,VEGFA,SOX6,SLC8A1,TET2,CYP1A2,MYL2,MYT1,BCL2,TCF7L2,BCL2L11
GO: Molecular Function	GO:0004861	cyclin-dependent protein serine/threonine kinase inhibitor activity		0.0002315	0.2671	0.008348	0.06368	4	12	12.6313	CDKN1B,CDKN2A,HEXIM1,HEXIM2
GO: Biological Process	GO:0042542	response to hydrogen peroxide		0.0003207	1	0.006911	0.06503	13	152	3.24093	CDKN2A,KLF2,STK25,CRK,SLC8A1,FOXP1,MAP1LC3A,BCL2,KDM6B,NQO1,RELA,PPIF,TP53
GO: Biological Process	GO:0001678	intracellular glucose homeostasis		0.0003253	1	0.006938	0.06528	15	193	2.94513	NUCKS1,PTPMT1,KAT5,ICAM1,IGF1R,KLF7,PRKCE,ZBTB20,MYT1,GCKR,CACNA1D,HNF1A,TCF7L2,MLXIPL,TH
GO: Biological Process	GO:0007178	transmembrane receptor protein serine/threonine kinase signaling pathway		0.0003257	1	0.006938	0.06528	26	447	2.20413	HIVEP1,TRPS1,FAM89B,ZBTB7A,BMP8A,FKBP8,GDF15,PPARG,SKI,MAPK3,PRDM16,SPI1,ZEB2,STK11,NFIA,RBMS3,NOTCH1,TBX2,HNF1A,TCF7L2,JADE2,ZMIZ1,FURIN,TP53,SMAD3,SMAD7
GO: Biological Process	GO:0002067	glandular epithelial cell differentiation		0.0003264	1	0.006938	0.06528	11	114	3.65644	SPDEF,FOXP1,INS,MYT1,CDKAL1,NOTCH1,HNF1A,RARB,GLIS3,LHX3,CDK6
GO: Biological Process	GO:0048844	artery morphogenesis		0.0003265	1	0.006938	0.06528	10	96	3.94729	MEIS1,JAG1,PLCG1,VEGFA,APOE,PTPRJ,NOTCH1,TBX2,ZMIZ1,SMAD7
GO: Biological Process	GO:0031329	regulation of cellular catabolic process		0.000327	1	0.006938	0.06528	36	705	1.93501	CDKN2A,TSC2,PHKG2,FKBP8,FTO,VEGFA,KAT5,FXR2,BMF,ST3GAL4,APOC1,APOE,ARSG,IGF2BP2,CELF1,MAPK3,ATP6V0A1,ZBTB20,INS,PABPC4,INSR,BCL2,STK11,ZFP36L1,ZFP36L2,TNRC6A,MTMR3,TRIM8,AP3D1,CNOT4,TPCN2,BCL2L11,MLXIPL,YBX2,FURIN,TP53
GO: Biological Process	GO:0060038	cardiac muscle cell proliferation		0.0003302	1	0.006983	0.06571	9	79	4.31704	FES,SKI,FOXP1,VGLL4,PRDM16,NOTCH1,TBX2,ZFPM2,CCND2
GO: Biological Process	GO:0120039	plasma membrane bounded cell projection morphogenesis		0.0003334	1	0.007002	0.06589	43	896	1.81857	ABI3,TSC2,BCL11A,RREB1,TAOK2,SEMA6D,ATXN2,ALDOA,VEGFA,STK25,WNT3,RTN4RL1,APOE,ZNF365,IGF1R,KLF7,DNM3,FOXP1,FAM53B,RERE,MAPK3,MAP2K2,CUX1,MYO9B,DAG1,BCL2,PTCH1,ZEB2,BDNF,STK11,PTPN11,NFIX,DAGLA,NOTCH1,CUX2,NSF,JADE2,PBX4,LHX3,REST,RUNX3,EFNB3,MACF1
GO: Biological Process	GO:0048736	appendage development		0.0003338	1	0.007002	0.06589	19	281	2.56223	MECOM,ZNRF3,WNT3,WNT2B,SKI,IDUA,PIAS4,SUFU,PTCH1,NFIA,NOTCH1,TBX2,TBX3,HNF1A,RARB,BCL2L11,SIK3,RSPO3,FURIN
GO: Biological Process	GO:0003197	endocardial cushion development		0.0003341	1	0.007002	0.06589	8	63	4.81194	ERBB3,ERG,KLF2,JAG1,NOTCH1,TBX2,TBX3,HEYL
GO: Biological Process	GO:0045843	negative regulation of striated muscle tissue development		0.0003415	1	0.007136	0.06714	4	13	11.6597	HDAC7,HDAC9,SOX15,BDNF
GO: Biological Process	GO:0030178	negative regulation of Wnt signaling pathway		0.0003438	1	0.007161	0.06738	15	194	2.92995	TMEM88,HIC1,TSC2,ZNRF3,APOE,C12orf43,CDK5RAP3,VGLL4,WWOX,STK11,RBMS3,NOTCH1,TCF7L2,RSPO3,HMGA2
GO: Biological Process	GO:0046889	positive regulation of lipid biosynthetic process		0.0003521	1	0.007308	0.06877	11	115	3.62464	KAT5,APOE,PPARG,IGF1R,IGF2,ZBTB20,INS,CYP17A1,TCF7L2,NR1H3,MLXIPL
GO: Biological Process	GO:0007610	behavior		0.000353	1	0.007308	0.06877	46	982	1.77508	TSC2,ADCY3,MEIS1,CHRNB1,FZD9,ATXN1,FEN1,NLGN2,ALDH2,ALDOA,FOXO6,GDF15,POMC,APOE,IDUA,CRHR1,SLC2A4,IGF2,SLC22A5,DNM3,PRKCE,FOXP1,ZFHX3,ATP1B2,INS,INSR,BCL2,BDNF,NFIX,KCNQ1,DAGLA,TMEM18,DNMT3A,NPAS1,CUX2,REST,OPRL1,PNPO,CCND2,TH,OSM,THRA,THRB,EFNB3,MYO15A,TP53
GO: Biological Process	GO:1903798	regulation of miRNA processing		0.0003566	1	0.007338	0.06905	5	23	8.23783	ESR1,NCOR2,MAP2K2,HNF1A,TP53
GO: Biological Process	GO:0060965	negative regulation of miRNA-mediated gene silencing		0.0003566	1	0.007338	0.06905	5	23	8.23783	ESR1,PPARG,NCOR2,HNF1A,TP53
GO: Biological Process	GO:0030072	peptide hormone secretion		0.0003604	1	0.007373	0.06938	21	329	2.41877	NLGN2,BMP8A,PTPMT1,PPARG,CRHR1,MADD,KLF7,PRKCE,INS,MYT1,GIPR,PTPN11,KCNQ1,CACNA1D,HNF1A,TCF7L2,REST,LIF,HMGA2,ENSA,TP53
GO: Biological Process	GO:0071396	cellular response to lipid		0.0003604	1	0.007373	0.06938	35	682	1.94471	PDE3A,ESR1,ADCY3,PHB1,ZBTB7A,FES,KAT5,WNT3,WNT9B,SBNO2,NCOR2,IGF1R,PRKCE,FOXP1,MAPK3,SPI1,DAG1,PTCH1,BDNF,ZFP36L1,ZFP36L2,NFE2L1,NFKBIA,BCL2L11,NR1H3,RELA,ZMIZ1,REST,TFAP4,HEYL,HMGA2,CD68,AKAP13,RORA,TRIB1
GO: Biological Process	GO:0002791	regulation of peptide secretion		0.0003647	1	0.007438	0.06999	19	283	2.54412	NLGN2,BMP8A,PTPMT1,PPARG,MADD,KLF7,PRKCE,INS,MYT1,GIPR,PTPN11,KCNQ1,CACNA1D,TCF7L2,REST,LIF,HMGA2,ENSA,TP53
GO: Molecular Function	GO:0004879	nuclear receptor activity		0.0002706	0.3122	0.009183	0.07006	7	47	5.64379	ESR1,PPARG,RARB,NR1H3,THRA,THRB,RORA
GO: Molecular Function	GO:0098531	ligand-activated transcription factor activity		0.0002706	0.3122	0.009183	0.07006	7	47	5.64379	ESR1,PPARG,RARB,NR1H3,THRA,THRB,RORA
GO: Biological Process	GO:0042177	negative regulation of protein catabolic process		0.0003795	1	0.007693	0.07239	11	116	3.5934	PHB1,BAG5,CDK5RAP3,INS,NQO1,RAB5B,RELA,RYBP,FURIN,SMAD3,CDK2
GO: Biological Process	GO:0001708	cell fate specification		0.0003805	1	0.007693	0.07239	14	175	3.03152	EYA2,KLF2,FKBP8,SOX6,SUFU,MYL2,PTCH1,NFIA,NFIX,NOTCH1,TBX2,TBX3,LHX3,TP53
GO: Biological Process	GO:0030183	B cell differentiation		0.0003805	1	0.007693	0.07239	14	175	3.03152	BCL11A,FZD9,ZBTB7A,HDAC7,FOXP1,HDAC9,IRF2BP2,SPI1,BCL2,PTPRJ,ZFP36L1,ZFP36L2,CD19,TP53
GO: Biological Process	GO:0048705	skeletal system morphogenesis		0.0003831	1	0.007707	0.07252	25	427	2.21862	MEIS1,JAG1,ARID5B,PKD1,VEGFA,SOX6,ATG9B,WNT9B,SKI,IDUA,PKN2,PRDM16,SOX5,WWOX,PTPN11,PHOSPHO1,NFIX,RARB,PBX4,NR1H3,SIK3,RUNX3,THRA,FURIN,SMAD3
GO: Biological Process	GO:0051896	regulation of protein kinase B signaling		0.0003835	1	0.007707	0.07252	15	196	2.90005	TSC2,PHB1,VEGFA,GDF15,IGF1R,IGF2,INS,INSR,DAG1,STK11,PTPRJ,HNF1A,TCF7L2,SH2B3,OSM
GO: Biological Process	GO:0035019	somatic stem cell population maintenance		0.000386	1	0.007735	0.07278	10	98	3.86673	CDKN2A,WNT9B,SKI,PRDM16,SPI1,ZFP36L2,TCF7L2,REST,LIF,HMGA2
GO: Biological Process	GO:0009895	negative regulation of catabolic process		0.0003946	1	0.007842	0.07379	23	379	2.29964	CDKN2A,TSC2,PHB1,MTCH2,VEGFA,BAG5,BMF,APOC1,IGF2BP2,CDK5RAP3,SUFU,INS,BCL2,NQO1,RAB5B,AP3D1,RELA,RYBP,YBX2,FURIN,TP53,SMAD3,CDK2
GO: Biological Process	GO:0042706	eye photoreceptor cell fate commitment		0.0003976	1	0.007842	0.07379	3	6	18.947	CASZ1,TBX2,THRB
GO: Biological Process	GO:0046552	photoreceptor cell fate commitment		0.0003976	1	0.007842	0.07379	3	6	18.947	CASZ1,TBX2,THRB
GO: Biological Process	GO:0090087	regulation of peptide transport		0.000398	1	0.007842	0.07379	19	285	2.52627	NLGN2,BMP8A,PTPMT1,PPARG,MADD,KLF7,PRKCE,INS,MYT1,GIPR,PTPN11,KCNQ1,CACNA1D,TCF7L2,REST,LIF,HMGA2,ENSA,TP53
GO: Biological Process	GO:0030902	hindbrain development		0.000398	1	0.007842	0.07379	19	285	2.52627	CKB,ATXN2,ZNF365,CRK,NCOR2,IGF1R,RERE,ATP1B2,FGFRL1,BCL2,PTPN11,NFIX,GMDS,NOTCH1,PBX4,REST,EFNB3,RORA,TP53
GO: Biological Process	GO:0045936	negative regulation of phosphate metabolic process		0.0003982	1	0.007842	0.07379	27	478	2.14046	CDKN1B,CDKN2A,TSC2,ATXN1,FKBP8,APOC1,APOE,PPARG,HEXIM1,SLC8A1,CDK5RAP3,INSR,IRF1,GCKR,ZGPAT,PTPRJ,HNF1A,SH2B3,SOCS3,TFAP4,HEXIM2,MLXIPL,UBASH3B,TRIB1,ENSA,TP53,SMAD7
GO: Biological Process	GO:0001952	regulation of cell-matrix adhesion		0.0004064	1	0.007981	0.0751	12	136	3.34359	CDKN2A,JAG1,VEGFA,SKAP1,BCAS3,DAG1,BCL2,PTPN11,PTPRJ,MACF1,SMAD3,CDK6
GO: Biological Process	GO:0048667	cell morphogenesis involved in neuron differentiation		0.0004088	1	0.007986	0.07514	40	822	1.84399	ABI3,TSC2,BCL11A,TAOK2,SEMA6D,ALDOA,VEGFA,STK25,WNT3,RTN4RL1,APOE,ZNF365,IGF1R,KLF7,DNM3,UNK,FOXP1,FAM53B,RERE,MAPK3,MAP2K2,CUX1,DAG1,BCL2,PTCH1,ZEB2,BDNF,STK11,PTPN11,NFIX,DAGLA,NOTCH1,CUX2,NSF,PBX4,LHX3,REST,RUNX3,EFNB3,MACF1
GO: Biological Process	GO:0022402	cell cycle process		0.0004105	1	0.007986	0.07514	60	1392	1.63336	CDKN1B,CDKN2A,PDE3A,CENPW,STAG1,ESR1,BCL7C,BCL7B,MEIS1,TAOK2,FEN1,PKD1,FES,KAT5,XRCC3,ZNF365,ARL3,CDK5RAP3,IGF1R,IGF2,PRKCE,PKN2,DOT1L,SOX15,RTEL1,INS,INSR,BCL2,BCL7A,CXCR5,STK11,PTPN11,ZFP36L1,NFIA,ZFP36L2,NFE2L1,NFIX,TASOR,RAB5B,PSRC1,TBX2,RAD51B,HORMAD2,BCL2L11,BAZ1B,MAU2,TERT,REEP3,TFAP4,CCND2,CCND3,LIF,OSM,OVOL1,HMGA2,ENSA,TOP1,TP53,CDK2,CDK6
GO: Biological Process	GO:0048858	cell projection morphogenesis		0.0004107	1	0.007986	0.07514	43	905	1.80049	ABI3,TSC2,BCL11A,RREB1,TAOK2,SEMA6D,ATXN2,ALDOA,VEGFA,STK25,WNT3,RTN4RL1,APOE,ZNF365,IGF1R,KLF7,DNM3,FOXP1,FAM53B,RERE,MAPK3,MAP2K2,CUX1,MYO9B,DAG1,BCL2,PTCH1,ZEB2,BDNF,STK11,PTPN11,NFIX,DAGLA,NOTCH1,CUX2,NSF,JADE2,PBX4,LHX3,REST,RUNX3,EFNB3,MACF1
GO: Biological Process	GO:0010563	negative regulation of phosphorus metabolic process		0.0004114	1	0.007986	0.07514	27	479	2.13599	CDKN1B,CDKN2A,TSC2,ATXN1,FKBP8,APOC1,APOE,PPARG,HEXIM1,SLC8A1,CDK5RAP3,INSR,IRF1,GCKR,ZGPAT,PTPRJ,HNF1A,SH2B3,SOCS3,TFAP4,HEXIM2,MLXIPL,UBASH3B,TRIB1,ENSA,TP53,SMAD7
GO: Biological Process	GO:0050873	brown fat cell differentiation		0.0004149	1	0.008032	0.07558	8	65	4.66388	MECOM,RREB1,SLC39A13,FTO,PPARG,SLC2A4,PRDM16,INS
GO: Biological Process	GO:0061036	positive regulation of cartilage development		0.0004223	1	0.008152	0.07671	6	36	6.31567	SOX6,SOX5,RELA,THRB,SMAD3,SMAD7
GO: Biological Process	GO:0031331	positive regulation of cellular catabolic process		0.0004263	1	0.008156	0.07674	22	357	2.3352	TSC2,PHKG2,FTO,KAT5,FXR2,ST3GAL4,APOE,ARSG,CELF1,MAPK3,ZBTB20,INS,INSR,STK11,ZFP36L1,ZFP36L2,TNRC6A,TRIM8,CNOT4,BCL2L11,MLXIPL,FURIN
GO: Biological Process	GO:0007613	memory		0.000427	1	0.008156	0.07674	14	177	2.99727	ATXN1,FEN1,FOXO6,APOE,IDUA,CRHR1,SLC2A4,IGF2,INSR,BDNF,NFIX,CUX2,CCND2,TH
GO: Biological Process	GO:0035094	response to nicotine		0.0004284	1	0.008156	0.07674	7	50	5.30516	CHRNB1,IGF1R,IGF2,BCL2,KCNQ1,RELA,TH
GO: Biological Process	GO:0060966	regulation of gene silencing by RNA		0.0004284	1	0.008156	0.07674	7	50	5.30516	ESR1,PPARG,NCOR2,MAP2K2,HNF1A,TERT,TP53
GO: Biological Process	GO:1902108	regulation of mitochondrial membrane permeability involved in apoptotic process		0.0004284	1	0.008156	0.07674	7	50	5.30516	EYA2,FZD9,MTCH2,TMEM102,NMT1,BCL2L11,TP53
GO: Biological Process	GO:0090559	regulation of membrane permeability		0.000437	1	0.008265	0.07777	9	82	4.1591	EYA2,FZD9,MTCH2,TMEM102,BCL2,NMT1,BCL2L11,PPIF,TP53
GO: Biological Process	GO:0060149	negative regulation of post-transcriptional gene silencing		0.0004402	1	0.008265	0.07777	5	24	7.89458	ESR1,PPARG,NCOR2,HNF1A,TP53
GO: Biological Process	GO:0050872	white fat cell differentiation		0.0004402	1	0.008265	0.07777	5	24	7.89458	PPARG,CREB5,NCOR2,CTBP2,PRDM16
GO: Biological Process	GO:1900369	negative regulation of post-transcriptional gene silencing by RNA		0.0004402	1	0.008265	0.07777	5	24	7.89458	ESR1,PPARG,NCOR2,HNF1A,TP53
GO: Biological Process	GO:0060967	negative regulation of gene silencing by RNA		0.0004402	1	0.008265	0.07777	5	24	7.89458	ESR1,PPARG,NCOR2,HNF1A,TP53
GO: Molecular Function	GO:0001046	core promoter sequence-specific DNA binding		0.0003094	0.357	0.0102	0.07782	7	48	5.52621	POLR2A,PPARG,FOXP1,RELA,REST,H3-3B,TP53
GO: Molecular Function	GO:0003730	mRNA 3'-UTR binding		0.0003201	0.3694	0.01026	0.07827	11	115	3.62464	FXR2,IGF2BP2,CELF1,CPEB4,PABPC4,RNF40,ZFP36L1,ZFP36L2,RBMS3,YBX2,TP53
GO: Molecular Function	GO:0019900	kinase binding		0.0003324	0.3836	0.01037	0.07908	43	906	1.7985	CDKN1B,CDKN2A,ESR1,BCL11A,TAOK2,PKD1,PLCG1,POLR2A,BAG5,ZBTB4,SKI,HDAC7,CRK,MST1,CDK5RAP3,LAT,SKAP1,DNM3,PRKCE,CTBP2,SUFU,HDAC9,INSR,LIME1,PTPN11,PTPRJ,TRIM8,KCNQ1,RAB3IL1,TCF7L2,TPCN2,BCL2L11,SH2B3,NSF,RELA,CCND2,CCND3,MLXIPL,SPDYE3,TRIB1,TBL2,TP53,SMAD3
GO: Biological Process	GO:0006639	acylglycerol metabolic process		0.0004642	1	0.008692	0.08179	12	138	3.29513	ESR1,PGS1,KAT5,APOC1,APOE,LPIN3,ABHD16B,PTPN11,DAGLA,TCF7L2,NR1H3,THRB
GO: Biological Process	GO:1903799	negative regulation of miRNA processing		0.0004677	1	0.008709	0.08194	4	14	10.8269	ESR1,NCOR2,HNF1A,TP53
GO: Biological Process	GO:0060712	spongiotrophoblast layer development		0.0004677	1	0.008709	0.08194	4	14	10.8269	ZFAT,IGF2,ZFP36L1,LIF
GO: Biological Process	GO:0006974	DNA damage response		0.0004689	1	0.008709	0.08194	42	883	1.80243	CDKN1B,CDKN2A,HIC1,BCL7C,BCL7B,EYA2,TAOK2,ZBTB7A,RNASEH2C,FEN1,NUCKS1,FTO,MTCH2,KAT5,ZBTB4,XRCC3,ZNF365,PIAS4,CDK5RAP3,FOXP1,MAPK3,DOT1L,NFAT5,HDAC9,ZBTB38,RTEL1,SENP3,BCL2,BCL7A,DDB2,STK11,PTPN11,CBX1,RAD51B,BCL2L11,NTHL1,BAZ1B,WRAP53,TFAP4,HMGA2,TP53,CDK2
GO: Biological Process	GO:0016570	histone modification		0.0004739	1	0.008776	0.08258	23	384	2.26969	PHB1,VEGFA,KAT5,HDAC7,MST1,KANSL1,SETBP1,RERE,MAPK3,DOT1L,TET2,HDAC9,SPI1,MYO1C,RNF40,KDM6B,DDB2,JADE2,BAZ1B,PBX4,REST,JMJD1C,MSL2
GO: Biological Process	GO:0016441	post-transcriptional gene silencing		0.0004783	1	0.008835	0.08314	9	83	4.10899	ESR1,PPARG,NCOR2,CELF1,HELZ2,MAP2K2,TNRC6A,HNF1A,TP53
GO: Biological Process	GO:0048666	neuron development		0.0004814	1	0.008868	0.08345	66	1579	1.58392	ERBB3,ABI3,SCYL1,DHDDS,TSC2,BCL11A,TAOK2,SEMA6D,ATXN2,JAG1,FES,NLGN2,ALDOA,VEGFA,STK25,FOXO6,WNT3,BAG5,RTN4RL1,APOE,ZNF365,CRK,ARL3,IGF1R,KLF7,DNM3,UNK,FOXP1,FAM53B,CTBP2,ATF1,RERE,MAPK3,ATP1B2,MAP2K2,CUX1,DAG1,BCL2,PTCH1,ZEB2,BDNF,FARP2,STK11,PTPN11,NFIA,STMN3,NFIX,KCNQ1,DAGLA,NOTCH1,TBX2,CUX2,NSF,JADE2,SOCS3,PBX4,LHX3,ZMIZ1,REST,RUNX3,TFAP4,LIF,TH,THRB,EFNB3,MACF1
GO: Biological Process	GO:0045785	positive regulation of cell adhesion		0.000483	1	0.008874	0.0835	30	561	2.02642	ETS1,TSC2,RREB1,VEGFA,KAT5,ICAM1,ST3GAL4,CRK,IGF2,SKAP1,PRKCE,ZFHX3,TMEM102,NFAT5,IL12RB1,PIEZO1,DAG1,IRF1,ITGAL,PTPN11,PTPRJ,AP3D1,RELA,ZMIZ1,RUNX3,LIF,EFNB3,SMAD3,SMAD7,CDK6
GO: Biological Process	GO:1901699	cellular response to nitrogen compound		0.0004928	1	0.00901	0.08478	38	775	1.85803	PDE3A,KLF3,TSC2,BCL11A,CHRNB1,KLF2,NUCKS1,GDF15,ICAM1,PPARG,CRHR1,SLC2A4,CRK,LPIN3,SLC8A1,IGF1R,IGF2,CPEB4,MAPK3,HDAC9,MYO1C,INS,INSR,IRF1,ITPR2,PTPN11,PTPRJ,ZFP36L1,KCNQ1,DNMT3A,HNF1A,BCL2L11,SOCS3,RELA,CCND3,TH,TP53,CDK2
GO: Biological Process	GO:0002790	peptide secretion		0.0004946	1	0.00901	0.08478	21	337	2.36135	NLGN2,BMP8A,PTPMT1,PPARG,CRHR1,MADD,KLF7,PRKCE,INS,MYT1,GIPR,PTPN11,KCNQ1,CACNA1D,HNF1A,TCF7L2,REST,LIF,HMGA2,ENSA,TP53
GO: Biological Process	GO:0018205	peptidyl-lysine modification		0.0004956	1	0.00901	0.08478	22	361	2.30933	CDKN2A,BCL11A,TRAF7,KAT5,HDAC7,PIAS4,KANSL1,SETBP1,MAPK3,DOT1L,TET2,HDAC9,SPI1,MYO1C,SENP3,JADE2,BAZ1B,PBX4,RELA,ZMIZ1,MSL2,LOXL1
GO: Biological Process	GO:0006638	neutral lipid metabolic process		0.0004956	1	0.00901	0.08478	12	139	3.27142	ESR1,PGS1,KAT5,APOC1,APOE,LPIN3,ABHD16B,PTPN11,DAGLA,TCF7L2,NR1H3,THRB
GO: Biological Process	GO:0019725	cellular homeostasis		0.0005039	1	0.009135	0.08596	44	942	1.77	SPNS1,SLC39A13,CKB,FZD9,NUCKS1,PLCG1,ALDOA,PTPMT1,KAT5,ICAM1,RNF135,APOE,SLC8A1,THADA,IGF1R,KLF7,PRKCE,MAPK3,SLC41A1,ATP1B2,ATP6V0A1,ZBTB20,WWOX,PIEZO1,MYT1,BCL2,GCKR,ITPR2,LIME1,NFE2L1,NQO1,KCNQ1,SPPL2C,AP3D1,CACNA1D,HNF1A,TCF7L2,TPCN2,BOLA1,MLXIPL,TH,CD19,UBASH3B,TP53
GO: Biological Process	GO:0043010	camera-type eye development		0.0005082	1	0.00919	0.08648	35	695	1.90833	CDKN1B,MEIS1,JAG1,FEN1,FKBP8,VEGFA,WNT2B,WNT9B,SKI,IGF1R,CELF1,CTBP2,SUFU,NFAT5,PSMC3,PTCH1,ZEB2,CASZ1,NFIA,NFIX,GMDS,NOTCH1,TBX2,TCF4,CUX2,RARB,NSF,SOCS3,PBX4,NR1H3,LIF,TH,THRB,ZNF408,SMAD3
GO: Molecular Function	GO:0016215	acyl-CoA desaturase activity		0.0003846	0.4438	0.01166	0.08894	3	6	18.947	FADS2,FADS1,FADS3
GO: Molecular Function	GO:0046332	SMAD binding		0.0004027	0.4647	0.01166	0.08894	9	82	4.1591	ZBTB7A,PPARG,SKI,PRDM16,ZEB2,ZMIZ1,HMGA2,SMAD3,SMAD7
GO: Molecular Function	GO:0016922	nuclear receptor binding		0.0004041	0.4664	0.01166	0.08894	14	178	2.98043	ESR1,ZBTB7A,PPARG,ARSG,NCOR2,OASL,FOXP1,CTBP2,BCAS3,TCF7L2,RARB,NR1H3,JMJD1C,SMAD3
GO: Molecular Function	GO:0008013	beta-catenin binding		0.0004159	0.4799	0.01171	0.0893	10	100	3.7894	ESR1,NHERF2,SUFU,KDM6B,PTPRJ,TCF4,TCF7L2,RORA,SMAD3,SMAD7
GO: Biological Process	GO:1904035	regulation of epithelial cell apoptotic process		0.0005288	1	0.009537	0.08974	12	140	3.24806	CDKN1B,ESR1,ETS1,PLCG1,ICAM1,PIAS4,MST1,IGF1R,BCL2,ZFP36L1,TCF7L2,TERT
GO: Biological Process	GO:1903047	mitotic cell cycle process		0.0005311	1	0.009552	0.08988	40	833	1.81964	CDKN1B,CDKN2A,STAG1,ESR1,BCL7C,BCL7B,MEIS1,TAOK2,PKD1,KAT5,XRCC3,ZNF365,ARL3,CDK5RAP3,IGF1R,IGF2,RTEL1,INS,INSR,BCL2,BCL7A,ZFP36L1,NFIA,ZFP36L2,NFE2L1,NFIX,TASOR,PSRC1,RAD51B,BAZ1B,TERT,REEP3,TFAP4,CCND2,CCND3,HMGA2,ENSA,TP53,CDK2,CDK6
GO: Biological Process	GO:0046879	hormone secretion		0.0005354	1	0.009573	0.09008	24	412	2.20742	NLGN2,BMP8A,PTPMT1,POMC,PPARG,CRHR1,MADD,KLF7,PRKCE,INS,MYT1,GIPR,PTPN11,KCNQ1,CACNA1D,TBX3,HNF1A,TCF7L2,REST,LIF,OSM,HMGA2,ENSA,TP53
GO: Biological Process	GO:0050730	regulation of peptidyl-tyrosine phosphorylation		0.0005365	1	0.009573	0.09008	19	292	2.46571	ERBB3,ABI3,VEGFA,ICAM1,IGF2,PRKCE,TMEM102,INS,IRF1,TSPAN9,STK11,ZGPAT,PTPN11,PTPRJ,SH2B3,SOCS3,LIF,OSM,TP53
GO: Biological Process	GO:0090030	regulation of steroid hormone biosynthetic process		0.0005378	1	0.009573	0.09008	5	25	7.5788	H6PD,IGF1R,IGF2,CYP17A1,REST
GO: Biological Process	GO:0046782	regulation of viral transcription		0.0005378	1	0.009573	0.09008	5	25	7.5788	IFITM3,IFITM1,HEXIM1,TRIM8,NOTCH1
GO: Biological Process	GO:1905953	negative regulation of lipid localization		0.0005472	1	0.009689	0.09117	7	52	5.10112	APOC1,APOE,PPARG,PTPN11,NFKBIA,NR1H3,TP53
GO: Biological Process	GO:1905710	positive regulation of membrane permeability		0.0005472	1	0.009689	0.09117	7	52	5.10112	EYA2,FZD9,TMEM102,NMT1,BCL2L11,PPIF,TP53
GO: Biological Process	GO:0009628	response to abiotic stimulus		0.0005636	1	0.009954	0.09366	59	1380	1.62011	CDKN1B,DHDDS,TSC2,ATXN1,FEN1,PKD1,NUCKS1,TP53I13,MTCH2,VEGFA,KAT5,BMF,PPARG,SIPA1,IDUA,CRHR1,SLC2A4,SLC8A1,IGF1R,CPEB4,PRKCE,MAPK3,NFAT5,PIEZO1,DAG1,IRF1,BCL2,PTCH1,DDB2,ZEB2,ITPR2,STK11,PTPN11,CCDC66,ZFP36L1,NFE2L1,NFKBIA,NQO1,KCNQ1,NMT1,DAGLA,NOTCH1,DNMT3A,CACNA1D,RELA,REST,TERT,CCND2,TH,OSM,HMGA2,THRA,ADO,RORA,MYO15A,TBL2,TP53,SMAD3,CDK2
GO: Biological Process	GO:0021517	ventral spinal cord development		0.0005707	1	0.01005	0.0946	9	85	4.01231	SCYL1,IGF1R,FOXP1,SUFU,PTCH1,NFE2L1,NOTCH1,LHX3,TH
GO: Biological Process	GO:0010586	miRNA metabolic process		0.0005751	1	0.0101	0.09502	10	103	3.67903	ESR1,ETS1,PPARG,NCOR2,SPI1,RELA,REST,TERT,TP53,SMAD3
GO: Biological Process	GO:0080134	regulation of response to stress		0.0005762	1	0.0101	0.09502	69	1680	1.55636	CDKN2A,HIC1,ESR1,BCL7C,BCL7B,ETS1,MECOM,EYA2,RREB1,TM6SF2,PHB1,TAOK2,PLCG1,ALDH2,MTCH2,VEGFA,STK25,ILRUN,KAT5,BAG5,RNF135,POMC,FNDC4,RTN4RL1,ST3GAL4,APOE,PPARG,ZNF365,HEXIM1,CRK,SBNO2,PIAS4,IGF1R,IGF2,CELF1,OASL,NT5C2,PRKCE,FOXP1,MAPK3,MAP2K2,IL12RB1,SPI1,RTEL1,INS,SENP3,IRF1,BCL2,BCL7A,PTPN11,TRAFD1,NFE2L1,NFKBIA,DAGLA,DNMT3A,BCL2L11,SH2B3,SOCS3,NR1H3,RELA,REST,WRAP53,OSM,HMGA2,FURIN,RORA,UBASH3…
GO: Biological Process	GO:0051348	negative regulation of transferase activity		0.000583	1	0.01019	0.0959	19	294	2.44893	CDKN1B,CDKN2A,TSC2,BAG5,APOE,PPARG,HEXIM1,SLC8A1,CDK5RAP3,GCKR,ZGPAT,PTPRJ,SH2B3,TFAP4,HEXIM2,UBASH3B,TRIB1,TP53,SMAD7
GO: Biological Process	GO:2000145	regulation of cell motility		0.0005915	1	0.01031	0.09706	51	1149	1.68198	CDKN1B,RIN3,ABI3,ETS1,FAM89B,TSC2,RREB1,SEMA6D,IFITM3,JAG1,FES,PLCG1,ALDOA,VEGFA,ICAM1,IFITM1,ST3GAL4,APOE,PPARG,HDAC7,CRK,MST1,SLC8A1,IGF1R,IGF2,PRKCE,FOXP1,PKN2,TMEM102,MAPK3,ATP1B2,MAP2K2,HDAC9,SPI1,MYO1C,BCAS3,INS,INSR,DAG1,BCL2,ZEB2,PTPRJ,NOTCH1,TERT,FURIN,MACF1,TRIB1,TP53,SMAD3,SMAD7,CDK6
GO: Biological Process	GO:0007548	sex differentiation		0.000599	1	0.01042	0.09804	21	342	2.32682	ESR1,ARID5B,PKD1,VEGFA,ICAM1,WNT2B,WNT9B,SOX15,CYP17A1,INSR,BCL2,PTPN11,NOTCH1,TBX3,TCF7L2,BCL2L11,JMJD1C,ZFPM2,HMGA2,H3-3B,TP53
GO: Biological Process	GO:0051962	positive regulation of nervous system development		0.0006079	1	0.01052	0.099	23	391	2.22906	BCL11A,ATXN1,NLGN2,VEGFA,STK25,WNT3,APOE,PPARG,ZNF365,NCAN,MAP2K2,CUX1,HAPLN4,DAG1,ZEB2,BDNF,STK11,NOTCH1,CUX2,JADE2,RELA,LIF,MACF1
GO: Biological Process	GO:0070482	response to oxygen levels		0.0006079	1	0.01052	0.099	23	391	2.22906	CDKN1B,TSC2,VEGFA,PPARG,CRHR1,SLC2A4,SLC8A1,CPEB4,PRKCE,BCL2,ZEB2,ITPR2,ZFP36L1,NOTCH1,DNMT3A,REST,TERT,TH,ADO,RORA,TBL2,TP53,SMAD3
GO: Biological Process	GO:1902533	positive regulation of intracellular signal transduction		0.0006133	1	0.01059	0.09962	50	1122	1.68868	CDKN2A,ERBB3,HIC1,ESR1,DNAJC27,PHB1,TAOK2,C1QTNF4,MTCH2,VEGFA,STK25,TRAF7,GDF15,ICAM1,POMC,APOE,PPARG,XRCC3,CRHR1,HEXIM1,CRK,MADD,PIAS4,CDK5RAP3,IGF1R,IGF2,PRKCE,ARHGEF3,MAPK3,NFAT5,MAP2K2,SPI1,INS,INSR,ITGAL,ZEB2,GIPR,PTPN11,PTPRJ,TRIM8,NOTCH1,HNF1A,TCF7L2,BCL2L11,RELA,SIK3,LIF,OSM,AKAP13,TP53
GO: Biological Process	GO:0070828	heterochromatin organization		0.0006208	1	0.01068	0.1005	10	104	3.64365	MECOM,DOT1L,PRDM16,L3MBTL3,TASOR,DNMT3A,HMGA2,BAZ1A,H3-3B,CDK2
GO: Biological Process	GO:0030522	intracellular receptor signaling pathway		0.0006221	1	0.01068	0.1005	21	343	2.32004	ESR1,KLF2,PHB1,ZBTB7A,RNF135,PPARG,NCOR2,OASL,FOXP1,CTBP2,BDNF,NFKBIA,RARB,NR1H3,RELA,ZMIZ1,HEYL,HMGA2,THRA,THRB,RORA
GO: Biological Process	GO:0042994	cytoplasmic sequestering of transcription factor		0.0006239	1	0.01069	0.1006	4	15	10.1051	PKD1,SUFU,NFKBIA,THRA
GO: Biological Process	GO:0010608	post-transcriptional regulation of gene expression		0.000626	1	0.0107	0.1007	30	570	1.99442	ESR1,RPS6KA1,ATXN2,FTO,VEGFA,FXR2,ST3GAL4,PPARG,NCOR2,IGF2BP2,CELF1,CPEB4,HELZ2,UNK,MAPK3,MAP2K2,PABPC4,CTIF,MSI2,ZFP36L1,ZFP36L2,RBMS3,TNRC6A,OVCA2,CNOT4,DPH1,HNF1A,YBX2,PA2G4,TP53
GO: Biological Process	GO:0050768	negative regulation of neurogenesis		0.0006296	1	0.01073	0.101	14	184	2.88324	TSC2,BCL11A,SEMA6D,WNT3,SKI,KCTD11,CASZ1,BDNF,NOTCH1,REST,TERT,HMGA2,EFNB3,TP53
GO: Biological Process	GO:0042326	negative regulation of phosphorylation		0.0006348	1	0.01079	0.1016	24	417	2.18095	CDKN1B,CDKN2A,TSC2,ATXN1,FKBP8,APOE,PPARG,HEXIM1,SLC8A1,CDK5RAP3,INSR,IRF1,GCKR,ZGPAT,PTPRJ,HNF1A,SH2B3,SOCS3,TFAP4,HEXIM2,MLXIPL,UBASH3B,TRIB1,SMAD7
GO: Biological Process	GO:0007155	cell adhesion		0.0006497	1	0.01099	0.1034	67	1627	1.56048	CDKN2A,ERBB3,ETS1,TSC2,RREB1,TAOK2,JAG1,PKD1,FES,NLGN2,VEGFA,FNDC3B,COL7A1,KAT5,ICAM1,ST3GAL4,SIPA1,CRK,CDK5RAP3,IGF2,SKAP1,NCAN,PRKCE,ZFHX3,PKN2,TMEM102,FUT2,ATP1B2,NFAT5,MYBPC3,TET2,IL12RB1,SPI1,BCAS3,PIEZO1,HAPLN4,DAG1,FGFRL1,IRF1,BCL2,ITGAL,TSPAN9,FARP2,PTPN11,PTPRJ,ZFP36L1,ASTN2,PLEKHA7,AP3D1,NOTCH1,TBX2,BCL2L11,SH2B3,RELA,ZMIZ1,RUNX3,LIF,SSPN,EFNB3,LPP,B4GALNT2,MACF1,UBASH3B,SMAD3,SMAD7,CDK…
GO: Biological Process	GO:0033233	regulation of protein sumoylation		0.0006509	1	0.01099	0.1034	5	26	7.28731	CDKN2A,TRAF7,PIAS4,RELA,ZMIZ1
GO: Biological Process	GO:0010875	positive regulation of cholesterol efflux		0.0006509	1	0.01099	0.1034	5	26	7.28731	APOE,PPARG,PTCH1,NFKBIA,NR1H3
GO: Biological Process	GO:0055017	cardiac muscle tissue growth		0.00067	1	0.01128	0.1062	11	124	3.36156	MEIS1,FES,SKI,FOXP1,VGLL4,PRDM16,NOTCH1,TBX2,ZFPM2,CCND2,AKAP13
GO: Molecular Function	GO:0001222	transcription corepressor binding		0.0005116	0.5904	0.01396	0.1065	7	52	5.10112	ESR1,ETS1,FAM89B,ZBTB7A,CTBP2,RUNX3,RORA
GO: Molecular Function	GO:0140993	histone modifying activity		0.0005203	0.6005	0.01396	0.1065	15	204	2.78632	MECOM,EYA2,KAT5,HDAC7,MST1,SETBP1,DOT1L,PRDM16,HDAC9,KDM6B,JADE2,BAZ1B,JMJD1C,BAZ1A,CDK2
GO: Biological Process	GO:0051445	regulation of meiotic cell cycle		0.0006771	1	0.01134	0.1067	9	87	3.92007	PDE3A,IGF1R,INSR,RAB5B,HORMAD2,LIF,OSM,OVOL1,CDK2
GO: Biological Process	GO:0002062	chondrocyte differentiation		0.0006808	1	0.01134	0.1067	12	144	3.15783	TRPS1,SOX6,WNT2B,SOX5,PTPN11,RARB,RELA,RUNX3,HMGA2,THRB,SMAD3,SMAD7
GO: Biological Process	GO:0044838	cell quiescence		0.0006815	1	0.01134	0.1067	3	7	16.2403	NFIA,NFIX,CDK6
GO: Biological Process	GO:0090402	oncogene-induced cell senescence		0.0006815	1	0.01134	0.1067	3	7	16.2403	CDKN2A,SPI1,HMGA2
GO: Biological Process	GO:1905222	atrioventricular canal morphogenesis		0.0006815	1	0.01134	0.1067	3	7	16.2403	NFIX,TBX2,TBX3
GO: Biological Process	GO:0032990	cell part morphogenesis		0.000686	1	0.01138	0.1071	43	928	1.75586	ABI3,TSC2,BCL11A,RREB1,TAOK2,SEMA6D,ATXN2,ALDOA,VEGFA,STK25,WNT3,RTN4RL1,APOE,ZNF365,IGF1R,KLF7,DNM3,FOXP1,FAM53B,RERE,MAPK3,MAP2K2,CUX1,MYO9B,DAG1,BCL2,PTCH1,ZEB2,BDNF,STK11,PTPN11,NFIX,DAGLA,NOTCH1,CUX2,NSF,JADE2,PBX4,LHX3,REST,RUNX3,EFNB3,MACF1
GO: Biological Process	GO:0043620	regulation of DNA-templated transcription in response to stress		0.0006907	1	0.01143	0.1076	7	54	4.91219	RPS6KA1,KLF2,VEGFA,PPARG,NFE2L1,RELA,TP53
GO: Biological Process	GO:0046661	male sex differentiation		0.0007006	1	0.01157	0.1089	14	186	2.85224	ESR1,ARID5B,ICAM1,WNT2B,WNT9B,SOX15,INSR,BCL2,TBX3,BCL2L11,JMJD1C,ZFPM2,HMGA2,H3-3B
GO: Biological Process	GO:0030098	lymphocyte differentiation		0.0007048	1	0.01161	0.1092	28	522	2.03263	CDKN2A,BCL11A,ZFPM1,FZD9,ZBTB7A,KAT5,HDAC7,FOXP1,HDAC9,IRF2BP2,IL12RB1,SPI1,IRF1,BCL2,STK11,PTPRJ,ZFP36L1,ZFP36L2,AP3D1,SH2B3,SOCS3,ZMIZ1,RUNX3,CD19,RORA,TP53,SMAD7,CDK6
GO: Biological Process	GO:0007179	transforming growth factor beta receptor signaling pathway		0.0007107	1	0.01168	0.1099	16	230	2.6361	FAM89B,ZBTB7A,BMP8A,GDF15,PPARG,SKI,PRDM16,SPI1,ZEB2,STK11,RBMS3,ZMIZ1,FURIN,TP53,SMAD3,SMAD7
GO: Biological Process	GO:0060840	artery development		0.000724	1	0.01186	0.1116	12	145	3.13606	MEIS1,JAG1,PLCG1,VEGFA,APOE,SUFU,PTPRJ,NOTCH1,TBX2,ZMIZ1,LOXL1,SMAD7
GO: Biological Process	GO:0099173	postsynapse organization		0.0007248	1	0.01186	0.1116	17	253	2.54624	ABI3,TSC2,CHRNB1,TAOK2,FZD9,NLGN2,APOE,ZNF365,RPH3A,CRK,IGF1R,NCAN,DNM3,INS,INSR,CUX2,RAPSN
GO: Biological Process	GO:0001775	cell activation		0.0007441	1	0.01214	0.1142	56	1307	1.62361	CDKN2A,RPS6KA1,TSC2,BCL11A,ZFPM1,PHB1,FZD9,ZBTB7A,FES,KAT5,ICAM1,APOE,PPARG,HDAC7,CRHR1,SBNO2,ZBTB46,IGF2,LAT,PRKCE,FOXP1,HDAC9,IRF2BP2,SOX15,IL12RB1,SPI1,TNFSF13,INS,IRF1,BCL2,ITGAL,ZEB2,TSPAN9,CXCR5,STK11,PTPN11,PTPRJ,ZFP36L1,ZFP36L2,AP3D1,TCF4,SH2B3,SOCS3,NR1H3,ZMIZ1,RUNX3,CRIP3,CCND3,EFNB3,CD19,RORA,UBASH3B,TP53,SMAD3,SMAD7,CDK6
GO: Biological Process	GO:0071354	cellular response to interleukin-6		0.0007579	1	0.01231	0.1158	6	40	5.6841	PHB1,C1QTNF4,TRAF7,SBNO2,SPI1,RELA
GO: Biological Process	GO:0033144	negative regulation of intracellular steroid hormone receptor signaling pathway		0.0007579	1	0.01231	0.1158	6	40	5.6841	PHB1,ZBTB7A,NCOR2,FOXP1,HEYL,HMGA2
GO: Biological Process	GO:0007409	axonogenesis		0.0007639	1	0.01232	0.1159	33	657	1.90335	TSC2,BCL11A,TAOK2,SEMA6D,ALDOA,VEGFA,STK25,WNT3,RTN4RL1,APOE,IGF1R,KLF7,FOXP1,FAM53B,MAPK3,MAP2K2,DAG1,BCL2,PTCH1,ZEB2,BDNF,STK11,PTPN11,NFIX,DAGLA,NOTCH1,NSF,PBX4,LHX3,REST,RUNX3,EFNB3,MACF1
GO: Biological Process	GO:0008637	apoptotic mitochondrial changes		0.0007662	1	0.01232	0.1159	11	126	3.30821	CDKN2A,EYA2,FZD9,MTCH2,BMF,TMEM102,BCL2,NMT1,BCL2L11,PPIF,TP53
GO: Biological Process	GO:1902895	positive regulation of miRNA transcription		0.0007728	1	0.01232	0.1159	7	55	4.82287	ETS1,PPARG,SPI1,RELA,TERT,TP53,SMAD3
GO: Biological Process	GO:0070301	cellular response to hydrogen peroxide		0.0007765	1	0.01232	0.1159	10	107	3.5415	CDKN2A,KLF2,STK25,FOXP1,MAP1LC3A,KDM6B,NQO1,RELA,PPIF,TP53
GO: Biological Process	GO:1904996	positive regulation of leukocyte adhesion to vascular endothelial cell		0.0007808	1	0.01232	0.1159	5	27	7.01741	ETS1,ICAM1,ST3GAL4,NFAT5,RELA
GO: Biological Process	GO:0090335	regulation of brown fat cell differentiation		0.0007808	1	0.01232	0.1159	5	27	7.01741	MECOM,RREB1,FTO,PRDM16,INS
GO: Biological Process	GO:1902894	negative regulation of miRNA transcription		0.0007808	1	0.01232	0.1159	5	27	7.01741	ESR1,PPARG,NCOR2,RELA,REST
GO: Biological Process	GO:0048812	neuron projection morphogenesis		0.0007852	1	0.01232	0.1159	41	878	1.76954	ABI3,TSC2,BCL11A,TAOK2,SEMA6D,ATXN2,ALDOA,VEGFA,STK25,WNT3,RTN4RL1,APOE,ZNF365,IGF1R,KLF7,DNM3,FOXP1,FAM53B,RERE,MAPK3,MAP2K2,CUX1,DAG1,BCL2,PTCH1,ZEB2,BDNF,STK11,PTPN11,NFIX,DAGLA,NOTCH1,CUX2,NSF,JADE2,PBX4,LHX3,REST,RUNX3,EFNB3,MACF1
GO: Biological Process	GO:0061444	endocardial cushion cell development		0.0007891	1	0.01232	0.1159	2	2	37.894	KLF2,JAG1
GO: Biological Process	GO:0097533	cellular stress response to acid chemical		0.0007891	1	0.01232	0.1159	2	2	37.894	KLF2,VEGFA
GO: Biological Process	GO:0097532	stress response to acid chemical		0.0007891	1	0.01232	0.1159	2	2	37.894	KLF2,VEGFA
GO: Biological Process	GO:0003169	coronary vein morphogenesis		0.0007891	1	0.01232	0.1159	2	2	37.894	VEGFA,NOTCH1
GO: Biological Process	GO:0090341	negative regulation of secretion of lysosomal enzymes		0.0007891	1	0.01232	0.1159	2	2	37.894	IDUA,NR1H3
GO: Biological Process	GO:0008050	female courtship behavior		0.0007891	1	0.01232	0.1159	2	2	37.894	THRA,THRB
GO: Biological Process	GO:0043921	modulation by host of viral transcription		0.0007891	1	0.01232	0.1159	2	2	37.894	NUCKS1,PSMC3
GO: Biological Process	GO:0035477	regulation of angioblast cell migration involved in selective angioblast sprouting		0.0007891	1	0.01232	0.1159	2	2	37.894	PLCG1,VEGFA
GO: Biological Process	GO:0001172	RNA-templated transcription		0.0007891	1	0.01232	0.1159	2	2	37.894	POLR2A,TERT
GO: Biological Process	GO:1903706	regulation of hemopoiesis		0.0007923	1	0.01234	0.1161	28	526	2.01717	CDKN2A,ETS1,ZFPM1,MEIS1,ZBTB7A,JAG1,FES,KAT5,ZBTB46,FOXP1,PRDM16,IRF2BP2,IL12RB1,SPI1,IRF1,ZFP36L1,ZFP36L2,NFKBIA,AP3D1,CNOT4,SH2B3,ZMIZ1,RUNX3,LIF,UBASH3B,TRIB1,SMAD7,CDK6
GO: Biological Process	GO:0046626	regulation of insulin receptor signaling pathway		0.0007993	1	0.01242	0.1169	9	89	3.83198	TSC2,NUCKS1,IGF2,INS,PTPN11,PTPRJ,SOCS3,RELA,CCND3
GO: Biological Process	GO:0001666	response to hypoxia		0.0008059	1	0.0125	0.1176	21	350	2.27364	CDKN1B,TSC2,VEGFA,PPARG,CRHR1,SLC2A4,SLC8A1,PRKCE,BCL2,ITPR2,ZFP36L1,NOTCH1,DNMT3A,REST,TERT,TH,ADO,RORA,TBL2,TP53,SMAD3
GO: Biological Process	GO:0035933	glucocorticoid secretion		0.0008137	1	0.01256	0.1182	4	16	9.4735	POMC,CRHR1,PTPN11,KCNQ1
GO: Biological Process	GO:0021670	lateral ventricle development		0.0008137	1	0.01256	0.1182	4	16	9.4735	ATP1B2,FGFRL1,NFIX,CDK6
GO: Biological Process	GO:0043491	protein kinase B signaling		0.0008165	1	0.01257	0.1183	16	233	2.60216	TSC2,PHB1,VEGFA,GDF15,IGF1R,IGF2,INS,INSR,DAG1,STK11,PTPRJ,ZFP36L1,HNF1A,TCF7L2,SH2B3,OSM
GO: Biological Process	GO:0060173	limb development		0.0008265	1	0.0127	0.1195	17	256	2.5164	MECOM,ZNRF3,WNT3,WNT2B,SKI,IDUA,PIAS4,PTCH1,NFIA,NOTCH1,TBX2,TBX3,HNF1A,RARB,BCL2L11,SIK3,RSPO3
GO: Biological Process	GO:0072009	nephron epithelium development		0.0008321	1	0.01273	0.1198	13	168	2.93227	JAG1,PKD1,VEGFA,WNT2B,WNT9B,PRKCE,BNC2,BCL2,PTCH1,NOTCH1,TBX2,LIF,HEYL
GO: Biological Process	GO:0021510	spinal cord development		0.0008321	1	0.01273	0.1198	13	168	2.93227	SCYL1,PKD1,SOX6,IGF1R,FOXP1,SUFU,PTCH1,NFE2L1,NFIX,NOTCH1,YPEL3,LHX3,TH
GO: Biological Process	GO:0071322	cellular response to carbohydrate stimulus		0.0008631	1	0.01317	0.124	14	190	2.79219	PTPMT1,KAT5,ICAM1,IGF1R,KLF7,PRKCE,ZBTB20,MYT1,ZFP36L1,CACNA1D,HNF1A,TCF7L2,MLXIPL,TH
GO: Biological Process	GO:0048640	negative regulation of developmental growth		0.0008735	1	0.0133	0.1252	11	128	3.25652	CDKN1B,BCL11A,SEMA6D,ATXN2,GDF15,WNT3,FOXP1,VGLL4,RAI1,PTCH1,TCF7L2
GO: Biological Process	GO:0051224	negative regulation of protein transport		0.0008793	1	0.01336	0.1257	13	169	2.91492	BMP8A,PTPMT1,APOE,IDUA,MADD,KLF7,SUFU,INS,PTPN11,KCNQ1,WWP2,NR1H3,REST
GO: Biological Process	GO:0072164	mesonephric tubule development		0.0008971	1	0.01357	0.1277	10	109	3.47651	PKD1,VEGFA,WNT2B,WNT9B,BCL2,PTCH1,BDNF,RARB,SMAD3,SMAD7
GO: Biological Process	GO:0072163	mesonephric epithelium development		0.0008971	1	0.01357	0.1277	10	109	3.47651	PKD1,VEGFA,WNT2B,WNT9B,BCL2,PTCH1,BDNF,RARB,SMAD3,SMAD7
GO: Biological Process	GO:0055088	lipid homeostasis		0.0009084	1	0.0137	0.1289	14	191	2.77757	TM6SF2,MTCH2,APOE,PPARG,THADA,HDAC9,ZBTB20,INS,GCKR,NFE2L1,NR1H3,MLXIPL,RORA,ACOXL
GO: Biological Process	GO:0031101	fin regeneration		0.0009113	1	0.0137	0.1289	8	73	4.15277	ERBB3,JAG1,PLCG1,IGF1R,IGF2,FAM53B,KDM6B,NOTCH1
GO: Biological Process	GO:0009914	hormone transport		0.0009115	1	0.0137	0.1289	24	428	2.1249	NLGN2,BMP8A,PTPMT1,POMC,PPARG,CRHR1,MADD,KLF7,PRKCE,INS,MYT1,GIPR,PTPN11,KCNQ1,CACNA1D,TBX3,HNF1A,TCF7L2,REST,LIF,OSM,HMGA2,ENSA,TP53
GO: Biological Process	GO:0008286	insulin receptor signaling pathway		0.0009206	1	0.0138	0.1299	12	149	3.05187	TSC2,NUCKS1,IGF1R,IGF2,MAPK3,INS,INSR,PTPN11,PTPRJ,SOCS3,RELA,CCND3
GO: Biological Process	GO:0048145	regulation of fibroblast proliferation		0.0009317	1	0.01394	0.1312	11	129	3.23127	ESR1,TSC2,FNDC3B,PPARG,SKI,FBRS,ZMIZ1,LIF,HMGA2,TP53,CDK6
GO: Biological Process	GO:0044093	positive regulation of molecular function		0.0009399	1	0.01403	0.1321	67	1650	1.53873	CDKN1B,CDKN2A,ERBB3,ABI3,MARK3,ESR1,TSC2,ADCY3,PHB1,TAOK2,ZBTB7A,ARID5B,PKD1,MTCH2,VEGFA,ICAM1,WNT9B,APOE,PPARG,SIPA1,SKI,COA8,CRHR1,CRK,IGF1R,IGF2,LAT,CTBP2,ARHGAP27,MAPK3,ATP1B2,MAP2K2,MYBPC3,SOX15,ARHGAP24,MYO9B,BCAS3,INS,INSR,DAG1,BCL2,GCKR,ZEB2,BDNF,GIPR,STK11,TRIM8,PSRC1,CACNA1D,HNF1A,TCF7L2,BCL2L11,NR1H3,RELA,REST,WRAP53,TERT,TFAP4,CCND2,CCND3,HMGA2,CD19,SPDYE3,AKAP13,TRIB1,TP53,SMAD3
GO: Biological Process	GO:0051961	negative regulation of nervous system development		0.0009556	1	0.01424	0.134	14	192	2.7631	TSC2,BCL11A,SEMA6D,WNT3,SKI,KCTD11,CASZ1,BDNF,NOTCH1,REST,TERT,HMGA2,EFNB3,TP53
GO: Biological Process	GO:1902275	regulation of chromatin organization		0.0009601	1	0.01424	0.134	7	57	4.65365	KAT5,KANSL1,L3MBTL3,TASOR,MSL2,BAZ1A,CDK2
GO: Biological Process	GO:0010830	regulation of myotube differentiation		0.0009601	1	0.01424	0.134	7	57	4.65365	HDAC9,PIEZO1,BCL2,BDNF,MAMSTR,NOTCH1,THRA
GO: Biological Process	GO:0097306	cellular response to alcohol		0.0009629	1	0.01425	0.1341	10	110	3.44491	ADCY3,KLF2,IGF1R,PRKCE,DAG1,PTCH1,ITPR2,NFE2L1,DNMT3A,HNF1A
GO: Biological Process	GO:1902106	negative regulation of leukocyte differentiation		0.0009761	1	0.01439	0.1354	12	150	3.03152	CDKN2A,ZFPM1,ZBTB46,PRDM16,IRF2BP2,SPI1,IRF1,RUNX3,UBASH3B,TRIB1,SMAD7,CDK6
GO: Biological Process	GO:0032868	response to insulin		0.000977	1	0.01439	0.1354	20	331	2.28967	TSC2,NUCKS1,PPARG,SLC2A4,LPIN3,IGF1R,IGF2,MAPK3,HDAC9,MYO1C,INS,INSR,PTPN11,PTPRJ,ZFP36L1,KCNQ1,SOCS3,RELA,CCND3,CDK2
GO: Biological Process	GO:0042113	B cell activation		0.0009788	1	0.01439	0.1354	19	307	2.34523	CDKN2A,TSC2,BCL11A,PHB1,FZD9,ZBTB7A,HDAC7,FOXP1,HDAC9,IRF2BP2,SPI1,TNFSF13,BCL2,CXCR5,PTPRJ,ZFP36L1,ZFP36L2,CD19,TP53
GO: Biological Process	GO:0071333	cellular response to glucose stimulus		0.0009804	1	0.01439	0.1354	13	171	2.88083	PTPMT1,KAT5,ICAM1,IGF1R,KLF7,PRKCE,ZBTB20,MYT1,CACNA1D,HNF1A,TCF7L2,MLXIPL,TH
GO: Biological Process	GO:0070741	response to interleukin-6		0.0009885	1	0.01447	0.1362	6	42	5.41343	PHB1,C1QTNF4,TRAF7,SBNO2,SPI1,RELA
GO: Biological Process	GO:0044248	cellular catabolic process		0.0009908	1	0.01448	0.1362	66	1623	1.54098	CDKN2A,SPNS1,RGS19,TSC2,PHKG2,ZNRF3,RNASEH2C,FEN1,UGT2B17,LSM4,PLCG1,ALDH2,FKBP8,FTO,VEGFA,ILRUN,AMPD3,ATG9B,KAT5,FXR2,GDPD3,BMF,ST3GAL4,APOC1,APOE,IDUA,ARSG,LPIN3,IGF2BP2,ABHD16B,CELF1,NT5C2,MAPK3,TET2,CYP1A2,ATP6V0A1,ZBTB20,BCAS3,INS,PABPC4,INSR,MAP1LC3A,CTIF,BCL2,PLEKHM1,STK11,ZFP36L1,ZFP36L2,ZC3H4,TNRC6A,MTMR3,TRIM8,DAGLA,AP3D1,CNOT4,SMG6,TPCN2,BCL2L11,NTHL1,MLXIPL,YBX2,FURIN,SBF2,PCCB,TP53,A…
GO: Biological Process	GO:0045600	positive regulation of fat cell differentiation		0.0009975	1	0.01454	0.1369	8	74	4.09665	MECOM,RREB1,FNDC3B,PPARG,PRDM16,INS,ZFP36L1,ZBTB7C
GO: Biological Process	GO:0001837	epithelial to mesenchymal transition		0.001005	1	0.01462	0.1376	14	193	2.74879	ERG,TSC2,JAG1,VEGFA,DAG1,ZEB2,TASOR,NOTCH1,TBX3,TCF7L2,HEYL,HMGA2,SMAD3,SMAD7
GO: Biological Process	GO:0001933	negative regulation of protein phosphorylation		0.00101	1	0.01466	0.138	22	381	2.1881	CDKN1B,CDKN2A,TSC2,FKBP8,APOE,PPARG,HEXIM1,SLC8A1,CDK5RAP3,INSR,IRF1,ZGPAT,PTPRJ,HNF1A,SH2B3,SOCS3,TFAP4,HEXIM2,MLXIPL,UBASH3B,TRIB1,SMAD7
GO: Biological Process	GO:0040012	regulation of locomotion		0.001023	1	0.01482	0.1395	52	1207	1.63255	CDKN1B,RIN3,ABI3,ETS1,FAM89B,TSC2,RREB1,SEMA6D,IFITM3,JAG1,FES,PLCG1,ALDOA,VEGFA,WNT3,ICAM1,IFITM1,ST3GAL4,APOE,PPARG,HDAC7,CRK,MST1,SLC8A1,IGF1R,IGF2,PRKCE,FOXP1,PKN2,TMEM102,MAPK3,ATP1B2,MAP2K2,HDAC9,SPI1,MYO1C,BCAS3,INS,INSR,DAG1,BCL2,ZEB2,PTPRJ,NOTCH1,TERT,FURIN,MACF1,TRIB1,TP53,SMAD3,SMAD7,CDK6
GO: Biological Process	GO:0050772	positive regulation of axonogenesis		0.001033	1	0.01483	0.1396	10	111	3.41387	BCL11A,VEGFA,STK25,WNT3,APOE,MAP2K2,ZEB2,BDNF,STK11,MACF1
GO: Biological Process	GO:0001892	embryonic placenta development		0.001033	1	0.01483	0.1396	10	111	3.41387	PKD1,ZFAT,PLCD3,SLC8A1,IGF2,SOX15,ZFP36L1,SOCS3,RSPO3,LIF
GO: Biological Process	GO:0015833	peptide transport		0.001035	1	0.01483	0.1396	21	357	2.22906	NLGN2,BMP8A,PTPMT1,PPARG,CRHR1,MADD,KLF7,PRKCE,INS,MYT1,GIPR,PTPN11,KCNQ1,CACNA1D,HNF1A,TCF7L2,REST,LIF,HMGA2,ENSA,TP53
GO: Biological Process	GO:0072017	distal tubule development		0.001041	1	0.01483	0.1396	4	17	8.91624	JAG1,PKD1,NOTCH1,TBX2
GO: Biological Process	GO:0072044	collecting duct development		0.001041	1	0.01483	0.1396	4	17	8.91624	PKD1,WNT9B,PTCH1,NOTCH1
GO: Biological Process	GO:0090336	positive regulation of brown fat cell differentiation		0.001041	1	0.01483	0.1396	4	17	8.91624	MECOM,RREB1,PRDM16,INS
GO: Biological Process	GO:0050932	regulation of pigment cell differentiation		0.001041	1	0.01483	0.1396	4	17	8.91624	CTBP2,BCL2,ZEB2,AP3D1
GO: Biological Process	GO:0045472	response to ether		0.001041	1	0.01483	0.1396	4	17	8.91624	PLCG1,FOXP1,HNF1A,TH
GO: Biological Process	GO:0003002	regionalization		0.001045	1	0.01486	0.1398	38	807	1.78435	ZFPM1,MEIS1,IFITM3,JAG1,FKBP8,FTO,ALDOA,WNT3,WNT2B,ZBTB4,IFITM1,SKI,IER2,SLC8A1,CDK5RAP3,IGF1R,IGF2,CELF1,VGLL4,SUFU,SOX15,PTCH1,ZEB2,PTPN11,JAZF1,TASOR,NOTCH1,TBX2,TBX3,TCF7L2,RELA,LHX3,REST,RSPO3,HEYL,FURIN,TP53,SMAD3
GO: Biological Process	GO:0035107	appendage morphogenesis		0.00105	1	0.0149	0.1402	15	216	2.63153	MECOM,WNT3,WNT2B,SKI,IDUA,PTCH1,NFIA,NOTCH1,TBX2,TBX3,HNF1A,RARB,BCL2L11,SIK3,FURIN
GO: Biological Process	GO:0010906	regulation of glucose metabolic process		0.001058	1	0.01498	0.1409	11	131	3.18194	PHKG2,MST1,IGF2,INS,INSR,GCKR,STK11,NFE2L1,TCF7L2,RORA,TP53
GO: Molecular Function	GO:0005158	insulin receptor binding		0.000742	0.8563	0.01854	0.1414	5	27	7.01741	PLCG1,IGF1R,IGF2,INS,PTPN11
GO: Molecular Function	GO:0016213	linoleoyl-CoA desaturase activity		0.0007711	0.8899	0.01854	0.1414	2	2	37.894	FADS2,FADS1
GO: Molecular Function	GO:0003968	RNA-dependent RNA polymerase activity		0.0007711	0.8899	0.01854	0.1414	2	2	37.894	POLR2A,TERT
GO: Molecular Function	GO:0031798	type 1 metabotropic glutamate receptor binding		0.0007711	0.8899	0.01854	0.1414	2	2	37.894	ESR1,DNM3
GO: Molecular Function	GO:0045485	omega-6 fatty acid desaturase activity		0.0007711	0.8899	0.01854	0.1414	2	2	37.894	FADS2,FADS1
GO: Biological Process	GO:0014031	mesenchymal cell development		0.001068	1	0.01509	0.142	3	8	14.2103	BCL2,NOTCH1,HEYL
GO: Biological Process	GO:0043583	ear development		0.00108	1	0.01524	0.1434	22	383	2.17668	CDKN1B,EYA2,JAG1,IGF1R,RERE,MAPK3,ATP1B2,CUX1,PSMC3,BCL2,BDNF,PTPN11,NFIX,KCNQ1,NOTCH1,TBX2,TBX3,BCL2L11,LHX3,REST,THRB,MYO15A
GO: Biological Process	GO:0048864	stem cell development		0.001091	1	0.01532	0.1441	13	173	2.84753	ERBB3,SEMA6D,JAG1,SH3PXD2A,MAPK3,ATP6V0A1,FGFRL1,BCL2,ZEB2,MSI2,PBX4,OVOL1,THRA
GO: Biological Process	GO:0071331	cellular response to hexose stimulus		0.001091	1	0.01532	0.1441	13	173	2.84753	PTPMT1,KAT5,ICAM1,IGF1R,KLF7,PRKCE,ZBTB20,MYT1,CACNA1D,HNF1A,TCF7L2,MLXIPL,TH
GO: Biological Process	GO:0017015	regulation of transforming growth factor beta receptor signaling pathway		0.001096	1	0.01532	0.1441	12	152	2.99163	FAM89B,ZBTB7A,PPARG,SKI,PRDM16,ZEB2,STK11,RBMS3,FURIN,TP53,SMAD3,SMAD7
GO: Biological Process	GO:0060765	regulation of androgen receptor signaling pathway		0.001097	1	0.01532	0.1441	5	29	6.53345	PHB1,ZBTB7A,NCOR2,FOXP1,HEYL
GO: Biological Process	GO:2000629	negative regulation of miRNA metabolic process		0.001097	1	0.01532	0.1441	5	29	6.53345	ESR1,PPARG,NCOR2,RELA,REST
GO: Biological Process	GO:0030325	adrenal gland development		0.001122	1	0.01563	0.1471	6	43	5.28753	ARID5B,CRHR1,IGF1R,INSR,HMGA2,SMAD3
GO: Biological Process	GO:0090596	sensory organ morphogenesis		0.001146	1	0.01592	0.1498	28	539	1.96852	DHDDS,MEIS1,JAG1,VEGFA,WNT2B,SKI,IGF1R,MAPK3,ATP1B2,PSMC3,FGFRL1,BCL2,PTCH1,CASZ1,BDNF,KCNQ1,GMDS,NOTCH1,TBX2,TBX3,RARB,NSF,SOCS3,PBX4,REST,TH,THRB,MYO15A
GO: Biological Process	GO:0019058	viral life cycle		0.001149	1	0.01592	0.1498	21	360	2.21048	PHB1,IFITM3,NUCKS1,ICAM1,IFITM1,APOE,OASL,CTBP2,PKN2,INSR,DAG1,BCL2,NFIA,TRIM8,TASOR,NOTCH1,TPCN2,WWP2,HMGA2,EFNB3,FURIN
GO: Biological Process	GO:1904950	negative regulation of establishment of protein localization		0.00115	1	0.01592	0.1498	13	174	2.83116	BMP8A,PTPMT1,APOE,IDUA,MADD,KLF7,SUFU,INS,PTPN11,KCNQ1,WWP2,NR1H3,REST
GO: Molecular Function	GO:0030295	protein kinase activator activity		0.0008352	0.9639	0.01967	0.1501	12	149	3.05187	ERBB3,TAOK2,KAT5,MADD,IGF1R,IGF2,MAP2K2,INS,INSR,STK11,CCND2,CCND3
GO: Biological Process	GO:0019079	viral genome replication		0.00116	1	0.01602	0.1508	12	153	2.97208	PHB1,IFITM3,NUCKS1,IFITM1,OASL,CTBP2,PKN2,BCL2,NFIA,TASOR,NOTCH1,HMGA2
GO: Biological Process	GO:0048333	mesodermal cell differentiation		0.001181	1	0.01629	0.1533	7	59	4.4959	ERG,EYA2,KLF2,KDM6B,NOTCH1,HMGA2,TP53
GO: Biological Process	GO:0055082	intracellular chemical homeostasis		0.001195	1	0.01638	0.1541	38	813	1.77118	SPNS1,SLC39A13,CKB,FZD9,NUCKS1,PLCG1,PTPMT1,KAT5,ICAM1,APOE,SLC8A1,THADA,IGF1R,KLF7,PRKCE,MAPK3,SLC41A1,ATP1B2,ATP6V0A1,ZBTB20,WWOX,MYT1,BCL2,GCKR,ITPR2,LIME1,KCNQ1,SPPL2C,AP3D1,CACNA1D,HNF1A,TCF7L2,TPCN2,MLXIPL,TH,CD19,UBASH3B,TP53
GO: Biological Process	GO:0046649	lymphocyte activation		0.001197	1	0.01638	0.1541	42	926	1.71873	CDKN2A,TSC2,BCL11A,ZFPM1,PHB1,FZD9,ZBTB7A,KAT5,ICAM1,HDAC7,IGF2,LAT,FOXP1,HDAC9,IRF2BP2,IL12RB1,SPI1,TNFSF13,INS,IRF1,BCL2,ITGAL,CXCR5,STK11,PTPN11,PTPRJ,ZFP36L1,ZFP36L2,AP3D1,SH2B3,SOCS3,ZMIZ1,RUNX3,CRIP3,CCND3,EFNB3,CD19,RORA,TP53,SMAD3,SMAD7,CDK6
GO: Biological Process	GO:0051897	positive regulation of protein kinase B signaling		0.001197	1	0.01638	0.1541	11	133	3.13409	PHB1,VEGFA,GDF15,IGF1R,IGF2,INS,INSR,PTPRJ,HNF1A,TCF7L2,OSM
GO: Biological Process	GO:0051101	regulation of DNA binding		0.001197	1	0.01638	0.1541	11	133	3.13409	ZBTB7A,ILRUN,PPARG,SKI,DOT1L,NFKBIA,ZBTB7C,REST,TFAP4,LIF,HMGA2
GO: Biological Process	GO:0071326	cellular response to monosaccharide stimulus		0.001212	1	0.01654	0.1557	13	175	2.81498	PTPMT1,KAT5,ICAM1,IGF1R,KLF7,PRKCE,ZBTB20,MYT1,CACNA1D,HNF1A,TCF7L2,MLXIPL,TH
GO: Biological Process	GO:0097305	response to alcohol		0.001227	1	0.01668	0.157	18	289	2.36018	RGS19,ADCY3,KLF2,ALDH2,H6PD,CRHR1,SLC2A4,IGF1R,PRKCE,DAG1,BCL2,PTCH1,ITPR2,NFE2L1,NQO1,DNMT3A,HNF1A,TH
GO: Biological Process	GO:0045637	regulation of myeloid cell differentiation		0.001227	1	0.01668	0.157	18	289	2.36018	ETS1,ZFPM1,MEIS1,ZBTB7A,JAG1,FES,ZBTB46,FOXP1,PRDM16,IRF2BP2,SPI1,ZFP36L1,NFKBIA,CNOT4,LIF,UBASH3B,TRIB1,CDK6
GO: Biological Process	GO:0019216	regulation of lipid metabolic process		0.001248	1	0.01694	0.1594	24	438	2.07638	ESR1,TM6SF2,KAT5,APOC1,H6PD,APOE,PPARG,IGF1R,IGF2,PRKCE,ZBTB20,INS,CYP17A1,STK11,NFE2L1,MTMR3,TCF7L2,NR1H3,REST,MLXIPL,THRA,THRB,CD19,RORA
GO: Biological Process	GO:1902105	regulation of leukocyte differentiation		0.001267	1	0.01705	0.1604	23	413	2.11032	CDKN2A,ZFPM1,ZBTB7A,FES,KAT5,ZBTB46,FOXP1,PRDM16,IRF2BP2,IL12RB1,SPI1,IRF1,ZFP36L1,ZFP36L2,AP3D1,SH2B3,ZMIZ1,RUNX3,LIF,UBASH3B,TRIB1,SMAD7,CDK6
GO: Biological Process	GO:0001823	mesonephros development		0.001267	1	0.01705	0.1604	10	114	3.32404	PKD1,VEGFA,WNT2B,WNT9B,BCL2,PTCH1,BDNF,RARB,SMAD3,SMAD7
GO: Biological Process	GO:0051153	regulation of striated muscle cell differentiation		0.001267	1	0.01705	0.1604	10	114	3.32404	SOX6,FOXP1,HDAC9,PIEZO1,BCL2,BDNF,MAMSTR,NOTCH1,CCND2,THRA
GO: Biological Process	GO:0035137	hindlimb morphogenesis		0.00127	1	0.01705	0.1604	6	44	5.16736	MECOM,WNT3,PTCH1,NOTCH1,TBX3,RARB
GO: Biological Process	GO:1902686	mitochondrial outer membrane permeabilization involved in programmed cell death		0.00127	1	0.01705	0.1604	6	44	5.16736	EYA2,FZD9,TMEM102,NMT1,BCL2L11,PPIF
GO: Biological Process	GO:2000779	regulation of double-strand break repair		0.001273	1	0.01705	0.1604	11	134	3.1107	BCL7C,BCL7B,KAT5,ZNF365,PIAS4,RTEL1,SENP3,BCL7A,WRAP53,HMGA2,TP53
GO: Biological Process	GO:0001704	formation of primary germ layer		0.001276	1	0.01705	0.1604	13	176	2.79899	ERG,EYA2,KLF2,COL4A2,COL7A1,WNT3,KDM6B,NOTCH1,HNF1A,HMGA2,MACF1,TP53,SMAD3
GO: Biological Process	GO:0062013	positive regulation of small molecule metabolic process		0.001276	1	0.01705	0.1604	13	176	2.79899	PHKG2,APOE,PPARG,IGF2,PRKCE,ZBTB20,INS,INSR,STK11,HNF1A,TCF7L2,NR1H3,MLXIPL
GO: Biological Process	GO:0042693	muscle cell fate commitment		0.001287	1	0.01709	0.1608	5	30	6.31567	TMEM88,SOX6,MYL2,TBX2,TBX3
GO: Biological Process	GO:0045321	leukocyte activation		0.001295	1	0.01709	0.1608	49	1132	1.64029	CDKN2A,TSC2,BCL11A,ZFPM1,PHB1,FZD9,ZBTB7A,FES,KAT5,ICAM1,PPARG,HDAC7,CRHR1,SBNO2,ZBTB46,IGF2,LAT,PRKCE,FOXP1,HDAC9,IRF2BP2,IL12RB1,SPI1,TNFSF13,INS,IRF1,BCL2,ITGAL,CXCR5,STK11,PTPN11,PTPRJ,ZFP36L1,ZFP36L2,AP3D1,SH2B3,SOCS3,NR1H3,ZMIZ1,RUNX3,CRIP3,CCND3,EFNB3,CD19,RORA,TP53,SMAD3,SMAD7,CDK6
GO: Biological Process	GO:0043470	regulation of carbohydrate catabolic process		0.001296	1	0.01709	0.1608	8	77	3.93704	ZBTB7A,PHKG2,MTCH2,ZBTB20,INS,INSR,MLXIPL,TP53
GO: Biological Process	GO:0090278	negative regulation of peptide hormone secretion		0.001296	1	0.01709	0.1608	8	77	3.93704	BMP8A,PTPMT1,PPARG,MADD,KLF7,PTPN11,KCNQ1,REST
GO: Biological Process	GO:0060986	endocrine hormone secretion		0.001296	1	0.01709	0.1608	8	77	3.93704	POMC,PPARG,CRHR1,PTPN11,KCNQ1,TBX3,LIF,TP53
GO: Biological Process	GO:1903844	regulation of cellular response to transforming growth factor beta stimulus		0.001297	1	0.01709	0.1608	12	155	2.93373	FAM89B,ZBTB7A,PPARG,SKI,PRDM16,ZEB2,STK11,RBMS3,FURIN,TP53,SMAD3,SMAD7
GO: Biological Process	GO:0043401	steroid hormone mediated signaling pathway		0.001297	1	0.01709	0.1608	12	155	2.93373	PDE3A,ESR1,PHB1,ZBTB7A,NCOR2,FOXP1,BDNF,NR1H3,ZMIZ1,HEYL,HMGA2,AKAP13
GO: Biological Process	GO:0030335	positive regulation of cell migration		0.001303	1	0.01709	0.1608	31	624	1.88255	ETS1,FAM89B,TSC2,RREB1,SEMA6D,PLCG1,ALDOA,VEGFA,ICAM1,HDAC7,CRK,SLC8A1,IGF1R,IGF2,PRKCE,FOXP1,TMEM102,MAPK3,HDAC9,SPI1,MYO1C,BCAS3,INS,INSR,BCL2,PTPRJ,NOTCH1,TERT,FURIN,TP53,SMAD3
GO: Biological Process	GO:0030318	melanocyte differentiation		0.001306	1	0.01709	0.1608	7	60	4.42097	ERBB3,PMEL,CTBP2,SOX5,BCL2,ZEB2,AP3D1
GO: Biological Process	GO:0032897	negative regulation of viral transcription		0.001309	1	0.01709	0.1608	4	18	8.42089	IFITM3,IFITM1,HEXIM1,TRIM8
GO: Biological Process	GO:0040015	negative regulation of multicellular organism growth		0.001309	1	0.01709	0.1608	4	18	8.42089	ATXN2,GDF15,RAI1,PTCH1
GO: Biological Process	GO:2000774	positive regulation of cellular senescence		0.001309	1	0.01709	0.1608	4	18	8.42089	ABI3,STK11,YPEL3,TP53
GO: Biological Process	GO:0033043	regulation of organelle organization		0.00132	1	0.0172	0.1618	55	1310	1.59097	CDKN1B,RABEP2,PDE3A,ABI3,ESR1,BCL7C,BCL7B,TSC2,TAOK2,FZD9,FEN1,PKD1,FES,FKBP8,MTCH2,KAT5,ICAM1,BMF,PPARG,XRCC3,ARSG,SLC2A4,CRK,IGF1R,IGF2,PRKCE,TMEM102,MAPK3,MAP2K2,MYO1C,RTEL1,BCAS3,INS,INSR,BCL7A,ZEB2,NFE2L1,STMN3,MTMR3,NMT1,TASOR,PSRC1,SMG6,HORMAD2,BCL2L11,BAZ1B,PPIF,LIF,OSM,THRA,H3-3B,AKAP13,TP53,SMAD3,CDK2
GO: Biological Process	GO:0010810	regulation of cell-substrate adhesion		0.001327	1	0.01726	0.1624	16	244	2.48485	CDKN2A,RREB1,JAG1,VEGFA,CRK,SKAP1,PRKCE,BCAS3,DAG1,BCL2,PTPN11,PTPRJ,NOTCH1,MACF1,SMAD3,CDK6
GO: Biological Process	GO:0045638	negative regulation of myeloid cell differentiation		0.001352	1	0.01755	0.1651	11	135	3.08766	ZFPM1,MEIS1,ZBTB46,PRDM16,IRF2BP2,SPI1,ZFP36L1,NFKBIA,UBASH3B,TRIB1,CDK6
GO: Biological Process	GO:2000147	positive regulation of cell motility		0.001365	1	0.01769	0.1664	32	653	1.85698	ETS1,FAM89B,TSC2,RREB1,SEMA6D,PLCG1,ALDOA,VEGFA,ICAM1,HDAC7,CRK,SLC8A1,IGF1R,IGF2,PRKCE,FOXP1,TMEM102,MAPK3,MAP2K2,HDAC9,SPI1,MYO1C,BCAS3,INS,INSR,BCL2,PTPRJ,NOTCH1,TERT,FURIN,TP53,SMAD3
GO: Biological Process	GO:1903707	negative regulation of hemopoiesis		0.001371	1	0.01773	0.1668	12	156	2.91492	CDKN2A,ZFPM1,ZBTB46,PRDM16,IRF2BP2,SPI1,IRF1,RUNX3,UBASH3B,TRIB1,SMAD7,CDK6
GO: Biological Process	GO:0040014	regulation of multicellular organism growth		0.001376	1	0.01775	0.167	9	96	3.55256	ATXN2,FTO,GDF15,IGF2,CELF1,RAI1,BCL2,PTCH1,HMGA2
GO: Biological Process	GO:0000302	response to reactive oxygen species		0.001385	1	0.01784	0.1678	16	245	2.47471	CDKN2A,KLF2,STK25,APOE,COA8,CRK,SLC8A1,FOXP1,MAPK3,MAP1LC3A,BCL2,KDM6B,NQO1,RELA,PPIF,TP53
GO: Biological Process	GO:0051130	positive regulation of cellular component organization		0.00139	1	0.01787	0.1681	55	1313	1.58733	CDKN1B,ESR1,TSC2,BCL11A,RREB1,FEN1,FES,NLGN2,VEGFA,STK25,KAT5,GDF15,WNT3,ICAM1,BMF,APOE,PPARG,ARSG,IGF1R,IGF2,SKAP1,DNM3,PRKCE,ATF1,MAPK3,ATP1B2,MAP2K2,CUX1,MYO1C,RTEL1,BCAS3,INS,PIEZO1,INSR,DAG1,ZEB2,PLEKHM1,BDNF,STK11,PTPN11,PTPRJ,NMT1,TASOR,PSRC1,CUX2,BCL2L11,NSF,PPIF,LIF,THRA,EFNB3,MACF1,TP53,SMAD3,CDK2
GO: Biological Process	GO:0005975	carbohydrate metabolic process		0.001406	1	0.01804	0.1698	30	600	1.8947	MAN2A2,ZBTB7A,PHKG2,ALDH2,ALDOA,MTCH2,MPDU1,POMC,ST3GAL4,H6PD,IDUA,SLC2A4,MST1,IGF2,EDEM2,PRKCE,FUT2,ZBTB20,INS,INSR,GCKR,STK11,NFE2L1,KCNQ1,TCF7L2,HECTD4,MLXIPL,B4GALNT2,RORA,TP53
GO: Biological Process	GO:0003179	heart valve morphogenesis		0.00141	1	0.01806	0.1699	8	78	3.88656	ERG,ZFPM1,KLF2,JAG1,FGFRL1,NOTCH1,ZFPM2,HEYL
GO: Biological Process	GO:0019318	hexose metabolic process		0.00142	1	0.01815	0.1708	17	269	2.39479	MAN2A2,PHKG2,ALDOA,H6PD,MST1,IGF2,FUT2,INS,INSR,GCKR,STK11,NFE2L1,KCNQ1,TCF7L2,HECTD4,RORA,TP53
GO: Biological Process	GO:0060964	regulation of miRNA-mediated gene silencing		0.001431	1	0.01826	0.1719	6	45	5.05253	ESR1,PPARG,NCOR2,MAP2K2,HNF1A,TP53
GO: Biological Process	GO:0060419	heart growth		0.001435	1	0.01828	0.172	11	136	3.06496	MEIS1,FES,SKI,FOXP1,VGLL4,PRDM16,NOTCH1,TBX2,ZFPM2,CCND2,AKAP13
GO: Biological Process	GO:2000630	positive regulation of miRNA metabolic process		0.001441	1	0.01831	0.1723	7	61	4.34849	ETS1,PPARG,SPI1,RELA,TERT,TP53,SMAD3
GO: Biological Process	GO:0044770	cell cycle phase transition		0.001443	1	0.01831	0.1723	30	601	1.89155	CDKN1B,CDKN2A,BCL7C,BCL7B,MEIS1,TAOK2,PKD1,XRCC3,CDK5RAP3,DOT1L,BCL2,BCL7A,PTPN11,ZFP36L1,NFIA,ZFP36L2,NFIX,TBX2,RAD51B,HORMAD2,TERT,TFAP4,CCND2,CCND3,OVOL1,HMGA2,ENSA,TP53,CDK2,CDK6
GO: Biological Process	GO:0080135	regulation of cellular response to stress		0.001457	1	0.01843	0.1734	37	794	1.76584	CDKN2A,HIC1,BCL7C,BCL7B,MECOM,EYA2,TM6SF2,TAOK2,MTCH2,VEGFA,STK25,KAT5,BAG5,RTN4RL1,ZNF365,CRK,PIAS4,IGF1R,FOXP1,MAPK3,MAP2K2,SPI1,RTEL1,INS,SENP3,BCL2,BCL7A,PTPN11,NFE2L1,DNMT3A,BCL2L11,SOCS3,NR1H3,REST,WRAP53,HMGA2,TP53
GO: Biological Process	GO:0030334	regulation of cell migration		0.001457	1	0.01843	0.1734	47	1080	1.64909	CDKN1B,RIN3,ABI3,ETS1,FAM89B,TSC2,RREB1,SEMA6D,IFITM3,JAG1,PLCG1,ALDOA,VEGFA,ICAM1,IFITM1,ST3GAL4,APOE,PPARG,HDAC7,CRK,MST1,SLC8A1,IGF1R,IGF2,PRKCE,FOXP1,TMEM102,MAPK3,ATP1B2,HDAC9,SPI1,MYO1C,BCAS3,INS,INSR,DAG1,BCL2,ZEB2,PTPRJ,NOTCH1,TERT,FURIN,MACF1,TRIB1,TP53,SMAD3,SMAD7
GO: Biological Process	GO:0045913	positive regulation of carbohydrate metabolic process		0.00148	1	0.01868	0.1757	9	97	3.51594	PHKG2,IGF2,PRKCE,ZBTB20,INS,INSR,STK11,TCF7L2,MLXIPL
GO: Biological Process	GO:0008285	negative regulation of cell population proliferation		0.001511	1	0.01903	0.1791	39	852	1.73458	CDKN1B,CDKN2A,ESR1,ETS1,TSC2,PHB1,IFITM3,IFITM1,APOE,PPARG,SKI,CELF1,CTBP2,VGLL4,FGFRL1,IRF1,BCL2,PTCH1,KCTD11,BDNF,STK11,PTPRJ,NOTCH1,TBX3,RARB,ZBTB7C,SH2B3,REST,RUNX3,TERT,TFAP4,LIF,OSM,OVOL1,TRIB1,TP53,SMAD3,SMAD7,CDK6
GO: Biological Process	GO:0022407	regulation of cell-cell adhesion		0.001514	1	0.01904	0.1792	29	576	1.90786	CDKN2A,ETS1,TSC2,TAOK2,JAG1,VEGFA,KAT5,ICAM1,ST3GAL4,IGF2,SKAP1,NFAT5,TET2,IL12RB1,SPI1,PIEZO1,IRF1,ITGAL,PTPN11,AP3D1,NOTCH1,SH2B3,RELA,ZMIZ1,RUNX3,EFNB3,B4GALNT2,UBASH3B,SMAD7
GO: Biological Process	GO:0032355	response to estradiol		0.001522	1	0.01907	0.1795	11	137	3.04258	CDKN1B,ESR1,KAT5,NCOR2,IGF1R,PTCH1,NQO1,DNMT3A,BCL2L11,OPRL1,TH
GO: Biological Process	GO:0031047	RNA-mediated gene silencing		0.001522	1	0.01907	0.1795	11	137	3.04258	ESR1,PPARG,NCOR2,CELF1,HELZ2,MAP2K2,TNRC6A,HNF1A,TERT,TP53,SMAD3
GO: Biological Process	GO:0002792	negative regulation of peptide secretion		0.001531	1	0.01915	0.1802	8	79	3.83737	BMP8A,PTPMT1,PPARG,MADD,KLF7,PTPN11,KCNQ1,REST
GO: Biological Process	GO:0021953	central nervous system neuron differentiation		0.001537	1	0.01919	0.1806	17	271	2.37711	SCYL1,ATXN2,IGF1R,CELF1,MAPK3,SUFU,SOX5,PTCH1,ZEB2,NFE2L1,NFIX,NOTCH1,NSF,LHX3,ZMIZ1,TH,RORA
GO: Biological Process	GO:0035108	limb morphogenesis		0.001564	1	0.01941	0.1826	13	180	2.73679	MECOM,WNT3,SKI,IDUA,PTCH1,NFIA,NOTCH1,TBX2,TBX3,HNF1A,RARB,BCL2L11,SIK3
GO: Biological Process	GO:0022037	metencephalon development		0.001564	1	0.01941	0.1826	13	180	2.73679	CKB,ATXN2,ZNF365,CRK,NCOR2,IGF1R,RERE,BCL2,PTPN11,NFIX,REST,RORA,TP53
GO: Biological Process	GO:2000194	regulation of female gonad development		0.001569	1	0.01941	0.1826	3	9	12.6313	INSR,ZFPM2,TP53
GO: Biological Process	GO:0009414	response to water deprivation		0.001569	1	0.01941	0.1826	3	9	12.6313	SIPA1,NFAT5,TH
GO: Biological Process	GO:2000739	regulation of mesenchymal stem cell differentiation		0.001569	1	0.01941	0.1826	3	9	12.6313	SOX6,SOX5,REST
GO: Molecular Function	GO:0035035	histone acetyltransferase binding		0.001043	1	0.02396	0.1828	5	29	6.53345	ETS1,ZBTB7A,KANSL1,BCAS3,TP53
GO: Molecular Function	GO:0071889	14-3-3 protein binding		0.001059	1	0.02396	0.1828	6	43	5.28753	ESR1,TSC2,HDAC7,PRKCE,ZFP36L1,TP53
GO: Biological Process	GO:0044057	regulation of system process		0.001587	1	0.01953	0.1838	35	742	1.78745	NLGN2,PLCG1,FTO,VEGFA,ICAM1,POMC,APOE,PPARG,SKI,CRHR1,SLC8A1,SLC22A5,FOXP1,ATP1B2,PRDM16,MYBPC3,MYL2,DAG1,PTPN11,KCNQ1,PLEKHA7,MYRF,NOTCH1,TBX2,CACNA1D,CUX2,NR1H3,OPRL1,LIF,TH,THRA,THRB,TP53,SMAD3,SMAD7
GO: Biological Process	GO:0003151	outflow tract morphogenesis		0.001591	1	0.01953	0.1838	9	98	3.48006	ZFPM1,JAG1,VEGFA,NOTCH1,TBX2,TBX3,RARB,ZFPM2,HEYL
GO: Biological Process	GO:0048708	astrocyte differentiation		0.001591	1	0.01953	0.1838	9	98	3.48006	SOX6,MAPK3,ZEB2,PTPN11,NFIX,NOTCH1,LIF,HMGA2,CDK6
GO: Biological Process	GO:0045685	regulation of glial cell differentiation		0.001591	1	0.01953	0.1838	9	98	3.48006	PPARG,ZNF365,DAG1,CASZ1,NOTCH1,TCF7L2,RELA,LIF,HMGA2
GO: Biological Process	GO:0030879	mammary gland development		0.001614	1	0.01975	0.1858	12	159	2.85992	CDKN2A,ESR1,RREB1,VEGFA,WNT3,MST1,NCOR2,IGF1R,PTCH1,TBX2,TBX3,BCL2L11
GO: Biological Process	GO:0008584	male gonad development		0.001614	1	0.01975	0.1858	12	159	2.85992	ESR1,ARID5B,ICAM1,WNT2B,SOX15,INSR,BCL2,BCL2L11,JMJD1C,ZFPM2,HMGA2,H3-3B
GO: Biological Process	GO:0032495	response to muramyl dipeptide		0.001622	1	0.01982	0.1865	4	19	7.97768	JAG1,NFKBIA,NOTCH1,RELA
GO: Biological Process	GO:0097696	receptor signaling pathway via STAT		0.001627	1	0.01984	0.1867	14	203	2.61338	PKD1,VEGFA,PPARG,PIAS4,MST1,DOT1L,IL12RB1,IRF1,NOTCH1,SH2B3,SOCS3,LIF,OSM,HMGA2
GO: Biological Process	GO:0005996	monosaccharide metabolic process		0.001663	1	0.02025	0.1905	18	297	2.29661	MAN2A2,PHKG2,ALDOA,H6PD,IDUA,MST1,IGF2,FUT2,INS,INSR,GCKR,STK11,NFE2L1,KCNQ1,TCF7L2,HECTD4,RORA,TP53
GO: Biological Process	GO:0046546	development of primary male sexual characteristics		0.001702	1	0.02067	0.1945	12	160	2.84205	ESR1,ARID5B,ICAM1,WNT2B,SOX15,INSR,BCL2,BCL2L11,JMJD1C,ZFPM2,HMGA2,H3-3B
GO: Biological Process	GO:0097191	extrinsic apoptotic signaling pathway		0.001704	1	0.02067	0.1945	16	250	2.42522	ERBB3,TRPS1,EYA2,VEGFA,ICAM1,MADD,WWOX,SPI1,TNFSF12,BCL2,TCF7L2,BCL2L11,RELA,RUNX3,TERT,SMAD3
GO: Biological Process	GO:0006006	glucose metabolic process		0.001721	1	0.02084	0.1961	15	227	2.50401	PHKG2,ALDOA,H6PD,MST1,IGF2,INS,INSR,GCKR,STK11,NFE2L1,KCNQ1,TCF7L2,HECTD4,RORA,TP53
GO: Biological Process	GO:0030277	maintenance of gastrointestinal epithelium		0.001738	1	0.02101	0.1977	5	32	5.92094	SLC22A5,DOT1L,TCF7L2,TERT,TP53
GO: Biological Process	GO:0002931	response to ischemia		0.001743	1	0.02103	0.1979	7	63	4.21044	CPEB4,MAP2K2,BCL2,NQO1,REST,PPIF,TP53
GO: Biological Process	GO:0031589	cell-substrate adhesion		0.001759	1	0.02118	0.1993	22	398	2.09464	CDKN2A,RREB1,TAOK2,JAG1,PKD1,VEGFA,FNDC3B,CRK,SKAP1,PRKCE,ATP1B2,BCAS3,DAG1,BCL2,ITGAL,PTPN11,PTPRJ,NOTCH1,BCL2L11,MACF1,SMAD3,CDK6
GO: Biological Process	GO:0031400	negative regulation of protein modification process		0.001762	1	0.02118	0.1993	28	555	1.91177	CDKN1B,CDKN2A,TSC2,FKBP8,BAG5,APOE,PPARG,HEXIM1,SLC8A1,CDK5RAP3,PRKCE,SPI1,INSR,IRF1,ZGPAT,PTPRJ,HNF1A,SH2B3,SOCS3,PBX4,RELA,TFAP4,HEXIM2,MLXIPL,UBASH3B,TRIB1,ENSA,SMAD7
GO: Biological Process	GO:0030856	regulation of epithelial cell differentiation		0.001784	1	0.02139	0.2013	14	205	2.58788	CDKN1B,JAG1,VEGFA,WNT9B,KLF7,FOXP1,INS,PTCH1,ZEB2,ZFP36L1,NFE2L1,NOTCH1,TBX3,LIF
GO: Biological Process	GO:0044772	mitotic cell cycle phase transition		0.001785	1	0.02139	0.2013	25	476	1.99023	CDKN1B,CDKN2A,BCL7C,BCL7B,MEIS1,TAOK2,PKD1,XRCC3,CDK5RAP3,BCL2,BCL7A,ZFP36L1,NFIA,ZFP36L2,NFIX,RAD51B,TERT,TFAP4,CCND2,CCND3,HMGA2,ENSA,TP53,CDK2,CDK6
GO: Biological Process	GO:0030177	positive regulation of Wnt signaling pathway		0.001794	1	0.02143	0.2016	12	161	2.8244	FZD9,FTO,WNT3,SKI,FAM53B,USP34,ZEB2,TERT,RSPO3,THRA,MACF1,SMAD3
GO: Biological Process	GO:0003281	ventricular septum development		0.001799	1	0.02143	0.2016	8	81	3.74262	ZFPM1,SUFU,FGFRL1,NOTCH1,TBX3,ZFPM2,HEYL,SMAD7
GO: Biological Process	GO:1900368	regulation of post-transcriptional gene silencing by RNA		0.001801	1	0.02143	0.2016	6	47	4.83753	ESR1,PPARG,NCOR2,MAP2K2,HNF1A,TP53
GO: Biological Process	GO:0030521	androgen receptor signaling pathway		0.001801	1	0.02143	0.2016	6	47	4.83753	PHB1,ZBTB7A,NCOR2,FOXP1,ZMIZ1,HEYL
GO: Biological Process	GO:0021537	telencephalon development		0.001827	1	0.02164	0.2036	19	324	2.22218	FXR2,RTN4RL1,SKI,CRK,NCOR2,SLC8A1,IGF1R,CELF1,FOXP1,ATP1B2,FGFRL1,KDM6B,ZEB2,MSI2,NFIX,RARB,ZMIZ1,TH,CDK6
GO: Biological Process	GO:0003170	heart valve development		0.001832	1	0.02164	0.2036	9	100	3.41046	ERG,ZFPM1,KLF2,JAG1,PIEZO1,FGFRL1,NOTCH1,ZFPM2,HEYL
GO: Biological Process	GO:0046323	glucose import		0.001832	1	0.02164	0.2036	9	100	3.41046	ERBB3,ESR1,TSC2,SLC2A4,INS,INSR,PTPN11,HNF1A,TERT
GO: Biological Process	GO:0097061	dendritic spine organization		0.001832	1	0.02164	0.2036	9	100	3.41046	ABI3,APOE,ZNF365,RPH3A,IGF1R,DNM3,INS,INSR,CUX2
GO: Biological Process	GO:0045814	negative regulation of gene expression, epigenetic		0.001866	1	0.02198	0.2068	10	120	3.15783	DOT1L,L3MBTL3,HDAC9,SPI1,TASOR,DNMT3A,HMGA2,BAZ1A,H3-3B,CDK2
GO: Biological Process	GO:0014902	myotube differentiation		0.001866	1	0.02198	0.2068	14	206	2.57532	GDF15,SKI,CRK,HDAC9,INS,PIEZO1,DAG1,BCL2,BDNF,NFIX,MAMSTR,NOTCH1,PBX4,THRA
GO: Biological Process	GO:0002761	regulation of myeloid leukocyte differentiation		0.001903	1	0.02236	0.2104	13	184	2.67729	ZFPM1,ZBTB7A,FES,ZBTB46,FOXP1,PRDM16,IRF2BP2,SPI1,ZFP36L1,LIF,UBASH3B,TRIB1,CDK6
GO: Biological Process	GO:1902692	regulation of neuroblast proliferation		0.001911	1	0.02239	0.2107	7	64	4.14466	VEGFA,NCAN,HAPLN4,KCTD11,BDNF,NOTCH1,TP53
GO: Biological Process	GO:0002068	glandular epithelial cell development		0.001911	1	0.02239	0.2107	7	64	4.14466	SPDEF,MYT1,CDKAL1,HNF1A,RARB,GLIS3,CDK6
GO: Molecular Function	GO:0005159	insulin-like growth factor receptor binding		0.001256	1	0.02787	0.2126	4	18	8.42089	CRK,IGF2,INS,INSR
GO: Molecular Function	GO:1990841	promoter-specific chromatin binding		0.001312	1	0.02857	0.218	8	78	3.88656	ESR1,POLR2A,PPARG,NFE2L1,ZC3H4,TCF7L2,TP53,SMAD3
GO: Biological Process	GO:1901862	negative regulation of muscle tissue development		0.001984	1	0.0232	0.2183	4	20	7.5788	HDAC7,HDAC9,SOX15,BDNF
GO: Biological Process	GO:0003231	cardiac ventricle development		0.00199	1	0.02324	0.2187	12	163	2.78974	ZFPM1,KLF2,JAG1,SUFU,MYBPC3,MYL2,FGFRL1,NOTCH1,TBX3,ZFPM2,HEYL,SMAD7
GO: Biological Process	GO:0060147	regulation of post-transcriptional gene silencing		0.002011	1	0.02332	0.2194	6	48	4.73675	ESR1,PPARG,NCOR2,MAP2K2,HNF1A,TP53
GO: Biological Process	GO:0048873	homeostasis of number of cells within a tissue		0.002011	1	0.02332	0.2194	6	48	4.73675	VEGFA,PIEZO1,BCL2,PTPN11,NFIX,NOTCH1
GO: Biological Process	GO:0070328	triglyceride homeostasis		0.002011	1	0.02332	0.2194	6	48	4.73675	APOE,PPARG,GCKR,NR1H3,MLXIPL,RORA
GO: Biological Process	GO:0055090	acylglycerol homeostasis		0.002011	1	0.02332	0.2194	6	48	4.73675	APOE,PPARG,GCKR,NR1H3,MLXIPL,RORA
GO: Biological Process	GO:2000241	regulation of reproductive process		0.002015	1	0.02332	0.2194	17	278	2.31726	CDKN1B,PDE3A,ESR1,JAG1,VEGFA,IGF1R,INSR,STK11,RAB5B,NOTCH1,HORMAD2,ZFPM2,LIF,OSM,OVOL1,TP53,CDK2
GO: Biological Process	GO:0048545	response to steroid hormone		0.002021	1	0.02336	0.2198	21	377	2.11081	PDE3A,ESR1,PHB1,ZBTB7A,NCOR2,IGF1R,FOXP1,BCL2,BDNF,ZFP36L1,ZFP36L2,NOTCH1,BCL2L11,NR1H3,ZMIZ1,REST,TFAP4,HEYL,TH,HMGA2,AKAP13
GO: Biological Process	GO:1901987	regulation of cell cycle phase transition		0.002113	1	0.02437	0.2293	25	482	1.96546	CDKN1B,CDKN2A,BCL7C,BCL7B,TAOK2,PKD1,XRCC3,CDK5RAP3,DOT1L,BCL2,BCL7A,PTPN11,ZFP36L1,ZFP36L2,TBX2,RAD51B,HORMAD2,TERT,TFAP4,CCND2,OVOL1,HMGA2,TP53,CDK2,CDK6
GO: Biological Process	GO:0072006	nephron development		0.002127	1	0.0245	0.2306	15	232	2.45004	JAG1,PKD1,VEGFA,WNT2B,WNT9B,PRKCE,BNC2,MYO1C,BCL2,PTCH1,NUP160,NOTCH1,TBX2,LIF,HEYL
GO: Biological Process	GO:0040017	positive regulation of locomotion		0.002147	1	0.02469	0.2323	32	672	1.80448	ETS1,FAM89B,TSC2,RREB1,SEMA6D,PLCG1,ALDOA,VEGFA,ICAM1,HDAC7,CRK,SLC8A1,IGF1R,IGF2,PRKCE,FOXP1,TMEM102,MAPK3,MAP2K2,HDAC9,SPI1,MYO1C,BCAS3,INS,INSR,BCL2,PTPRJ,NOTCH1,TERT,FURIN,TP53,SMAD3
GO: Biological Process	GO:0016185	synaptic vesicle budding from presynaptic endocytic zone membrane		0.002196	1	0.02483	0.2336	3	10	11.3682	SLC2A4,DNM3,AP3D1
GO: Biological Process	GO:0035934	corticosterone secretion		0.002196	1	0.02483	0.2336	3	10	11.3682	POMC,CRHR1,KCNQ1
GO: Biological Process	GO:0070142	synaptic vesicle budding		0.002196	1	0.02483	0.2336	3	10	11.3682	SLC2A4,DNM3,AP3D1
GO: Biological Process	GO:0038063	collagen-activated tyrosine kinase receptor signaling pathway		0.002196	1	0.02483	0.2336	3	10	11.3682	COL4A2,TSPAN9,UBASH3B
GO: Biological Process	GO:0060768	regulation of epithelial cell proliferation involved in prostate gland development		0.002196	1	0.02483	0.2336	3	10	11.3682	CDKN1B,STK11,NOTCH1
GO: Biological Process	GO:0043068	positive regulation of programmed cell death		0.002209	1	0.02483	0.2336	33	701	1.78388	CDKN2A,TRPS1,FZD9,SPDEF,TOMM40,PLCG1,ADAMTSL4,MTCH2,TRAF7,ICAM1,BMF,PPARG,PIAS4,MST1,FOXP1,WWOX,TNFSF12,IRF1,BCL2,NQO1,NOTCH1,TCF7L2,RAPSN,RARB,BCL2L11,RELA,REST,RUNX3,TFAP4,RYBP,OSM,HMGA2,TP53
GO: Biological Process	GO:0051347	positive regulation of transferase activity		0.002215	1	0.02483	0.2336	29	591	1.85943	CDKN1B,ERBB3,ABI3,PHB1,TAOK2,PKD1,VEGFA,APOE,IGF1R,IGF2,LAT,MAPK3,MAP2K2,INS,INSR,DAG1,GCKR,ZEB2,STK11,PSRC1,HNF1A,WRAP53,CCND2,CCND3,HMGA2,CD19,SPDYE3,AKAP13,TRIB1
GO: Biological Process	GO:0048384	retinoic acid receptor signaling pathway		0.002239	1	0.02483	0.2336	6	49	4.64008	KLF2,PPARG,CTBP2,RARB,THRA,THRB
GO: Biological Process	GO:0061443	endocardial cushion cell differentiation		0.002258	1	0.02483	0.2336	2	3	25.2627	KLF2,JAG1
GO: Biological Process	GO:0072105	ureteric peristalsis		0.002258	1	0.02483	0.2336	2	3	25.2627	TBX2,TBX3
GO: Biological Process	GO:0043703	photoreceptor cell fate determination		0.002258	1	0.02483	0.2336	2	3	25.2627	TBX2,THRB
GO: Biological Process	GO:1902340	negative regulation of chromosome condensation		0.002258	1	0.02483	0.2336	2	3	25.2627	BAZ1B,H3-3B
GO: Biological Process	GO:0014849	ureter smooth muscle contraction		0.002258	1	0.02483	0.2336	2	3	25.2627	TBX2,TBX3
GO: Biological Process	GO:0031550	positive regulation of brain-derived neurotrophic factor receptor signaling pathway		0.002258	1	0.02483	0.2336	2	3	25.2627	SLC2A4,BDNF
GO: Biological Process	GO:1902263	apoptotic process involved in embryonic digit morphogenesis		0.002258	1	0.02483	0.2336	2	3	25.2627	NOTCH1,BCL2L11
GO: Biological Process	GO:0048914	myelination of anterior lateral line nerve axons		0.002258	1	0.02483	0.2336	2	3	25.2627	ERBB3,NSF
GO: Biological Process	GO:0048913	anterior lateral line nerve glial cell differentiation		0.002258	1	0.02483	0.2336	2	3	25.2627	ERBB3,NSF
GO: Biological Process	GO:0048939	anterior lateral line nerve glial cell development		0.002258	1	0.02483	0.2336	2	3	25.2627	ERBB3,NSF
GO: Biological Process	GO:0048940	anterior lateral line nerve glial cell morphogenesis involved in differentiation		0.002258	1	0.02483	0.2336	2	3	25.2627	ERBB3,NSF
GO: Biological Process	GO:0090182	regulation of secretion of lysosomal enzymes		0.002258	1	0.02483	0.2336	2	3	25.2627	IDUA,NR1H3
GO: Biological Process	GO:0060454	positive regulation of gastric acid secretion		0.002258	1	0.02483	0.2336	2	3	25.2627	KCNQ1,OPRL1
GO: Biological Process	GO:0042671	retinal cone cell fate determination		0.002258	1	0.02483	0.2336	2	3	25.2627	TBX2,THRB
GO: Biological Process	GO:0002157	positive regulation of thyroid hormone mediated signaling pathway		0.002258	1	0.02483	0.2336	2	3	25.2627	THRA,THRB
GO: Biological Process	GO:0007619	courtship behavior		0.002258	1	0.02483	0.2336	2	3	25.2627	THRA,THRB
GO: Biological Process	GO:0045659	negative regulation of neutrophil differentiation		0.002258	1	0.02483	0.2336	2	3	25.2627	SPI1,TRIB1
GO: Biological Process	GO:0007389	pattern specification process		0.00226	1	0.02483	0.2336	38	843	1.70815	ZFPM1,MEIS1,IFITM3,JAG1,FKBP8,FTO,ALDOA,WNT3,WNT2B,ZBTB4,IFITM1,SKI,IER2,SLC8A1,CDK5RAP3,IGF1R,IGF2,CELF1,VGLL4,SUFU,SOX15,PTCH1,ZEB2,PTPN11,JAZF1,TASOR,NOTCH1,TBX2,TBX3,TCF7L2,RELA,LHX3,REST,RSPO3,HEYL,FURIN,TP53,SMAD3
GO: Biological Process	GO:0055006	cardiac cell development		0.002263	1	0.02483	0.2336	11	144	2.89468	MEIS1,KLF2,JAG1,VEGFA,ICAM1,SLC8A1,FOXP1,MYL2,NOTCH1,TBX3,AKAP13
GO: Biological Process	GO:0002762	negative regulation of myeloid leukocyte differentiation		0.00227	1	0.02483	0.2336	8	84	3.60895	ZFPM1,ZBTB46,PRDM16,IRF2BP2,SPI1,UBASH3B,TRIB1,CDK6
GO: Biological Process	GO:0032374	regulation of cholesterol transport		0.002285	1	0.02483	0.2336	7	66	4.01906	APOC1,APOE,PPARG,PTCH1,NFKBIA,NR1H3,FURIN
GO: Biological Process	GO:0032371	regulation of sterol transport		0.002285	1	0.02483	0.2336	7	66	4.01906	APOC1,APOE,PPARG,PTCH1,NFKBIA,NR1H3,FURIN
GO: Biological Process	GO:0032350	regulation of hormone metabolic process		0.002285	1	0.02483	0.2336	7	66	4.01906	H6PD,IGF1R,IGF2,CYP17A1,MYT1,TCF7L2,REST
GO: Biological Process	GO:0035116	embryonic hindlimb morphogenesis		0.002295	1	0.02483	0.2336	5	34	5.57265	MECOM,WNT3,NOTCH1,TBX3,RARB
GO: Biological Process	GO:1904994	regulation of leukocyte adhesion to vascular endothelial cell		0.002295	1	0.02483	0.2336	5	34	5.57265	ETS1,ICAM1,ST3GAL4,NFAT5,RELA
GO: Biological Process	GO:1904893	negative regulation of receptor signaling pathway via STAT		0.002295	1	0.02483	0.2336	5	34	5.57265	PPARG,IRF1,SH2B3,SOCS3,HMGA2
GO: Biological Process	GO:0043276	anoikis		0.002295	1	0.02483	0.2336	5	34	5.57265	TSC2,BMF,BCL2,STK11,NOTCH1
GO: Biological Process	GO:0032369	negative regulation of lipid transport		0.002295	1	0.02483	0.2336	5	34	5.57265	APOC1,APOE,PTPN11,NR1H3,TP53
GO: Biological Process	GO:2000737	negative regulation of stem cell differentiation		0.002295	1	0.02483	0.2336	5	34	5.57265	JAG1,ZFP36L2,NOTCH1,TBX3,REST
GO: Biological Process	GO:0042246	tissue regeneration		0.0023	1	0.02483	0.2336	13	188	2.62033	CDKN1B,ERBB3,FZD9,JAG1,PLCG1,IGF1R,IGF2,FAM53B,SOX15,DAG1,KDM6B,NFIX,NOTCH1
GO: Biological Process	GO:0042110	T cell activation		0.002301	1	0.02483	0.2336	32	675	1.79646	CDKN2A,TSC2,BCL11A,ZFPM1,KAT5,ICAM1,IGF2,LAT,FOXP1,IL12RB1,SPI1,INS,IRF1,BCL2,ITGAL,STK11,PTPN11,ZFP36L1,ZFP36L2,AP3D1,SH2B3,SOCS3,ZMIZ1,RUNX3,CRIP3,CCND3,EFNB3,RORA,TP53,SMAD3,SMAD7,CDK6
GO: Biological Process	GO:0006469	negative regulation of protein kinase activity		0.002311	1	0.0249	0.2343	15	234	2.4291	CDKN1B,CDKN2A,TSC2,APOE,PPARG,HEXIM1,SLC8A1,CDK5RAP3,ZGPAT,PTPRJ,SH2B3,TFAP4,HEXIM2,UBASH3B,TRIB1
GO: Biological Process	GO:2001234	negative regulation of apoptotic signaling pathway		0.002344	1	0.02518	0.2369	16	258	2.35002	EYA2,FZD9,VEGFA,ICAM1,BAG5,BMF,MADD,INS,BCL2,NDUFS3,BDNF,PTPN11,TCF7L2,RELA,TERT,PPIF
GO: Biological Process	GO:0033673	negative regulation of kinase activity		0.002344	1	0.02518	0.2369	16	258	2.35002	CDKN1B,CDKN2A,TSC2,APOE,PPARG,HEXIM1,SLC8A1,CDK5RAP3,GCKR,ZGPAT,PTPRJ,SH2B3,TFAP4,HEXIM2,UBASH3B,TRIB1
GO: Molecular Function	GO:0042562	hormone binding		0.001472	1	0.03146	0.24	9	98	3.48006	PDE3A,ESR1,SHBG,CRHR1,IGF1R,INSR,GIPR,THRA,THRB
GO: Biological Process	GO:0006401	RNA catabolic process		0.002387	1	0.02559	0.2408	18	307	2.2218	RNASEH2C,FEN1,LSM4,FTO,VEGFA,FXR2,ST3GAL4,IGF2BP2,CELF1,PABPC4,CTIF,ZFP36L1,ZFP36L2,ZC3H4,TNRC6A,CNOT4,SMG6,YBX2
GO: Biological Process	GO:1990798	pancreas regeneration		0.002398	1	0.02559	0.2408	4	21	7.2179	PEPD,GCKR,CDKAL1,GLIS3
GO: Biological Process	GO:0035641	locomotory exploration behavior		0.002398	1	0.02559	0.2408	4	21	7.2179	NLGN2,APOE,CRHR1,PRKCE
GO: Biological Process	GO:0021781	glial cell fate commitment		0.002398	1	0.02559	0.2408	4	21	7.2179	SOX6,NFIA,NFE2L1,NFIX
GO: Biological Process	GO:0022612	gland morphogenesis		0.002409	1	0.02568	0.2416	13	189	2.60647	CDKN2A,ESR1,RPS6KA1,WNT2B,MST1,IGF1R,TET2,DAG1,BCL2,PTCH1,NOTCH1,TBX2,TBX3
GO: Biological Process	GO:0042327	positive regulation of phosphorylation		0.00242	1	0.02575	0.2423	39	875	1.68899	CDKN1B,ERBB3,ABI3,PHB1,TAOK2,PKD1,BMP8A,VEGFA,FXR2,GDF15,ICAM1,PPARG,IGF1R,IGF2,LAT,MAPK3,MAP2K2,INS,INSR,DAG1,BCL2,GCKR,ZEB2,BDNF,TSPAN9,STK11,PTPN11,PTPRJ,PSRC1,HNF1A,CCND2,CCND3,LIF,OSM,HMGA2,CD19,SPDYE3,AKAP13,TP53
GO: Molecular Function	GO:0019207	kinase regulator activity		0.001526	1	0.03201	0.2442	18	298	2.2889	CDKN1B,CDKN2A,ERBB3,TAOK2,KAT5,HEXIM1,MADD,IGF1R,IGF2,MAP2K2,INS,INSR,STK11,SOCS3,HEXIM2,CCND2,CCND3,TRIB1
GO: Biological Process	GO:0044848	biological phase		0.002486	1	0.02641	0.2485	6	50	4.54728	NFIA,NFE2L1,NFIX,NOTCH1,JMJD1C,CDK6
GO: Biological Process	GO:0071385	cellular response to glucocorticoid stimulus		0.002492	1	0.02644	0.2488	7	67	3.95907	IGF1R,ZFP36L1,ZFP36L2,BCL2L11,REST,TFAP4,AKAP13
GO: Biological Process	GO:0030217	T cell differentiation		0.002517	1	0.02666	0.2508	21	384	2.07233	CDKN2A,BCL11A,ZFPM1,KAT5,FOXP1,IL12RB1,SPI1,IRF1,BCL2,STK11,ZFP36L1,ZFP36L2,AP3D1,SH2B3,SOCS3,ZMIZ1,RUNX3,RORA,TP53,SMAD7,CDK6
GO: Biological Process	GO:0007006	mitochondrial membrane organization		0.002524	1	0.02669	0.2512	10	125	3.03152	EYA2,FZD9,TOMM40,MTCH2,TMEM102,BCL2,NMT1,BCL2L11,PPIF,TP53
GO: Biological Process	GO:0008016	regulation of heart contraction		0.002532	1	0.02674	0.2516	16	260	2.33194	PLCG1,VEGFA,SKI,SLC8A1,ATP1B2,PRDM16,MYBPC3,MYL2,KCNQ1,PLEKHA7,TBX2,CACNA1D,TH,THRA,THRB,SMAD7
GO: Biological Process	GO:1901990	regulation of mitotic cell cycle phase transition		0.002554	1	0.02693	0.2534	20	359	2.11109	CDKN1B,CDKN2A,BCL7C,BCL7B,TAOK2,PKD1,XRCC3,CDK5RAP3,BCL2,BCL7A,ZFP36L1,ZFP36L2,RAD51B,TERT,TFAP4,CCND2,HMGA2,TP53,CDK2,CDK6
GO: Biological Process	GO:0062197	cellular response to chemical stress		0.002595	1	0.02732	0.2571	21	385	2.06695	CDKN2A,KLF2,ALDH2,STK25,BAG5,SLC2A4,SLC8A1,FOXP1,MAPK3,NFAT5,INS,MAP1LC3A,BCL2,KDM6B,ZFP36L1,NFE2L1,NQO1,RELA,REST,PPIF,TP53
GO: Biological Process	GO:1903050	regulation of proteolysis involved in protein catabolic process		0.002611	1	0.0274	0.2579	15	237	2.39835	CDKN2A,PKD1,TRAF7,BAG5,APOE,CDK5RAP3,SUFU,L3MBTL3,PSMC3,RNF40,NFE2L1,RYBP,TRIB1,CDK2,SMAD7
GO: Biological Process	GO:0001568	blood vessel development		0.002611	1	0.0274	0.2579	44	1024	1.62826	ERG,STAG1,ETS1,MEIS1,KLF2,JAG1,PKD1,PLCG1,VEGFA,STK25,COL4A2,WNT2B,APOE,PPARG,HDAC7,PLCD3,IGF2,SUFU,HDAC9,ARHGAP24,SPI1,TNFSF12,BCAS3,DAG1,PTPRJ,ZFP36L1,NOTCH1,TBX2,TCF4,TBX3,TCF7L2,SH2B3,SOCS3,ZMIZ1,TERT,ZFPM2,RSPO3,LIF,HMGA2,LOXL1,RORA,ELL,TP53,SMAD7
GO: Biological Process	GO:0035929	steroid hormone secretion		0.002617	1	0.02741	0.2579	5	35	5.41343	POMC,CRHR1,PTPN11,KCNQ1,TP53
GO: Biological Process	GO:0001763	morphogenesis of a branching structure		0.00263	1	0.02741	0.2579	16	261	2.323	ESR1,BCL11A,PKD1,VEGFA,WNT2B,WNT9B,RERE,DAG1,BCL2,PTCH1,NOTCH1,TBX2,TBX3,SOCS3,RSPO3,HMGA2
GO: Biological Process	GO:0007160	cell-matrix adhesion		0.00263	1	0.02741	0.2579	16	261	2.323	CDKN2A,TAOK2,JAG1,PKD1,VEGFA,SKAP1,BCAS3,DAG1,BCL2,ITGAL,PTPN11,PTPRJ,BCL2L11,MACF1,SMAD3,CDK6
GO: Biological Process	GO:2000242	negative regulation of reproductive process		0.002633	1	0.02741	0.2579	8	86	3.52502	CDKN1B,STK11,HORMAD2,ZFPM2,LIF,OSM,OVOL1,TP53
GO: Biological Process	GO:0010817	regulation of hormone levels		0.002636	1	0.02741	0.2579	32	681	1.78063	ESR1,UGT2B17,NLGN2,BMP8A,PTPMT1,POMC,H6PD,PPARG,CRHR1,MADD,IGF1R,IGF2,KLF7,PRKCE,CYP1A2,INS,CYP17A1,MYT1,GIPR,PTPN11,KCNQ1,CACNA1D,TBX3,HNF1A,TCF7L2,REST,LIF,OSM,HMGA2,FURIN,ENSA,TP53
GO: Biological Process	GO:0043065	positive regulation of apoptotic process		0.002636	1	0.02741	0.2579	32	681	1.78063	CDKN2A,TRPS1,FZD9,SPDEF,TOMM40,PLCG1,ADAMTSL4,MTCH2,TRAF7,ICAM1,BMF,PPARG,PIAS4,MST1,WWOX,TNFSF12,IRF1,BCL2,NQO1,NOTCH1,TCF7L2,RAPSN,RARB,BCL2L11,RELA,REST,RUNX3,TFAP4,RYBP,OSM,HMGA2,TP53
GO: Biological Process	GO:0060070	canonical Wnt signaling pathway		0.002657	1	0.02754	0.2592	19	335	2.14921	TMEM88,FZD9,ZNRF3,FTO,WNT3,WNT2B,WNT9B,APOE,FAM53B,DOT1L,USP34,ZEB2,STK11,RBMS3,NOTCH1,TCF7L2,RSPO3,THRA,SMAD3
GO: Biological Process	GO:0032409	regulation of transporter activity		0.002657	1	0.02754	0.2592	19	335	2.14921	FGF11,NLGN2,PLCG1,PPARG,RPH3A,COA8,CRHR1,THADA,PRKCE,ATP1B2,INS,INSR,BCL2,KCNQ1,CACNA1D,WWP2,NR1H3,PPIF,OPRL1
GO: Biological Process	GO:0043467	regulation of generation of precursor metabolites and energy		0.002676	1	0.0277	0.2606	10	126	3.00746	PHKG2,POMC,COA8,IGF2,PRDM16,INS,INSR,PPIF,MLXIPL,TP53
GO: Biological Process	GO:0014855	striated muscle cell proliferation		0.002735	1	0.02827	0.266	9	106	3.21742	FES,SKI,FOXP1,VGLL4,PRDM16,NOTCH1,TBX2,ZFPM2,CCND2
GO: Biological Process	GO:0035196	miRNA processing		0.002752	1	0.02836	0.2669	6	51	4.45812	ESR1,NCOR2,MAP2K2,HNF1A,TP53,SMAD3
GO: Biological Process	GO:0060043	regulation of cardiac muscle cell proliferation		0.002752	1	0.02836	0.2669	6	51	4.45812	FOXP1,VGLL4,NOTCH1,TBX2,ZFPM2,CCND2
GO: Molecular Function	GO:0016538	cyclin-dependent protein serine/threonine kinase regulator activity		0.001701	1	0.03505	0.2674	6	47	4.83753	CDKN1B,CDKN2A,HEXIM1,HEXIM2,CCND2,CCND3
GO: Biological Process	GO:0090068	positive regulation of cell cycle process		0.002805	1	0.02877	0.2707	17	287	2.24459	FEN1,KAT5,XRCC3,IGF1R,IGF2,PRKCE,PKN2,SOX15,INS,INSR,CXCR5,RAB5B,TBX2,RAD51B,TERT,CCND2,CDK2
GO: Biological Process	GO:0048592	eye morphogenesis		0.002809	1	0.02877	0.2707	20	362	2.09359	DHDDS,MEIS1,JAG1,VEGFA,WNT2B,SKI,FGFRL1,BCL2,PTCH1,CASZ1,BDNF,GMDS,NOTCH1,TBX2,RARB,NSF,SOCS3,PBX4,TH,THRB
GO: Biological Process	GO:0071214	cellular response to abiotic stimulus		0.002809	1	0.02877	0.2707	20	362	2.09359	NUCKS1,MTCH2,BMF,SIPA1,SLC2A4,IGF1R,MAPK3,NFAT5,PIEZO1,DAG1,IRF1,DDB2,STK11,PTPN11,ZFP36L1,NMT1,REST,CCND2,HMGA2,TP53
GO: Biological Process	GO:0104004	cellular response to environmental stimulus		0.002809	1	0.02877	0.2707	20	362	2.09359	NUCKS1,MTCH2,BMF,SIPA1,SLC2A4,IGF1R,MAPK3,NFAT5,PIEZO1,DAG1,IRF1,DDB2,STK11,PTPN11,ZFP36L1,NMT1,REST,CCND2,HMGA2,TP53
GO: Biological Process	GO:0036315	cellular response to sterol		0.002867	1	0.02933	0.2759	4	22	6.88982	DAG1,PTCH1,NFE2L1,RORA
GO: Biological Process	GO:0007044	cell-substrate junction assembly		0.002914	1	0.02977	0.2801	9	107	3.18735	TAOK2,VEGFA,BCAS3,BCL2,PTPN11,PTPRJ,MACF1,TNS1,SMAD3
GO: Biological Process	GO:0046890	regulation of lipid biosynthetic process		0.002942	1	0.02989	0.2813	15	240	2.36837	KAT5,APOC1,H6PD,APOE,PPARG,IGF1R,IGF2,ZBTB20,INS,CYP17A1,STK11,TCF7L2,NR1H3,REST,MLXIPL
GO: Biological Process	GO:0060290	transdifferentiation		0.002957	1	0.02989	0.2813	3	11	10.3347	TERT,LIF,SMAD3
GO: Biological Process	GO:0010455	positive regulation of cell fate commitment		0.002957	1	0.02989	0.2813	3	11	10.3347	SPDEF,IL12RB1,NOTCH1
GO: Biological Process	GO:0060767	epithelial cell proliferation involved in prostate gland development		0.002957	1	0.02989	0.2813	3	11	10.3347	CDKN1B,STK11,NOTCH1
GO: Biological Process	GO:0045835	negative regulation of meiotic nuclear division		0.002957	1	0.02989	0.2813	3	11	10.3347	HORMAD2,LIF,OSM
GO: Biological Process	GO:0021780	glial cell fate specification		0.002957	1	0.02989	0.2813	3	11	10.3347	SOX6,NFIA,NFIX
GO: Biological Process	GO:0045898	regulation of RNA polymerase II transcription preinitiation complex assembly		0.002957	1	0.02989	0.2813	3	11	10.3347	ESR1,THRA,TP53
GO: Biological Process	GO:0002360	T cell lineage commitment		0.002972	1	0.02999	0.2822	5	36	5.26306	ZFPM1,IL12RB1,BCL2,SOCS3,TP53
GO: Biological Process	GO:0031175	neuron projection development		0.002997	1	0.0302	0.2841	54	1330	1.53855	ERBB3,ABI3,TSC2,BCL11A,TAOK2,SEMA6D,ATXN2,FES,NLGN2,ALDOA,VEGFA,STK25,FOXO6,WNT3,BAG5,RTN4RL1,APOE,ZNF365,CRK,IGF1R,KLF7,DNM3,FOXP1,FAM53B,ATF1,RERE,MAPK3,ATP1B2,MAP2K2,CUX1,DAG1,BCL2,PTCH1,ZEB2,BDNF,STK11,PTPN11,NFIA,STMN3,NFIX,DAGLA,NOTCH1,CUX2,NSF,JADE2,SOCS3,PBX4,LHX3,REST,RUNX3,TFAP4,LIF,EFNB3,MACF1
GO: Biological Process	GO:0007422	peripheral nervous system development		0.003001	1	0.0302	0.2841	10	128	2.96047	ERBB3,SKI,DAG1,NOTCH1,YPEL3,NSF,RELA,RUNX3,HEYL,OSM
GO: Biological Process	GO:0045834	positive regulation of lipid metabolic process		0.003022	1	0.03036	0.2857	13	194	2.53929	KAT5,APOE,PPARG,IGF1R,IGF2,PRKCE,ZBTB20,INS,CYP17A1,TCF7L2,NR1H3,MLXIPL,CD19
GO: Biological Process	GO:0072538	T-helper 17 type immune response		0.00304	1	0.03046	0.2866	6	52	4.37238	PHB1,IL12RB1,NOTCH1,SOCS3,RORA,SMAD7
GO: Biological Process	GO:0031017	exocrine pancreas development		0.00304	1	0.03046	0.2866	6	52	4.37238	JAG1,IGF1R,IGF2,INSR,NOTCH1,TCF7L2
GO: Biological Process	GO:0001657	ureteric bud development		0.003103	1	0.03105	0.2922	9	108	3.15783	VEGFA,WNT2B,WNT9B,BCL2,PTCH1,BDNF,RARB,SMAD3,SMAD7
GO: Biological Process	GO:0002009	morphogenesis of an epithelium		0.00318	1	0.03177	0.299	40	918	1.65115	ESR1,TSC2,ZFPM1,RREB1,MEIS1,ZNRF3,JAG1,PKD1,VEGFA,WNT2B,ZBTB4,WNT9B,SKI,IER2,MST1,SLC8A1,CDK5RAP3,IGF1R,FOXP1,SUFU,SOX15,ARHGAP24,DAG1,BCL2,PTCH1,ZEB2,PTPN11,ASTN2,NOTCH1,TBX2,TBX3,SOCS3,RUNX3,RSPO3,LIF,HMGA2,FURIN,LPP,TP53,SMAD3
GO: Biological Process	GO:0001934	positive regulation of protein phosphorylation		0.003197	1	0.03183	0.2995	36	803	1.69886	CDKN1B,ERBB3,ABI3,PHB1,TAOK2,PKD1,BMP8A,VEGFA,FXR2,GDF15,ICAM1,PPARG,IGF2,LAT,MAPK3,MAP2K2,INS,INSR,DAG1,BCL2,ZEB2,BDNF,TSPAN9,STK11,PTPN11,PTPRJ,PSRC1,HNF1A,CCND2,CCND3,LIF,OSM,HMGA2,SPDYE3,AKAP13,TP53
GO: Biological Process	GO:0060324	face development		0.0032	1	0.03183	0.2995	7	70	3.7894	JAG1,ARID5B,SKI,MAPK3,MAP2K2,PTPN11,TCF7L2
GO: Biological Process	GO:0001954	positive regulation of cell-matrix adhesion		0.0032	1	0.03183	0.2995	7	70	3.7894	VEGFA,SKAP1,DAG1,PTPN11,PTPRJ,SMAD3,CDK6
GO: Biological Process	GO:0006259	DNA metabolic process		0.003231	1	0.03209	0.302	46	1095	1.59189	CDKN2A,BCL7C,BCL7B,EYA2,PHB1,ZBTB7A,RNASEH2C,FEN1,NUCKS1,FTO,VEGFA,KAT5,PPARG,XRCC3,ZNF365,PIAS4,IGF1R,FOXP1,ATF1,MAPK3,DOT1L,TET2,HDAC9,ZBTB38,TNFSF13,RTEL1,INS,SENP3,BCL7A,DDB2,NFIA,NFIC,NFIX,DNMT3A,SMG6,RAD51B,TCF7L2,JADE2,NTHL1,WRAP53,TERT,HMGA2,BAZ1A,TOP1,TP53,CDK2
GO: Biological Process	GO:0045471	response to ethanol		0.003273	1	0.03246	0.3055	11	151	2.76049	RGS19,ALDH2,CRHR1,SLC2A4,IGF1R,PRKCE,BCL2,ITPR2,NQO1,DNMT3A,TH
GO: Biological Process	GO:0043069	negative regulation of programmed cell death		0.003287	1	0.03255	0.3063	46	1096	1.59044	CDKN1B,ERBB3,PDE3A,RPS6KA1,PEPD,MECOM,EYA2,PHB1,FZD9,ALDH2,FKBP8,VEGFA,ICAM1,BAG5,BMF,APOE,NAA38,MADD,MST1,IGF1R,CPEB4,PRKCE,FOXP1,INS,TNFRSF6B,BCL2,NDUFS3,BDNF,PTPN11,NFIX,NQO1,NOTCH1,TBX3,HNF1A,TCF7L2,RARB,SOCS3,RELA,LHX3,TERT,PPIF,CCND2,HMGA2,PA2G4,TP53,SMAD3
GO: Biological Process	GO:0007259	receptor signaling pathway via JAK-STAT		0.0033	1	0.03256	0.3064	13	196	2.51338	PKD1,VEGFA,PIAS4,MST1,DOT1L,IL12RB1,IRF1,NOTCH1,SH2B3,SOCS3,LIF,OSM,HMGA2
GO: Biological Process	GO:1900182	positive regulation of protein localization to nucleus		0.003302	1	0.03256	0.3064	9	109	3.12886	CDKN2A,CDK5RAP3,INS,STK11,TRIM8,TCF7L2,TERT,LIF,SMAD3
GO: Biological Process	GO:0031018	endocrine pancreas development		0.003302	1	0.03256	0.3064	9	109	3.12886	PEPD,INS,MYT1,GCKR,CDKAL1,GIPR,HNF1A,GLIS3,CDK6
GO: Biological Process	GO:1900078	positive regulation of cellular response to insulin stimulus		0.003359	1	0.03302	0.3108	5	37	5.12081	NUCKS1,IGF2,MYO1C,INS,PTPN11
GO: Biological Process	GO:0010874	regulation of cholesterol efflux		0.003359	1	0.03302	0.3108	5	37	5.12081	APOE,PPARG,PTCH1,NFKBIA,NR1H3
GO: Biological Process	GO:0120305	regulation of pigmentation		0.003396	1	0.0331	0.3115	4	23	6.59026	BCL2,ZEB2,TPCN2,BCL2L11
GO: Biological Process	GO:0030853	negative regulation of granulocyte differentiation		0.003396	1	0.0331	0.3115	4	23	6.59026	ZBTB46,PRDM16,SPI1,TRIB1
GO: Biological Process	GO:0035930	corticosteroid hormone secretion		0.003396	1	0.0331	0.3115	4	23	6.59026	POMC,CRHR1,PTPN11,KCNQ1
GO: Biological Process	GO:0051000	positive regulation of nitric-oxide synthase activity		0.003396	1	0.0331	0.3115	4	23	6.59026	ESR1,APOE,INS,TERT
GO: Biological Process	GO:0048070	regulation of developmental pigmentation		0.003396	1	0.0331	0.3115	4	23	6.59026	BCL2,ZEB2,TPCN2,BCL2L11
GO: Biological Process	GO:0070875	positive regulation of glycogen metabolic process		0.003396	1	0.0331	0.3115	4	23	6.59026	PHKG2,IGF2,INS,INSR
GO: Biological Process	GO:0048709	oligodendrocyte differentiation		0.003443	1	0.03352	0.3154	11	152	2.74233	SOX6,PPARG,ZNF365,SOX5,DAG1,PTPRJ,NFIX,MYRF,NOTCH1,YPEL3,TCF7L2
GO: Biological Process	GO:0016925	protein sumoylation		0.003468	1	0.03371	0.3172	7	71	3.73603	CDKN2A,BCL11A,TRAF7,HDAC7,PIAS4,RELA,ZMIZ1
GO: Biological Process	GO:0045069	regulation of viral genome replication		0.003496	1	0.03393	0.3193	8	90	3.36836	IFITM3,IFITM1,OASL,PKN2,BCL2,TASOR,NOTCH1,HMGA2
GO: Biological Process	GO:0045445	myoblast differentiation		0.003546	1	0.03437	0.3234	10	131	2.89267	JAG1,KAT5,ZFHX3,SOX15,ZFP36L1,NOTCH1,TBX2,TBX3,TCF7L2,REST
GO: Biological Process	GO:0044089	positive regulation of cellular component biogenesis		0.00357	1	0.03454	0.325	27	556	1.84018	CDKN1B,ESR1,FES,NLGN2,VEGFA,ICAM1,BMF,APOE,ARSG,SKAP1,DNM3,PRKCE,MYO1C,BCAS3,PIEZO1,DAG1,PLEKHM1,BDNF,PTPN11,PTPRJ,TASOR,PSRC1,CUX2,BCL2L11,TP53,SMAD3,CDK2
GO: Biological Process	GO:2001236	regulation of extrinsic apoptotic signaling pathway		0.003574	1	0.03454	0.325	12	175	2.59845	TRPS1,EYA2,VEGFA,ICAM1,MADD,WWOX,TNFSF12,BCL2,TCF7L2,RELA,RUNX3,TERT
GO: Molecular Function	GO:0030332	cyclin binding		0.002185	1	0.04273	0.326	5	34	5.57265	CDKN1B,CDK5RAP3,PTCH1,CDK2,CDK6
GO: Molecular Function	GO:0032810	sterol response element binding		0.002208	1	0.04273	0.326	2	3	25.2627	NR1H3,SMAD3
GO: Molecular Function	GO:0005009	insulin receptor activity		0.002208	1	0.04273	0.326	2	3	25.2627	IGF1R,INSR
GO: Molecular Function	GO:0019209	kinase activator activity		0.002222	1	0.04273	0.326	12	167	2.72292	ERBB3,TAOK2,KAT5,MADD,IGF1R,IGF2,MAP2K2,INS,INSR,STK11,CCND2,CCND3
GO: Biological Process	GO:0042770	signal transduction in response to DNA damage		0.003599	1	0.03473	0.3268	13	198	2.48799	CDKN1B,CDKN2A,HIC1,TAOK2,KAT5,CDK5RAP3,MAPK3,DOT1L,PTPN11,TFAP4,HMGA2,TP53,CDK2
GO: Biological Process	GO:0106106	cold-induced thermogenesis		0.00362	1	0.03489	0.3283	11	153	2.72441	VEGFA,PPARG,IGF2BP2,IGF1R,PRDM16,KDM6B,STK11,NOTCH1,NR1H3,YBX2,THRA
GO: Biological Process	GO:0001944	vasculature development		0.00364	1	0.03503	0.3296	46	1102	1.58178	ERG,STAG1,ETS1,MEIS1,KLF2,JAG1,PKD1,PLCG1,VEGFA,STK25,COL4A2,WNT2B,APOE,PPARG,HDAC7,PLCD3,IGF2,SUFU,HDAC9,ARHGAP24,SPI1,TNFSF12,BCAS3,DAG1,STK11,PTPRJ,ZFP36L1,NOTCH1,TBX2,TCF4,TBX3,TCF7L2,SH2B3,SOCS3,ZMIZ1,TERT,ZFPM2,RSPO3,LIF,HMGA2,LOXL1,ZNF408,RORA,ELL,TP53,SMAD7
GO: Biological Process	GO:0050708	regulation of protein secretion		0.003665	1	0.03522	0.3315	19	345	2.08692	NLGN2,BMP8A,PTPMT1,APOE,PPARG,IDUA,MADD,KLF7,PRKCE,INS,MYT1,GIPR,PTPN11,KCNQ1,CACNA1D,TCF7L2,NR1H3,REST,ENSA
GO: Biological Process	GO:0042149	cellular response to glucose starvation		0.003682	1	0.03524	0.3316	6	54	4.21044	KAT5,CPEB4,BCL2,MTMR3,TBL2,TP53
GO: Biological Process	GO:0048806	genitalia development		0.003682	1	0.03524	0.3316	6	54	4.21044	ESR1,PKD1,WNT9B,PTPN11,TBX3,TCF7L2
GO: Biological Process	GO:0090207	regulation of triglyceride metabolic process		0.003682	1	0.03524	0.3316	6	54	4.21044	ESR1,KAT5,APOE,TCF7L2,NR1H3,THRB
GO: Molecular Function	GO:0000979	RNA polymerase II core promoter sequence-specific DNA binding		0.002301	1	0.04353	0.3321	4	21	7.2179	PPARG,RELA,REST,H3-3B
GO: Biological Process	GO:0043535	regulation of blood vessel endothelial cell migration		0.003729	1	0.03564	0.3354	9	111	3.07249	ETS1,PLCG1,VEGFA,APOE,PPARG,HDAC7,IGF2,HDAC9,NOTCH1
GO: Biological Process	GO:0035195	miRNA-mediated gene silencing		0.003752	1	0.03576	0.3365	7	72	3.68414	ESR1,PPARG,NCOR2,MAP2K2,TNRC6A,HNF1A,TP53
GO: Biological Process	GO:0010761	fibroblast migration		0.003752	1	0.03576	0.3365	7	72	3.68414	TSC2,ARID5B,FNDC3B,SLC8A1,PRKCE,ZEB2,TNS1
GO: Biological Process	GO:0060561	apoptotic process involved in morphogenesis		0.003781	1	0.03594	0.3382	5	38	4.98605	CDKN2A,SPI1,NOTCH1,BCL2L11,TP53
GO: Biological Process	GO:0060317	cardiac epithelial to mesenchymal transition		0.003781	1	0.03594	0.3382	5	38	4.98605	ERG,JAG1,NOTCH1,TBX3,HEYL
GO: Biological Process	GO:0002064	epithelial cell development		0.003829	1	0.03634	0.342	18	321	2.1249	ESR1,MEIS1,JAG1,SPDEF,ADAMTSL4,VEGFA,ICAM1,SIPA1,PRKCE,MYT1,CDKAL1,NOTCH1,HNF1A,RARB,RILPL2,GLIS3,JMJD1C,CDK6
GO: Biological Process	GO:0061314	Notch signaling involved in heart development		0.003863	1	0.03656	0.344	3	12	9.4735	JAG1,NOTCH1,HEYL
GO: Biological Process	GO:0072683	T cell extravasation		0.003863	1	0.03656	0.344	3	12	9.4735	ICAM1,CRK,ITGAL
GO: Biological Process	GO:0050770	regulation of axonogenesis		0.003919	1	0.03704	0.3485	13	200	2.46311	TSC2,BCL11A,SEMA6D,VEGFA,STK25,WNT3,APOE,MAP2K2,ZEB2,BDNF,STK11,EFNB3,MACF1
GO: Biological Process	GO:0010562	positive regulation of phosphorus metabolic process		0.003951	1	0.03721	0.3501	41	959	1.62008	CDKN1B,ERBB3,ABI3,PHB1,TAOK2,PKD1,BMP8A,VEGFA,FXR2,GDF15,ICAM1,PPARG,IGF1R,IGF2,LAT,MAPK3,MAP2K2,INS,INSR,DAG1,BCL2,GCKR,ZEB2,BDNF,TSPAN9,STK11,PTPN11,PTPRJ,PSRC1,HNF1A,CCND2,CCND3,LIF,OSM,HMGA2,CD19,SPDYE3,AKAP13,TP53,SMAD3,SYMPK
GO: Biological Process	GO:0045937	positive regulation of phosphate metabolic process		0.003951	1	0.03721	0.3501	41	959	1.62008	CDKN1B,ERBB3,ABI3,PHB1,TAOK2,PKD1,BMP8A,VEGFA,FXR2,GDF15,ICAM1,PPARG,IGF1R,IGF2,LAT,MAPK3,MAP2K2,INS,INSR,DAG1,BCL2,GCKR,ZEB2,BDNF,TSPAN9,STK11,PTPN11,PTPRJ,PSRC1,HNF1A,CCND2,CCND3,LIF,OSM,HMGA2,CD19,SPDYE3,AKAP13,TP53,SMAD3,SYMPK
GO: Biological Process	GO:0106027	neuron projection organization		0.003958	1	0.03721	0.3501	9	112	3.04505	ABI3,APOE,ZNF365,RPH3A,IGF1R,DNM3,INS,INSR,CUX2
GO: Biological Process	GO:0006641	triglyceride metabolic process		0.003958	1	0.03721	0.3501	9	112	3.04505	ESR1,KAT5,APOC1,APOE,LPIN3,PTPN11,TCF7L2,NR1H3,THRB
GO: Biological Process	GO:0003188	heart valve formation		0.003987	1	0.03732	0.3512	4	24	6.31567	ERG,ZFPM1,NOTCH1,ZFPM2
GO: Biological Process	GO:0022403	cell cycle phase		0.003987	1	0.03732	0.3512	4	24	6.31567	NFIA,NFE2L1,NFIX,CDK6
GO: Biological Process	GO:0036003	positive regulation of transcription from RNA polymerase II promoter in response to stress		0.003987	1	0.03732	0.3512	4	24	6.31567	KLF2,VEGFA,PPARG,TP53
GO: Biological Process	GO:0045687	positive regulation of glial cell differentiation		0.004038	1	0.03775	0.3552	6	55	4.13389	PPARG,ZNF365,DAG1,NOTCH1,RELA,LIF
GO: Biological Process	GO:0034614	cellular response to reactive oxygen species		0.004097	1	0.03825	0.36	12	178	2.55465	CDKN2A,KLF2,STK25,SLC8A1,FOXP1,MAPK3,MAP1LC3A,KDM6B,NQO1,RELA,PPIF,TP53
GO: Biological Process	GO:0044403	biological process involved in symbiotic interaction		0.004172	1	0.0389	0.3661	20	375	2.02101	PHB1,IFITM3,NUCKS1,FKBP8,ICAM1,POMC,IFITM1,APOE,INSR,DAG1,PSMC3,TRIM8,TPCN2,BCL2L11,WWP2,REST,TFAP4,HMGA2,EFNB3,FURIN
GO: Biological Process	GO:0021549	cerebellum development		0.004195	1	0.03906	0.3675	11	156	2.67201	CKB,ATXN2,ZNF365,CRK,NCOR2,IGF1R,RERE,PTPN11,NFIX,RORA,TP53
GO: Biological Process	GO:0034599	cellular response to oxidative stress		0.004217	1	0.03921	0.369	18	324	2.10522	CDKN2A,KLF2,ALDH2,STK25,BAG5,SLC8A1,FOXP1,MAPK3,INS,MAP1LC3A,BCL2,KDM6B,NFE2L1,NQO1,RELA,REST,PPIF,TP53
GO: Biological Process	GO:0048753	pigment granule organization		0.00424	1	0.03932	0.37	5	39	4.85821	PMEL,APOE,BCL2,ZEB2,AP3D1
GO: Biological Process	GO:0046885	regulation of hormone biosynthetic process		0.00424	1	0.03932	0.37	5	39	4.85821	H6PD,IGF1R,IGF2,CYP17A1,REST
GO: Biological Process	GO:0050680	negative regulation of epithelial cell proliferation		0.004285	1	0.03968	0.3734	12	179	2.54038	CDKN1B,CDKN2A,TSC2,APOE,PPARG,CELF1,PTCH1,STK11,NOTCH1,RUNX3,OVOL1,CDK6
GO: Biological Process	GO:0060425	lung morphogenesis		0.004372	1	0.04039	0.3801	7	74	3.58457	WNT2B,MAPK3,MAP2K2,DAG1,TBX2,LIF,HMGA2
GO: Biological Process	GO:0010907	positive regulation of glucose metabolic process		0.004419	1	0.04039	0.3801	6	56	4.06007	PHKG2,IGF2,INS,INSR,STK11,TCF7L2
GO: Biological Process	GO:2000137	negative regulation of cell proliferation involved in heart morphogenesis		0.004432	1	0.04039	0.3801	2	4	18.947	NOTCH1,TBX3
GO: Biological Process	GO:2000195	negative regulation of female gonad development		0.004432	1	0.04039	0.3801	2	4	18.947	ZFPM2,TP53
GO: Biological Process	GO:0035021	negative regulation of Rac protein signal transduction		0.004432	1	0.04039	0.3801	2	4	18.947	ARHGAP24,STMN3
GO: Biological Process	GO:0060596	mammary placode formation		0.004432	1	0.04039	0.3801	2	4	18.947	TBX2,TBX3
GO: Biological Process	GO:0003195	tricuspid valve formation		0.004432	1	0.04039	0.3801	2	4	18.947	ZFPM1,ZFPM2
GO: Biological Process	GO:0048909	anterior lateral line nerve development		0.004432	1	0.04039	0.3801	2	4	18.947	ERBB3,NSF
GO: Biological Process	GO:0090170	regulation of Golgi inheritance		0.004432	1	0.04039	0.3801	2	4	18.947	MAPK3,MAP2K2
GO: Biological Process	GO:0035475	angioblast cell migration involved in selective angioblast sprouting		0.004432	1	0.04039	0.3801	2	4	18.947	PLCG1,VEGFA
GO: Biological Process	GO:0008215	spermine metabolic process		0.004432	1	0.04039	0.3801	2	4	18.947	SMOX,SAT2
GO: Biological Process	GO:2000741	positive regulation of mesenchymal stem cell differentiation		0.004432	1	0.04039	0.3801	2	4	18.947	SOX6,SOX5
GO: Biological Process	GO:0150115	cell-substrate junction organization		0.00445	1	0.0405	0.381	9	114	2.99163	TAOK2,VEGFA,BCAS3,BCL2,PTPN11,PTPRJ,MACF1,TNS1,SMAD3
GO: Biological Process	GO:0043488	regulation of mRNA stability		0.004479	1	0.04071	0.3831	12	180	2.52627	FTO,VEGFA,FXR2,ST3GAL4,IGF2BP2,CELF1,PABPC4,ZFP36L1,ZFP36L2,TNRC6A,CNOT4,YBX2
GO: Biological Process	GO:0001894	tissue homeostasis		0.004555	1	0.04134	0.389	20	378	2.00497	VEGFA,IDUA,SLC22A5,ATF1,DOT1L,ATP1B2,PIEZO1,BCL2,ZEB2,PLEKHM1,STK11,PTPN11,CCDC66,NFIX,NOTCH1,HNF1A,TCF7L2,TERT,UBASH3B,TP53
GO: Biological Process	GO:0048041	focal adhesion assembly		0.004563	1	0.04136	0.3892	8	94	3.22502	TAOK2,VEGFA,BCAS3,BCL2,PTPN11,PTPRJ,MACF1,SMAD3
GO: Biological Process	GO:0060548	negative regulation of cell death		0.00458	1	0.04146	0.3902	49	1206	1.53964	CDKN1B,ERBB3,PDE3A,ESR1,RPS6KA1,PEPD,MECOM,EYA2,PHB1,FZD9,ALDH2,FKBP8,VEGFA,ICAM1,BAG5,BMF,APOE,NAA38,HDAC7,CRHR1,MADD,MST1,IGF1R,CPEB4,PRKCE,FOXP1,INS,TNFRSF6B,BCL2,NDUFS3,BDNF,PTPN11,NFIX,NQO1,NOTCH1,TBX3,HNF1A,TCF7L2,RARB,SOCS3,RELA,LHX3,TERT,PPIF,CCND2,HMGA2,PA2G4,TP53,SMAD3
GO: Biological Process	GO:0031347	regulation of defense response		0.004615	1	0.04171	0.3925	39	909	1.62582	ESR1,ETS1,PHB1,PLCG1,ALDH2,ILRUN,KAT5,RNF135,POMC,FNDC4,APOE,PPARG,HEXIM1,CRK,SBNO2,PIAS4,IGF2,CELF1,OASL,NT5C2,PRKCE,FOXP1,MAPK3,IL12RB1,SPI1,INS,IRF1,PTPN11,TRAFD1,NFE2L1,NFKBIA,DAGLA,SOCS3,NR1H3,RELA,OSM,FURIN,RORA,SMAD3
GO: Biological Process	GO:0006402	mRNA catabolic process		0.004632	1	0.04171	0.3925	15	252	2.2556	LSM4,FTO,VEGFA,FXR2,ST3GAL4,IGF2BP2,CELF1,PABPC4,CTIF,ZFP36L1,ZFP36L2,TNRC6A,CNOT4,SMG6,YBX2
GO: Biological Process	GO:0060253	negative regulation of glial cell proliferation		0.004644	1	0.04171	0.3925	4	25	6.06304	SKI,NOTCH1,TERT,TP53
GO: Biological Process	GO:0051220	cytoplasmic sequestering of protein		0.004644	1	0.04171	0.3925	4	25	6.06304	PKD1,SUFU,NFKBIA,THRA
GO: Biological Process	GO:0007501	mesodermal cell fate specification		0.004644	1	0.04171	0.3925	4	25	6.06304	EYA2,KLF2,NOTCH1,TP53
GO: Biological Process	GO:0051447	negative regulation of meiotic cell cycle		0.004644	1	0.04171	0.3925	4	25	6.06304	HORMAD2,LIF,OSM,OVOL1
GO: Biological Process	GO:0003229	ventricular cardiac muscle tissue development		0.00471	1	0.04216	0.3967	7	75	3.53677	KLF2,MYBPC3,MYL2,NOTCH1,TBX3,ZFPM2,SMAD7
GO: Biological Process	GO:0048915	posterior lateral line system development		0.00471	1	0.04216	0.3967	7	75	3.53677	ERBB3,ESR1,SH3PXD2A,ATP1B2,NSF,SOCS3,RSPO3
GO: Biological Process	GO:0048644	muscle organ morphogenesis		0.004712	1	0.04216	0.3967	9	115	2.96562	ZFPM1,KLF2,ARID5B,MYBPC3,MYL2,NOTCH1,ZFPM2,LIF,SMAD7
GO: Biological Process	GO:0032373	positive regulation of sterol transport		0.004738	1	0.04228	0.3978	5	40	4.73675	APOE,PPARG,PTCH1,NFKBIA,NR1H3
GO: Biological Process	GO:0032376	positive regulation of cholesterol transport		0.004738	1	0.04228	0.3978	5	40	4.73675	APOE,PPARG,PTCH1,NFKBIA,NR1H3
GO: Biological Process	GO:0040011	locomotion		0.004811	1	0.04284	0.4031	63	1639	1.45657	CDKN1B,RIN3,ABI3,ETS1,FAM89B,TSC2,RREB1,SEMA6D,IFITM3,JAG1,FES,PLCG1,ALDOA,VEGFA,WNT3,ICAM1,IFITM1,RTN4RL1,ST3GAL4,APOE,PPARG,HDAC7,CRK,MST1,SLC8A1,IGF1R,IGF2,KLF7,PRKCE,FOXP1,PKN2,TMEM102,MAPK3,ATP1B2,MAP2K2,HDAC9,SPI1,MYO1C,MYO9B,BCAS3,INS,INSR,DAG1,BCL2,PTCH1,ZEB2,BDNF,CXCR5,PTPRJ,NOTCH1,PBX4,LHX3,REST,RUNX3,TERT,EFNB3,FURIN,MACF1,TRIB1,TP53,SMAD3,SMAD7,CDK6
GO: Biological Process	GO:0009299	mRNA transcription		0.004826	1	0.04284	0.4031	6	57	3.98884	PPARG,ATF1,NR1H3,THRA,THRB,TP53
GO: Biological Process	GO:0060323	head morphogenesis		0.004826	1	0.04284	0.4031	6	57	3.98884	JAG1,ARID5B,WNT3,SKI,PTPN11,TCF7L2
GO: Biological Process	GO:0033344	cholesterol efflux		0.004826	1	0.04284	0.4031	6	57	3.98884	APOC1,APOE,PPARG,PTCH1,NFKBIA,NR1H3
GO: Biological Process	GO:0010821	regulation of mitochondrion organization		0.00484	1	0.04291	0.4038	11	159	2.6216	TSC2,FZD9,FKBP8,MTCH2,BMF,PPARG,TMEM102,NMT1,BCL2L11,PPIF,TP53
GO: Biological Process	GO:0031507	heterochromatin formation		0.004865	1	0.04296	0.4043	8	95	3.19107	DOT1L,L3MBTL3,TASOR,DNMT3A,HMGA2,BAZ1A,H3-3B,CDK2
GO: Biological Process	GO:0071229	cellular response to acid chemical		0.004865	1	0.04296	0.4043	8	95	3.19107	BCL11A,KLF2,VEGFA,SIPA1,CPEB4,BDNF,DNMT3A,HNF1A
GO: Biological Process	GO:0003208	cardiac ventricle morphogenesis		0.004865	1	0.04296	0.4043	8	95	3.19107	KLF2,JAG1,MYBPC3,MYL2,NOTCH1,ZFPM2,HEYL,SMAD7
GO: Biological Process	GO:1904892	regulation of receptor signaling pathway via STAT		0.004872	1	0.04297	0.4044	10	137	2.76599	PPARG,MST1,DOT1L,IL12RB1,IRF1,NOTCH1,SH2B3,SOCS3,LIF,HMGA2
GO: Biological Process	GO:0060030	dorsal convergence		0.004919	1	0.04322	0.4067	3	13	8.74477	ZBTB4,ZEB2,LPP
GO: Biological Process	GO:0060379	cardiac muscle cell myoblast differentiation		0.004919	1	0.04322	0.4067	3	13	8.74477	NOTCH1,TBX2,REST
GO: Biological Process	GO:0048672	positive regulation of collateral sprouting		0.004919	1	0.04322	0.4067	3	13	8.74477	BCL11A,WNT3,BDNF
GO: Biological Process	GO:0060249	anatomical structure homeostasis		0.004966	1	0.04352	0.4095	20	381	1.98919	VEGFA,IDUA,SLC22A5,ATF1,DOT1L,ATP1B2,PIEZO1,BCL2,ZEB2,PLEKHM1,STK11,PTPN11,CCDC66,NFIX,NOTCH1,HNF1A,TCF7L2,TERT,UBASH3B,TP53
GO: Biological Process	GO:0055001	muscle cell development		0.004973	1	0.04352	0.4095	19	355	2.02813	MEIS1,CHRNB1,VEGFA,ICAM1,SKI,SLC8A1,FOXP1,MYBPC3,HDAC9,MYL2,DAG1,BCL2,NFIX,NOTCH1,TBX3,TPCN2,PBX4,THRA,AKAP13
GO: Biological Process	GO:0032102	negative regulation of response to external stimulus		0.004973	1	0.04352	0.4095	25	515	1.83951	RIN3,ETS1,SEMA6D,PLCG1,ILRUN,WNT3,FNDC4,RTN4RL1,APOE,PPARG,CRK,PIAS4,IGF2,NT5C2,INS,TRAFD1,NOTCH1,SH2B3,SOCS3,NR1H3,FURIN,RORA,UBASH3B,TRIB1,SMAD3
GO: Biological Process	GO:0043066	negative regulation of apoptotic process		0.00505	1	0.04414	0.4154	44	1062	1.57	CDKN1B,ERBB3,PDE3A,RPS6KA1,EYA2,PHB1,FZD9,ALDH2,FKBP8,VEGFA,ICAM1,BAG5,BMF,APOE,NAA38,MADD,MST1,IGF1R,CPEB4,PRKCE,FOXP1,INS,TNFRSF6B,BCL2,NDUFS3,BDNF,PTPN11,NFIX,NQO1,NOTCH1,TBX3,HNF1A,TCF7L2,RARB,SOCS3,RELA,LHX3,TERT,PPIF,CCND2,HMGA2,PA2G4,TP53,SMAD3
GO: Biological Process	GO:0070918	regulatory ncRNA processing		0.005067	1	0.04418	0.4157	7	76	3.49024	ESR1,NCOR2,MAP2K2,HNF1A,TERT,TP53,SMAD3
GO: Biological Process	GO:0010171	body morphogenesis		0.005067	1	0.04418	0.4157	7	76	3.49024	JAG1,ARID5B,WNT3,SKI,DAG1,PTPN11,TCF7L2
GO: Biological Process	GO:0034330	cell junction organization		0.005265	1	0.04582	0.4312	38	887	1.62342	ABI3,TSC2,CHRNB1,TAOK2,FZD9,NLGN2,VEGFA,APOE,ZNF365,HDAC7,RPH3A,CRK,IGF1R,NCAN,DNM3,CTBP2,PKN2,MYO1C,BCAS3,INS,INSR,HAPLN4,DAG1,BCL2,BDNF,PTPN11,PTPRJ,NFIA,PLEKHA7,CACNA1D,CUX2,RAPSN,REST,EFNB3,MACF1,TNS1,SMAD3,SMAD7
GO: Biological Process	GO:0003181	atrioventricular valve morphogenesis		0.005275	1	0.04582	0.4312	5	41	4.62122	ZFPM1,KLF2,NOTCH1,ZFPM2,HEYL
GO: Biological Process	GO:0034504	protein localization to nucleus		0.005275	1	0.04582	0.4312	19	357	2.01677	CDKN2A,TSC2,ZBTB7A,ILRUN,CDK5RAP3,FAM53B,SUFU,INS,GCKR,STK11,NFKBIA,TRIM8,NOTCH1,TCF7L2,WRAP53,TERT,LIF,TP53,SMAD3
GO: Biological Process	GO:2001235	positive regulation of apoptotic signaling pathway		0.005312	1	0.04602	0.433	11	161	2.58903	TRPS1,MTCH2,TRAF7,BMF,PIAS4,WWOX,TNFSF12,BCL2L11,RUNX3,OSM,TP53
GO: Biological Process	GO:0032368	regulation of lipid transport		0.005312	1	0.04602	0.433	11	161	2.58903	POMC,APOC1,APOE,PPARG,CRHR1,PTCH1,PTPN11,NFKBIA,NR1H3,FURIN,TP53
GO: Biological Process	GO:0043410	positive regulation of MAPK cascade		0.00532	1	0.04603	0.4332	27	573	1.78558	ESR1,DNAJC27,PHB1,TAOK2,VEGFA,STK25,TRAF7,GDF15,ICAM1,APOE,CRK,MADD,IGF1R,IGF2,PRKCE,MAPK3,MAP2K2,SPI1,INS,INSR,ZEB2,PTPN11,PTPRJ,NOTCH1,LIF,OSM,AKAP13
GO: Biological Process	GO:0035855	megakaryocyte development		0.00537	1	0.04635	0.4361	4	26	5.82985	ZFPM1,MEIS1,PTPN11,SH2B3
GO: Biological Process	GO:2000647	negative regulation of stem cell proliferation		0.00537	1	0.04635	0.4361	4	26	5.82985	PTCH1,RARB,OVOL1,TP53
GO: Biological Process	GO:0002088	lens development in camera-type eye		0.005392	1	0.04648	0.4373	10	139	2.72619	CDKN1B,MEIS1,WNT2B,SKI,CELF1,SUFU,PSMC3,ZEB2,TCF4,SMAD3
GO: Biological Process	GO:0031346	positive regulation of cell projection organization		0.005405	1	0.04654	0.4379	23	464	1.87837	TSC2,BCL11A,RREB1,FES,VEGFA,STK25,WNT3,APOE,IGF1R,DNM3,ATF1,ATP1B2,MAP2K2,CUX1,BCAS3,INS,ZEB2,PLEKHM1,BDNF,STK11,CUX2,LIF,MACF1
GO: Biological Process	GO:0002831	regulation of response to biotic stimulus		0.005566	1	0.04786	0.4503	27	575	1.77937	ESR1,PHB1,ILRUN,KAT5,RNF135,POMC,APOE,PPARG,HEXIM1,CRK,PIAS4,IGF2,OASL,NT5C2,PRKCE,FOXP1,MAPK3,IL12RB1,SPI1,INS,IRF1,PTPN11,TRAFD1,NFKBIA,NR1H3,RELA,TRIB1
GO: Biological Process	GO:0030301	cholesterol transport		0.005574	1	0.04786	0.4503	9	118	2.89022	APOC1,APOE,PPARG,PTCH1,NFKBIA,HNF1A,TPCN2,NR1H3,FURIN
GO: Biological Process	GO:0048588	developmental cell growth		0.00558	1	0.04786	0.4503	18	333	2.04832	BCL11A,MEIS1,SEMA6D,VEGFA,WNT3,SHBG,APOE,CELF1,FOXP1,FAM53B,ZEB2,BDNF,STK11,NFIX,JADE2,MACF1,AKAP13,SMAD7
GO: Biological Process	GO:0045860	positive regulation of protein kinase activity		0.005642	1	0.04833	0.4548	21	412	1.93149	CDKN1B,ERBB3,ABI3,PHB1,TAOK2,PKD1,VEGFA,LAT,MAP2K2,INS,INSR,DAG1,ZEB2,STK11,PSRC1,HNF1A,CCND2,CCND3,HMGA2,SPDYE3,AKAP13
GO: Biological Process	GO:0014037	Schwann cell differentiation		0.005722	1	0.04895	0.4606	6	59	3.85363	ERBB3,SKI,DAG1,YPEL3,NSF,RELA
GO: Biological Process	GO:0033674	positive regulation of kinase activity		0.005799	1	0.04956	0.4663	24	494	1.841	CDKN1B,ERBB3,ABI3,PHB1,TAOK2,PKD1,VEGFA,IGF1R,LAT,MAP2K2,INS,INSR,DAG1,GCKR,ZEB2,STK11,PSRC1,HNF1A,CCND2,CCND3,HMGA2,CD19,SPDYE3,AKAP13
GO: Biological Process	GO:0048881	mechanosensory lateral line system development		0.005842	1	0.04978	0.4684	7	78	3.40074	ERBB3,ESR1,SH3PXD2A,ATP1B2,NSF,SOCS3,RSPO3
GO: Biological Process	GO:0071384	cellular response to corticosteroid stimulus		0.005842	1	0.04978	0.4684	7	78	3.40074	IGF1R,ZFP36L1,ZFP36L2,BCL2L11,REST,TFAP4,AKAP13
GO: Biological Process	GO:1902110	positive regulation of mitochondrial membrane permeability involved in apoptotic process		0.005855	1	0.04978	0.4684	5	42	4.51119	EYA2,FZD9,TMEM102,NMT1,BCL2L11
GO: Biological Process	GO:0031281	positive regulation of cyclase activity		0.005855	1	0.04978	0.4684	5	42	4.51119	ADCY3,CRHR1,MAPK3,GIPR,CACNA1D
GO: Biological Process	GO:0035272	exocrine system development		0.005864	1	0.0498	0.4686	8	98	3.09339	JAG1,RAB26,IGF1R,IGF2,INSR,DAG1,NOTCH1,TCF7L2
GO: Biological Process	GO:0007264	small GTPase mediated signal transduction		0.00588	1	0.04987	0.4692	25	522	1.81485	CDKN2A,RGS19,TSC2,BRAP,RNF135,APOE,SIPA1,CRK,MADD,ARHGAP1,ARL3,LAT,ARHGEF3,ARHGAP27,ARHGAP24,ARHGAP15,MYO9B,FARP2,STMN3,NFIX,NOTCH1,FAM13A,AKAP13,TP53,CDK2
