# Supplementary material for: Identification of rare disease genes as drivers of common diseases through tissue-specific gene regulatory networks
Source: Sci Rep. 2024 Dec 4;14:30206. doi: 10.1038/s41598-024-80670-1 (PMC11618476; doi:10.1038/s41598-024-80670-1)
Supplement: Supplementary file 7 — Supplementary Information 7. [file 41598_2024_80670_MOESM7_ESM.tsv]

trait	gene
Attention deficit hyperactivity disorder	ENSG00000116667
Attention deficit hyperactivity disorder	ENSG00000121481
Attention deficit hyperactivity disorder	ENSG00000118733
Attention deficit hyperactivity disorder	ENSG00000177614
Attention deficit hyperactivity disorder	ENSG00000143126
Attention deficit hyperactivity disorder	ENSG00000097021
Attention deficit hyperactivity disorder	ENSG00000254553
Attention deficit hyperactivity disorder	ENSG00000198700
Attention deficit hyperactivity disorder	ENSG00000152904
Attention deficit hyperactivity disorder	ENSG00000118454
Attention deficit hyperactivity disorder	ENSG00000251246
Attention deficit hyperactivity disorder	ENSG00000163462
Attention deficit hyperactivity disorder	ENSG00000178965
Attention deficit hyperactivity disorder	ENSG00000182134
Attention deficit hyperactivity disorder	ENSG00000077254
Attention deficit hyperactivity disorder	ENSG00000143256
Attention deficit hyperactivity disorder	ENSG00000162670
Attention deficit hyperactivity disorder	ENSG00000117020
Attention deficit hyperactivity disorder	ENSG00000119283
Attention deficit hyperactivity disorder	ENSG00000157064
Attention deficit hyperactivity disorder	ENSG00000168243
Attention deficit hyperactivity disorder	ENSG00000181218
Attention deficit hyperactivity disorder	ENSG00000078369
Attention deficit hyperactivity disorder	ENSG00000134644
Attention deficit hyperactivity disorder	ENSG00000143153
Attention deficit hyperactivity disorder	ENSG00000152382
Attention deficit hyperactivity disorder	ENSG00000183317
Attention deficit hyperactivity disorder	ENSG00000116299
Attention deficit hyperactivity disorder	ENSG00000143502
Attention deficit hyperactivity disorder	ENSG00000163875
Attention deficit hyperactivity disorder	ENSG00000162636
Attention deficit hyperactivity disorder	ENSG00000154027
Attention deficit hyperactivity disorder	ENSG00000162849
Attention deficit hyperactivity disorder	ENSG00000066557
Attention deficit hyperactivity disorder	ENSG00000178796
Attention deficit hyperactivity disorder	ENSG00000085433
Attention deficit hyperactivity disorder	ENSG00000067606
Attention deficit hyperactivity disorder	ENSG00000116903
Attention deficit hyperactivity disorder	ENSG00000075945
Attention deficit hyperactivity disorder	ENSG00000185630
Attention deficit hyperactivity disorder	ENSG00000284299
Attention deficit hyperactivity disorder	ENSG00000185104
Attention deficit hyperactivity disorder	ENSG00000134709
Attention deficit hyperactivity disorder	ENSG00000092847
Attention deficit hyperactivity disorder	ENSG00000123091
Attention deficit hyperactivity disorder	ENSG00000187801
Attention deficit hyperactivity disorder	ENSG00000182901
Attention deficit hyperactivity disorder	ENSG00000198929
Attention deficit hyperactivity disorder	ENSG00000143786
Attention deficit hyperactivity disorder	ENSG00000084070
Attention deficit hyperactivity disorder	ENSG00000274068
Attention deficit hyperactivity disorder	ENSG00000180875
Attention deficit hyperactivity disorder	ENSG00000135823
Attention deficit hyperactivity disorder	ENSG00000156097
Attention deficit hyperactivity disorder	ENSG00000143164
Attention deficit hyperactivity disorder	ENSG00000177551
Attention deficit hyperactivity disorder	ENSG00000273274
Attention deficit hyperactivity disorder	ENSG00000162377
Attention deficit hyperactivity disorder	ENSG00000085832
Attention deficit hyperactivity disorder	ENSG00000162374
Attention deficit hyperactivity disorder	ENSG00000143155
Attention deficit hyperactivity disorder	ENSG00000135824
Attention deficit hyperactivity disorder	ENSG00000180287
Attention deficit hyperactivity disorder	ENSG00000135749
Attention deficit hyperactivity disorder	ENSG00000172260
Attention deficit hyperactivity disorder	ENSG00000213190
Attention deficit hyperactivity disorder	ENSG00000033122
Attention deficit hyperactivity disorder	ENSG00000159409
Attention deficit hyperactivity disorder	ENSG00000254706
Attention deficit hyperactivity disorder	ENSG00000196189
Attention deficit hyperactivity disorder	ENSG00000082482
Attention deficit hyperactivity disorder	ENSG00000117069
Attention deficit hyperactivity disorder	ENSG00000178585
Attention deficit hyperactivity disorder	ENSG00000117410
Attention deficit hyperactivity disorder	ENSG00000116199
Attention deficit hyperactivity disorder	ENSG00000154429
Attention deficit hyperactivity disorder	ENSG00000181754
Attention deficit hyperactivity disorder	ENSG00000162728
Attention deficit hyperactivity disorder	ENSG00000173726
Attention deficit hyperactivity disorder	ENSG00000116147
Attention deficit hyperactivity disorder	ENSG00000143473
Attention deficit hyperactivity disorder	ENSG00000126106
Attention deficit hyperactivity disorder	ENSG00000173406
Attention deficit hyperactivity disorder	ENSG00000196482
Attention deficit hyperactivity disorder	ENSG00000117707
Attention deficit hyperactivity disorder	ENSG00000158008
Attention deficit hyperactivity disorder	ENSG00000116539
Attention deficit hyperactivity disorder	ENSG00000180488
Attention deficit hyperactivity disorder	ENSG00000160716
Attention deficit hyperactivity disorder	ENSG00000143324
Attention deficit hyperactivity disorder	ENSG00000075391
Attention deficit hyperactivity disorder	ENSG00000189410
Attention deficit hyperactivity disorder	ENSG00000162545
Attention deficit hyperactivity disorder	ENSG00000143158
Attention deficit hyperactivity disorder	ENSG00000203668
Attention deficit hyperactivity disorder	ENSG00000198216
Attention deficit hyperactivity disorder	ENSG00000152092
Attention deficit hyperactivity disorder	ENSG00000197959
Attention deficit hyperactivity disorder	ENSG00000143420
Attention deficit hyperactivity disorder	ENSG00000203685
Attention deficit hyperactivity disorder	ENSG00000143702
Attention deficit hyperactivity disorder	ENSG00000133019
Attention deficit hyperactivity disorder	ENSG00000198797
Attention deficit hyperactivity disorder	ENSG00000135766
Attention deficit hyperactivity disorder	ENSG00000152061
Attention deficit hyperactivity disorder	ENSG00000159164
Attention deficit hyperactivity disorder	ENSG00000283952
Attention deficit hyperactivity disorder	ENSG00000123684
Attention deficit hyperactivity disorder	ENSG00000008118
Attention deficit hyperactivity disorder	ENSG00000121905
Attention deficit hyperactivity disorder	ENSG00000121753
Attention deficit hyperactivity disorder	ENSG00000116141
Attention deficit hyperactivity disorder	ENSG00000175087
Attention deficit hyperactivity disorder	ENSG00000174514
Attention deficit hyperactivity disorder	ENSG00000157216
Attention deficit hyperactivity disorder	ENSG00000186094
Attention deficit hyperactivity disorder	ENSG00000117152
Attention deficit hyperactivity disorder	ENSG00000185090
Attention deficit hyperactivity disorder	ENSG00000116254
Attention deficit hyperactivity disorder	ENSG00000117598
Attention deficit hyperactivity disorder	ENSG00000142686
Attention deficit hyperactivity disorder	ENSG00000162378
Attention deficit hyperactivity disorder	ENSG00000197921
Attention deficit hyperactivity disorder	ENSG00000117505
Attention deficit hyperactivity disorder	ENSG00000203943
Attention deficit hyperactivity disorder	ENSG00000160058
Attention deficit hyperactivity disorder	ENSG00000143850
Attention deficit hyperactivity disorder	ENSG00000171735
Attention deficit hyperactivity disorder	ENSG00000187147
Attention deficit hyperactivity disorder	ENSG00000057757
Attention deficit hyperactivity disorder	ENSG00000162702
Attention deficit hyperactivity disorder	ENSG00000163393
Attention deficit hyperactivity disorder	ENSG00000196581
Attention deficit hyperactivity disorder	ENSG00000213047
Attention deficit hyperactivity disorder	ENSG00000081985
Attention deficit hyperactivity disorder	ENSG00000198890
Attention deficit hyperactivity disorder	ENSG00000186377
Attention deficit hyperactivity disorder	ENSG00000272031
Attention deficit hyperactivity disorder	ENSG00000177301
Attention deficit hyperactivity disorder	ENSG00000117600
Attention deficit hyperactivity disorder	ENSG00000117569
Attention deficit hyperactivity disorder	ENSG00000081026
Attention deficit hyperactivity disorder	ENSG00000143469
Attention deficit hyperactivity disorder	ENSG00000177888
Attention deficit hyperactivity disorder	ENSG00000117632
Attention deficit hyperactivity disorder	ENSG00000020129
Attention deficit hyperactivity disorder	ENSG00000171385
Attention deficit hyperactivity disorder	ENSG00000117016
Attention deficit hyperactivity disorder	ENSG00000143067
Attention deficit hyperactivity disorder	ENSG00000197147
Attention deficit hyperactivity disorder	ENSG00000118473
Attention deficit hyperactivity disorder	ENSG00000197323
Attention deficit hyperactivity disorder	ENSG00000134717
Attention deficit hyperactivity disorder	ENSG00000160097
Attention deficit hyperactivity disorder	ENSG00000118200
Attention deficit hyperactivity disorder	ENSG00000116852
Attention deficit hyperactivity disorder	ENSG00000142875
Attention deficit hyperactivity disorder	ENSG00000081019
Attention deficit hyperactivity disorder	ENSG00000069275
Attention deficit hyperactivity disorder	ENSG00000116983
Attention deficit hyperactivity disorder	ENSG00000162409
Attention deficit hyperactivity disorder	ENSG00000189195
Attention deficit hyperactivity disorder	ENSG00000157193
Attention deficit hyperactivity disorder	ENSG00000146463
Attention deficit hyperactivity disorder	ENSG00000116675
Attention deficit hyperactivity disorder	ENSG00000116544
Attention deficit hyperactivity disorder	ENSG00000162630
Attention deficit hyperactivity disorder	ENSG00000116750
Attention deficit hyperactivity disorder	ENSG00000075151
Attention deficit hyperactivity disorder	ENSG00000177181
Attention deficit hyperactivity disorder	ENSG00000116133
Attention deficit hyperactivity disorder	ENSG00000162426
Attention deficit hyperactivity disorder	ENSG00000177272
Attention deficit hyperactivity disorder	ENSG00000160050
Attention deficit hyperactivity disorder	ENSG00000197106
Attention deficit hyperactivity disorder	ENSG00000117154
Attention deficit hyperactivity disorder	ENSG00000169213
Attention deficit hyperactivity disorder	ENSG00000116688
Attention deficit hyperactivity disorder	ENSG00000054523
Attention deficit hyperactivity disorder	ENSG00000138138
Attention deficit hyperactivity disorder	ENSG00000148798
Attention deficit hyperactivity disorder	ENSG00000107669
Attention deficit hyperactivity disorder	ENSG00000119946
Attention deficit hyperactivity disorder	ENSG00000138311
Attention deficit hyperactivity disorder	ENSG00000165832
Attention deficit hyperactivity disorder	ENSG00000107518
Attention deficit hyperactivity disorder	ENSG00000015171
Attention deficit hyperactivity disorder	ENSG00000172731
Attention deficit hyperactivity disorder	ENSG00000165985
Attention deficit hyperactivity disorder	ENSG00000065154
Attention deficit hyperactivity disorder	ENSG00000156395
Attention deficit hyperactivity disorder	ENSG00000156113
Attention deficit hyperactivity disorder	ENSG00000107954
Attention deficit hyperactivity disorder	ENSG00000165813
Attention deficit hyperactivity disorder	ENSG00000120053
Attention deficit hyperactivity disorder	ENSG00000099284
Attention deficit hyperactivity disorder	ENSG00000182771
Attention deficit hyperactivity disorder	ENSG00000175395
Attention deficit hyperactivity disorder	ENSG00000269891
Attention deficit hyperactivity disorder	ENSG00000165443
Attention deficit hyperactivity disorder	ENSG00000185737
Attention deficit hyperactivity disorder	ENSG00000171160
Attention deficit hyperactivity disorder	ENSG00000107864
Attention deficit hyperactivity disorder	ENSG00000183049
Attention deficit hyperactivity disorder	ENSG00000095713
Attention deficit hyperactivity disorder	ENSG00000203772
Attention deficit hyperactivity disorder	ENSG00000185736
Attention deficit hyperactivity disorder	ENSG00000130643
Attention deficit hyperactivity disorder	ENSG00000198739
Attention deficit hyperactivity disorder	ENSG00000148468
Attention deficit hyperactivity disorder	ENSG00000138190
Attention deficit hyperactivity disorder	ENSG00000198105
Attention deficit hyperactivity disorder	ENSG00000151150
Attention deficit hyperactivity disorder	ENSG00000148541
Attention deficit hyperactivity disorder	ENSG00000197430
Attention deficit hyperactivity disorder	ENSG00000166136
Attention deficit hyperactivity disorder	ENSG00000255339
Attention deficit hyperactivity disorder	ENSG00000196072
Attention deficit hyperactivity disorder	ENSG00000154478
Attention deficit hyperactivity disorder	ENSG00000165995
Attention deficit hyperactivity disorder	ENSG00000138162
Attention deficit hyperactivity disorder	ENSG00000122873
Attention deficit hyperactivity disorder	ENSG00000204147
Attention deficit hyperactivity disorder	ENSG00000148481
Attention deficit hyperactivity disorder	ENSG00000196233
Attention deficit hyperactivity disorder	ENSG00000108061
Attention deficit hyperactivity disorder	ENSG00000107758
Attention deficit hyperactivity disorder	ENSG00000166167
Attention deficit hyperactivity disorder	ENSG00000165868
Attention deficit hyperactivity disorder	ENSG00000107643
Attention deficit hyperactivity disorder	ENSG00000138175
Attention deficit hyperactivity disorder	ENSG00000136738
Attention deficit hyperactivity disorder	ENSG00000198825
Attention deficit hyperactivity disorder	ENSG00000151640
Attention deficit hyperactivity disorder	ENSG00000187122
Attention deficit hyperactivity disorder	ENSG00000188611
Attention deficit hyperactivity disorder	ENSG00000171224
Attention deficit hyperactivity disorder	ENSG00000099246
Attention deficit hyperactivity disorder	ENSG00000065665
Attention deficit hyperactivity disorder	ENSG00000136750
Attention deficit hyperactivity disorder	ENSG00000183230
Attention deficit hyperactivity disorder	ENSG00000151532
Attention deficit hyperactivity disorder	ENSG00000171798
Attention deficit hyperactivity disorder	ENSG00000197177
Attention deficit hyperactivity disorder	ENSG00000152782
Attention deficit hyperactivity disorder	ENSG00000165669
Attention deficit hyperactivity disorder	ENSG00000165752
Attention deficit hyperactivity disorder	ENSG00000108176
Attention deficit hyperactivity disorder	ENSG00000048740
Attention deficit hyperactivity disorder	ENSG00000059915
Attention deficit hyperactivity disorder	ENSG00000151025
Attention deficit hyperactivity disorder	ENSG00000168539
Attention deficit hyperactivity disorder	ENSG00000054965
Attention deficit hyperactivity disorder	ENSG00000121653
Attention deficit hyperactivity disorder	ENSG00000175352
Attention deficit hyperactivity disorder	ENSG00000168092
Attention deficit hyperactivity disorder	ENSG00000185742
Attention deficit hyperactivity disorder	ENSG00000184545
Attention deficit hyperactivity disorder	ENSG00000154096
Attention deficit hyperactivity disorder	ENSG00000134909
Attention deficit hyperactivity disorder	ENSG00000175264
Attention deficit hyperactivity disorder	ENSG00000150672
Attention deficit hyperactivity disorder	ENSG00000166257
Attention deficit hyperactivity disorder	ENSG00000149557
Attention deficit hyperactivity disorder	ENSG00000165434
Attention deficit hyperactivity disorder	ENSG00000165973
Attention deficit hyperactivity disorder	ENSG00000149313
Attention deficit hyperactivity disorder	ENSG00000048649
Attention deficit hyperactivity disorder	ENSG00000121671
Attention deficit hyperactivity disorder	ENSG00000174672
Attention deficit hyperactivity disorder	ENSG00000110315
Attention deficit hyperactivity disorder	ENSG00000110076
Attention deficit hyperactivity disorder	ENSG00000182667
Attention deficit hyperactivity disorder	ENSG00000175216
Attention deficit hyperactivity disorder	ENSG00000180425
Attention deficit hyperactivity disorder	ENSG00000214517
Attention deficit hyperactivity disorder	ENSG00000162105
Attention deficit hyperactivity disorder	ENSG00000205867
Attention deficit hyperactivity disorder	ENSG00000234857
Attention deficit hyperactivity disorder	ENSG00000166402
Attention deficit hyperactivity disorder	ENSG00000110429
Attention deficit hyperactivity disorder	ENSG00000023171
Attention deficit hyperactivity disorder	ENSG00000168959
Attention deficit hyperactivity disorder	ENSG00000148948
Attention deficit hyperactivity disorder	ENSG00000214376
Attention deficit hyperactivity disorder	ENSG00000149575
Attention deficit hyperactivity disorder	ENSG00000137502
Attention deficit hyperactivity disorder	ENSG00000011347
Attention deficit hyperactivity disorder	ENSG00000137726
Attention deficit hyperactivity disorder	ENSG00000109929
Attention deficit hyperactivity disorder	ENSG00000109919
Attention deficit hyperactivity disorder	ENSG00000150776
Attention deficit hyperactivity disorder	ENSG00000166313
Attention deficit hyperactivity disorder	ENSG00000019505
Attention deficit hyperactivity disorder	ENSG00000188211
Attention deficit hyperactivity disorder	ENSG00000174871
Attention deficit hyperactivity disorder	ENSG00000162188
Attention deficit hyperactivity disorder	ENSG00000187398
Attention deficit hyperactivity disorder	ENSG00000091664
Attention deficit hyperactivity disorder	ENSG00000196914
Attention deficit hyperactivity disorder	ENSG00000182450
Attention deficit hyperactivity disorder	ENSG00000078902
Attention deficit hyperactivity disorder	ENSG00000110786
Attention deficit hyperactivity disorder	ENSG00000255245
Attention deficit hyperactivity disorder	ENSG00000149571
Attention deficit hyperactivity disorder	ENSG00000110367
Attention deficit hyperactivity disorder	ENSG00000148925
Attention deficit hyperactivity disorder	ENSG00000186318
Attention deficit hyperactivity disorder	ENSG00000129159
Attention deficit hyperactivity disorder	ENSG00000172350
Attention deficit hyperactivity disorder	ENSG00000168000
Attention deficit hyperactivity disorder	ENSG00000175582
Attention deficit hyperactivity disorder	ENSG00000179240
Attention deficit hyperactivity disorder	ENSG00000133318
Attention deficit hyperactivity disorder	ENSG00000110675
Attention deficit hyperactivity disorder	ENSG00000149269
Attention deficit hyperactivity disorder	ENSG00000186642
Attention deficit hyperactivity disorder	ENSG00000110427
Attention deficit hyperactivity disorder	ENSG00000174775
Attention deficit hyperactivity disorder	ENSG00000184524
Attention deficit hyperactivity disorder	ENSG00000152402
Attention deficit hyperactivity disorder	ENSG00000123444
Attention deficit hyperactivity disorder	ENSG00000137486
Attention deficit hyperactivity disorder	ENSG00000182359
Attention deficit hyperactivity disorder	ENSG00000110400
Attention deficit hyperactivity disorder	ENSG00000149972
Attention deficit hyperactivity disorder	ENSG00000174684
Attention deficit hyperactivity disorder	ENSG00000173227
Attention deficit hyperactivity disorder	ENSG00000165323
Attention deficit hyperactivity disorder	ENSG00000177030
Attention deficit hyperactivity disorder	ENSG00000173898
Attention deficit hyperactivity disorder	ENSG00000175229
Attention deficit hyperactivity disorder	ENSG00000152578
Attention deficit hyperactivity disorder	ENSG00000261594
Attention deficit hyperactivity disorder	ENSG00000110514
Attention deficit hyperactivity disorder	ENSG00000183715
Attention deficit hyperactivity disorder	ENSG00000151502
Attention deficit hyperactivity disorder	ENSG00000167770
Attention deficit hyperactivity disorder	ENSG00000126500
Attention deficit hyperactivity disorder	ENSG00000134780
Attention deficit hyperactivity disorder	ENSG00000110436
Attention deficit hyperactivity disorder	ENSG00000263465
Attention deficit hyperactivity disorder	ENSG00000177542
Attention deficit hyperactivity disorder	ENSG00000171533
Attention deficit hyperactivity disorder	ENSG00000137727
Attention deficit hyperactivity disorder	ENSG00000066382
Attention deficit hyperactivity disorder	ENSG00000149294
Attention deficit hyperactivity disorder	ENSG00000167535
Attention deficit hyperactivity disorder	ENSG00000135472
Attention deficit hyperactivity disorder	ENSG00000089169
Attention deficit hyperactivity disorder	ENSG00000087448
Attention deficit hyperactivity disorder	ENSG00000253719
Attention deficit hyperactivity disorder	ENSG00000170633
Attention deficit hyperactivity disorder	ENSG00000120645
Attention deficit hyperactivity disorder	ENSG00000139767
Attention deficit hyperactivity disorder	ENSG00000067798
Attention deficit hyperactivity disorder	ENSG00000059758
Attention deficit hyperactivity disorder	ENSG00000111249
Attention deficit hyperactivity disorder	ENSG00000212127
Attention deficit hyperactivity disorder	ENSG00000151948
Attention deficit hyperactivity disorder	ENSG00000186908
Attention deficit hyperactivity disorder	ENSG00000135090
Attention deficit hyperactivity disorder	ENSG00000176871
Attention deficit hyperactivity disorder	ENSG00000184992
Attention deficit hyperactivity disorder	ENSG00000130787
Attention deficit hyperactivity disorder	ENSG00000183150
Attention deficit hyperactivity disorder	ENSG00000111775
Attention deficit hyperactivity disorder	ENSG00000111670
Attention deficit hyperactivity disorder	ENSG00000050438
Attention deficit hyperactivity disorder	ENSG00000182050
Attention deficit hyperactivity disorder	ENSG00000151131
Attention deficit hyperactivity disorder	ENSG00000111371
Attention deficit hyperactivity disorder	ENSG00000134287
Attention deficit hyperactivity disorder	ENSG00000111707
Attention deficit hyperactivity disorder	ENSG00000120837
Attention deficit hyperactivity disorder	ENSG00000179088
Attention deficit hyperactivity disorder	ENSG00000111215
Attention deficit hyperactivity disorder	ENSG00000255863
Attention deficit hyperactivity disorder	ENSG00000064763
Attention deficit hyperactivity disorder	ENSG00000166111
Attention deficit hyperactivity disorder	ENSG00000174437
Attention deficit hyperactivity disorder	ENSG00000133703
Attention deficit hyperactivity disorder	ENSG00000048540
Attention deficit hyperactivity disorder	ENSG00000139116
Attention deficit hyperactivity disorder	ENSG00000110931
Attention deficit hyperactivity disorder	ENSG00000074590
Attention deficit hyperactivity disorder	ENSG00000087470
Attention deficit hyperactivity disorder	ENSG00000110987
Attention deficit hyperactivity disorder	ENSG00000135144
Attention deficit hyperactivity disorder	ENSG00000139697
Attention deficit hyperactivity disorder	ENSG00000075035
Attention deficit hyperactivity disorder	ENSG00000060709
Attention deficit hyperactivity disorder	ENSG00000165714
Attention deficit hyperactivity disorder	ENSG00000196876
Attention deficit hyperactivity disorder	ENSG00000171435
Attention deficit hyperactivity disorder	ENSG00000151952
Attention deficit hyperactivity disorder	ENSG00000110925
Attention deficit hyperactivity disorder	ENSG00000135454
Attention deficit hyperactivity disorder	ENSG00000177889
Attention deficit hyperactivity disorder	ENSG00000111262
Attention deficit hyperactivity disorder	ENSG00000153233
Attention deficit hyperactivity disorder	ENSG00000111780
Attention deficit hyperactivity disorder	ENSG00000174456
Attention deficit hyperactivity disorder	ENSG00000088986
Attention deficit hyperactivity disorder	ENSG00000072657
Attention deficit hyperactivity disorder	ENSG00000136052
Attention deficit hyperactivity disorder	ENSG00000275778
Attention deficit hyperactivity disorder	ENSG00000139364
Attention deficit hyperactivity disorder	ENSG00000272822
Attention deficit hyperactivity disorder	ENSG00000089220
Attention deficit hyperactivity disorder	ENSG00000177875
Attention deficit hyperactivity disorder	ENSG00000091039
Attention deficit hyperactivity disorder	ENSG00000118596
Attention deficit hyperactivity disorder	ENSG00000135503
Attention deficit hyperactivity disorder	ENSG00000204856
Attention deficit hyperactivity disorder	ENSG00000135439
Attention deficit hyperactivity disorder	ENSG00000179295
Attention deficit hyperactivity disorder	ENSG00000173064
Attention deficit hyperactivity disorder	ENSG00000198015
Attention deficit hyperactivity disorder	ENSG00000075089
Attention deficit hyperactivity disorder	ENSG00000166006
Attention deficit hyperactivity disorder	ENSG00000111727
Attention deficit hyperactivity disorder	ENSG00000231887
Attention deficit hyperactivity disorder	ENSG00000135447
Attention deficit hyperactivity disorder	ENSG00000111530
Attention deficit hyperactivity disorder	ENSG00000028203
Attention deficit hyperactivity disorder	ENSG00000139160
Attention deficit hyperactivity disorder	ENSG00000139112
Attention deficit hyperactivity disorder	ENSG00000139220
Attention deficit hyperactivity disorder	ENSG00000185046
Attention deficit hyperactivity disorder	ENSG00000180116
Attention deficit hyperactivity disorder	ENSG00000173208
Attention deficit hyperactivity disorder	ENSG00000155974
Attention deficit hyperactivity disorder	ENSG00000015153
Attention deficit hyperactivity disorder	ENSG00000139163
Attention deficit hyperactivity disorder	ENSG00000204954
Attention deficit hyperactivity disorder	ENSG00000198673
Attention deficit hyperactivity disorder	ENSG00000151229
Attention deficit hyperactivity disorder	ENSG00000084444
Attention deficit hyperactivity disorder	ENSG00000166159
Attention deficit hyperactivity disorder	ENSG00000139200
Attention deficit hyperactivity disorder	ENSG00000170456
Attention deficit hyperactivity disorder	ENSG00000094916
Attention deficit hyperactivity disorder	ENSG00000139174
Attention deficit hyperactivity disorder	ENSG00000181852
Attention deficit hyperactivity disorder	ENSG00000197837
Attention deficit hyperactivity disorder	ENSG00000179520
Attention deficit hyperactivity disorder	ENSG00000151743
Attention deficit hyperactivity disorder	ENSG00000184613
Attention deficit hyperactivity disorder	ENSG00000174106
Attention deficit hyperactivity disorder	ENSG00000018236
Attention deficit hyperactivity disorder	ENSG00000250510
Attention deficit hyperactivity disorder	ENSG00000165966
Attention deficit hyperactivity disorder	ENSG00000130035
Attention deficit hyperactivity disorder	ENSG00000111726
Attention deficit hyperactivity disorder	ENSG00000151490
Attention deficit hyperactivity disorder	ENSG00000120868
Attention deficit hyperactivity disorder	ENSG00000070961
Attention deficit hyperactivity disorder	ENSG00000273079
Attention deficit hyperactivity disorder	ENSG00000151079
Attention deficit hyperactivity disorder	ENSG00000067715
Attention deficit hyperactivity disorder	ENSG00000136040
Attention deficit hyperactivity disorder	ENSG00000111731
Attention deficit hyperactivity disorder	ENSG00000111647
Attention deficit hyperactivity disorder	ENSG00000111490
Attention deficit hyperactivity disorder	ENSG00000139613
Attention deficit hyperactivity disorder	ENSG00000179912
Attention deficit hyperactivity disorder	ENSG00000111305
Attention deficit hyperactivity disorder	ENSG00000082805
Attention deficit hyperactivity disorder	ENSG00000132938
Attention deficit hyperactivity disorder	ENSG00000172915
Attention deficit hyperactivity disorder	ENSG00000102753
Attention deficit hyperactivity disorder	ENSG00000102781
Attention deficit hyperactivity disorder	ENSG00000186047
Attention deficit hyperactivity disorder	ENSG00000123178
Attention deficit hyperactivity disorder	ENSG00000121741
Attention deficit hyperactivity disorder	ENSG00000133083
Attention deficit hyperactivity disorder	ENSG00000122042
Attention deficit hyperactivity disorder	ENSG00000121390
Attention deficit hyperactivity disorder	ENSG00000185352
Attention deficit hyperactivity disorder	ENSG00000152484
Attention deficit hyperactivity disorder	ENSG00000102606
Attention deficit hyperactivity disorder	ENSG00000180332
Attention deficit hyperactivity disorder	ENSG00000132964
Attention deficit hyperactivity disorder	ENSG00000139505
Attention deficit hyperactivity disorder	ENSG00000102471
Attention deficit hyperactivity disorder	ENSG00000102452
Attention deficit hyperactivity disorder	ENSG00000073910
Attention deficit hyperactivity disorder	ENSG00000184226
Attention deficit hyperactivity disorder	ENSG00000041515
Attention deficit hyperactivity disorder	ENSG00000118946
Attention deficit hyperactivity disorder	ENSG00000083642
Attention deficit hyperactivity disorder	ENSG00000165566
Attention deficit hyperactivity disorder	ENSG00000198542
Attention deficit hyperactivity disorder	ENSG00000102678
Attention deficit hyperactivity disorder	ENSG00000132932
Attention deficit hyperactivity disorder	ENSG00000102466
Attention deficit hyperactivity disorder	ENSG00000182968
Attention deficit hyperactivity disorder	ENSG00000197991
Attention deficit hyperactivity disorder	ENSG00000280165
Attention deficit hyperactivity disorder	ENSG00000184564
Attention deficit hyperactivity disorder	ENSG00000151835
Attention deficit hyperactivity disorder	ENSG00000120696
Attention deficit hyperactivity disorder	ENSG00000136143
Attention deficit hyperactivity disorder	ENSG00000165572
Attention deficit hyperactivity disorder	ENSG00000151778
Attention deficit hyperactivity disorder	ENSG00000165300
Attention deficit hyperactivity disorder	ENSG00000118922
Attention deficit hyperactivity disorder	ENSG00000215475
Attention deficit hyperactivity disorder	ENSG00000023516
Attention deficit hyperactivity disorder	ENSG00000204442
Attention deficit hyperactivity disorder	ENSG00000283208
Attention deficit hyperactivity disorder	ENSG00000005810
Attention deficit hyperactivity disorder	ENSG00000204899
Attention deficit hyperactivity disorder	ENSG00000178235
Attention deficit hyperactivity disorder	ENSG00000120658
Attention deficit hyperactivity disorder	ENSG00000150361
Attention deficit hyperactivity disorder	ENSG00000152193
Attention deficit hyperactivity disorder	ENSG00000139998
Attention deficit hyperactivity disorder	ENSG00000179841
Attention deficit hyperactivity disorder	ENSG00000196405
Attention deficit hyperactivity disorder	ENSG00000165943
Attention deficit hyperactivity disorder	ENSG00000100744
Attention deficit hyperactivity disorder	ENSG00000267909
Attention deficit hyperactivity disorder	ENSG00000227051
Attention deficit hyperactivity disorder	ENSG00000087301
Attention deficit hyperactivity disorder	ENSG00000182400
Attention deficit hyperactivity disorder	ENSG00000006432
Attention deficit hyperactivity disorder	ENSG00000198208
Attention deficit hyperactivity disorder	ENSG00000100433
Attention deficit hyperactivity disorder	ENSG00000021645
Attention deficit hyperactivity disorder	ENSG00000126214
Attention deficit hyperactivity disorder	ENSG00000140015
Attention deficit hyperactivity disorder	ENSG00000256500
Attention deficit hyperactivity disorder	ENSG00000180998
Attention deficit hyperactivity disorder	ENSG00000171723
Attention deficit hyperactivity disorder	ENSG00000139977
Attention deficit hyperactivity disorder	ENSG00000032219
Attention deficit hyperactivity disorder	ENSG00000154001
Attention deficit hyperactivity disorder	ENSG00000133985
Attention deficit hyperactivity disorder	ENSG00000100604
Attention deficit hyperactivity disorder	ENSG00000250366
Attention deficit hyperactivity disorder	ENSG00000100554
Attention deficit hyperactivity disorder	ENSG00000186469
Attention deficit hyperactivity disorder	ENSG00000053770
Attention deficit hyperactivity disorder	ENSG00000070367
Attention deficit hyperactivity disorder	ENSG00000139910
Attention deficit hyperactivity disorder	ENSG00000176165
Attention deficit hyperactivity disorder	ENSG00000165914
Attention deficit hyperactivity disorder	ENSG00000198513
Attention deficit hyperactivity disorder	ENSG00000133958
Attention deficit hyperactivity disorder	ENSG00000100916
Attention deficit hyperactivity disorder	ENSG00000078304
Attention deficit hyperactivity disorder	ENSG00000198668
Attention deficit hyperactivity disorder	ENSG00000178974
Attention deficit hyperactivity disorder	ENSG00000100614
Attention deficit hyperactivity disorder	ENSG00000259164
Attention deficit hyperactivity disorder	ENSG00000139970
Attention deficit hyperactivity disorder	ENSG00000174373
Attention deficit hyperactivity disorder	ENSG00000100505
Attention deficit hyperactivity disorder	ENSG00000168952
Attention deficit hyperactivity disorder	ENSG00000119698
Attention deficit hyperactivity disorder	ENSG00000151320
Attention deficit hyperactivity disorder	ENSG00000100678
Attention deficit hyperactivity disorder	ENSG00000139973
Attention deficit hyperactivity disorder	ENSG00000165417
Attention deficit hyperactivity disorder	ENSG00000099814
Attention deficit hyperactivity disorder	ENSG00000258986
Attention deficit hyperactivity disorder	ENSG00000129473
Attention deficit hyperactivity disorder	ENSG00000165379
Attention deficit hyperactivity disorder	ENSG00000139915
Attention deficit hyperactivity disorder	ENSG00000198718
Attention deficit hyperactivity disorder	ENSG00000165553
Attention deficit hyperactivity disorder	ENSG00000197102
Attention deficit hyperactivity disorder	ENSG00000092051
Attention deficit hyperactivity disorder	ENSG00000100580
Attention deficit hyperactivity disorder	ENSG00000177108
Attention deficit hyperactivity disorder	ENSG00000198894
Attention deficit hyperactivity disorder	ENSG00000157470
Attention deficit hyperactivity disorder	ENSG00000185442
Attention deficit hyperactivity disorder	ENSG00000140488
Attention deficit hyperactivity disorder	ENSG00000033800
Attention deficit hyperactivity disorder	ENSG00000273025
Attention deficit hyperactivity disorder	ENSG00000058335
Attention deficit hyperactivity disorder	ENSG00000137821
Attention deficit hyperactivity disorder	ENSG00000140557
Attention deficit hyperactivity disorder	ENSG00000170113
Attention deficit hyperactivity disorder	ENSG00000157450
Attention deficit hyperactivity disorder	ENSG00000103769
Attention deficit hyperactivity disorder	ENSG00000186297
Attention deficit hyperactivity disorder	ENSG00000235711
Attention deficit hyperactivity disorder	ENSG00000169018
Attention deficit hyperactivity disorder	ENSG00000185518
Attention deficit hyperactivity disorder	ENSG00000166922
Attention deficit hyperactivity disorder	ENSG00000275674
Attention deficit hyperactivity disorder	ENSG00000182768
Attention deficit hyperactivity disorder	ENSG00000140386
Attention deficit hyperactivity disorder	ENSG00000137843
Attention deficit hyperactivity disorder	ENSG00000197535
Attention deficit hyperactivity disorder	ENSG00000259288
Attention deficit hyperactivity disorder	ENSG00000223572
Attention deficit hyperactivity disorder	ENSG00000140382
Attention deficit hyperactivity disorder	ENSG00000103942
Attention deficit hyperactivity disorder	ENSG00000182256
Attention deficit hyperactivity disorder	ENSG00000166200
Attention deficit hyperactivity disorder	ENSG00000213578
Attention deficit hyperactivity disorder	ENSG00000140323
Attention deficit hyperactivity disorder	ENSG00000067221
Attention deficit hyperactivity disorder	ENSG00000214265
Attention deficit hyperactivity disorder	ENSG00000273173
Attention deficit hyperactivity disorder	ENSG00000169032
Attention deficit hyperactivity disorder	ENSG00000169918
Attention deficit hyperactivity disorder	ENSG00000103657
Attention deficit hyperactivity disorder	ENSG00000104093
Attention deficit hyperactivity disorder	ENSG00000166206
Attention deficit hyperactivity disorder	ENSG00000140199
Attention deficit hyperactivity disorder	ENSG00000182636
Attention deficit hyperactivity disorder	ENSG00000254585
Attention deficit hyperactivity disorder	ENSG00000104112
Attention deficit hyperactivity disorder	ENSG00000138606
Attention deficit hyperactivity disorder	ENSG00000114062
Attention deficit hyperactivity disorder	ENSG00000103723
Attention deficit hyperactivity disorder	ENSG00000128739
Attention deficit hyperactivity disorder	ENSG00000205363
Attention deficit hyperactivity disorder	ENSG00000138593
Attention deficit hyperactivity disorder	ENSG00000255302
Attention deficit hyperactivity disorder	ENSG00000198794
Attention deficit hyperactivity disorder	ENSG00000156642
Attention deficit hyperactivity disorder	ENSG00000104059
Attention deficit hyperactivity disorder	ENSG00000069956
Attention deficit hyperactivity disorder	ENSG00000128881
Attention deficit hyperactivity disorder	ENSG00000166963
Attention deficit hyperactivity disorder	ENSG00000172379
Attention deficit hyperactivity disorder	ENSG00000179455
Attention deficit hyperactivity disorder	ENSG00000067369
Attention deficit hyperactivity disorder	ENSG00000104064
Attention deficit hyperactivity disorder	ENSG00000117906
Attention deficit hyperactivity disorder	ENSG00000168904
Attention deficit hyperactivity disorder	ENSG00000181827
Attention deficit hyperactivity disorder	ENSG00000128872
Attention deficit hyperactivity disorder	ENSG00000169783
Attention deficit hyperactivity disorder	ENSG00000198146
Attention deficit hyperactivity disorder	ENSG00000166503
Attention deficit hyperactivity disorder	ENSG00000159248
Attention deficit hyperactivity disorder	ENSG00000140600
Attention deficit hyperactivity disorder	ENSG00000034053
Attention deficit hyperactivity disorder	ENSG00000103194
Attention deficit hyperactivity disorder	ENSG00000198211
Attention deficit hyperactivity disorder	ENSG00000242173
Attention deficit hyperactivity disorder	ENSG00000083799
Attention deficit hyperactivity disorder	ENSG00000258947
Attention deficit hyperactivity disorder	ENSG00000158792
Attention deficit hyperactivity disorder	ENSG00000230989
Attention deficit hyperactivity disorder	ENSG00000184939
Attention deficit hyperactivity disorder	ENSG00000127561
Attention deficit hyperactivity disorder	ENSG00000063854
Attention deficit hyperactivity disorder	ENSG00000169181
Attention deficit hyperactivity disorder	ENSG00000034713
Attention deficit hyperactivity disorder	ENSG00000103056
Attention deficit hyperactivity disorder	ENSG00000182601
Attention deficit hyperactivity disorder	ENSG00000152910
Attention deficit hyperactivity disorder	ENSG00000135709
Attention deficit hyperactivity disorder	ENSG00000188322
Attention deficit hyperactivity disorder	ENSG00000167005
Attention deficit hyperactivity disorder	ENSG00000103160
Attention deficit hyperactivity disorder	ENSG00000103154
Attention deficit hyperactivity disorder	ENSG00000040199
Attention deficit hyperactivity disorder	ENSG00000170540
Attention deficit hyperactivity disorder	ENSG00000205629
Attention deficit hyperactivity disorder	ENSG00000087258
Attention deficit hyperactivity disorder	ENSG00000141098
Attention deficit hyperactivity disorder	ENSG00000102981
Attention deficit hyperactivity disorder	ENSG00000154118
Attention deficit hyperactivity disorder	ENSG00000166454
Attention deficit hyperactivity disorder	ENSG00000103034
Attention deficit hyperactivity disorder	ENSG00000184602
Attention deficit hyperactivity disorder	ENSG00000185716
Attention deficit hyperactivity disorder	ENSG00000155592
Attention deficit hyperactivity disorder	ENSG00000166848
Attention deficit hyperactivity disorder	ENSG00000140718
Attention deficit hyperactivity disorder	ENSG00000166847
Attention deficit hyperactivity disorder	ENSG00000150394
Attention deficit hyperactivity disorder	ENSG00000186187
Attention deficit hyperactivity disorder	ENSG00000102984
Attention deficit hyperactivity disorder	ENSG00000149926
Attention deficit hyperactivity disorder	ENSG00000078328
Attention deficit hyperactivity disorder	ENSG00000183454
Attention deficit hyperactivity disorder	ENSG00000182831
Attention deficit hyperactivity disorder	ENSG00000103489
Attention deficit hyperactivity disorder	ENSG00000099365
Attention deficit hyperactivity disorder	ENSG00000159753
Attention deficit hyperactivity disorder	ENSG00000099364
Attention deficit hyperactivity disorder	ENSG00000183044
Attention deficit hyperactivity disorder	ENSG00000184517
Attention deficit hyperactivity disorder	ENSG00000180035
Attention deficit hyperactivity disorder	ENSG00000261130
Attention deficit hyperactivity disorder	ENSG00000197302
Attention deficit hyperactivity disorder	ENSG00000172831
Attention deficit hyperactivity disorder	ENSG00000103460
Attention deficit hyperactivity disorder	ENSG00000129636
Attention deficit hyperactivity disorder	ENSG00000167971
Attention deficit hyperactivity disorder	ENSG00000166501
Attention deficit hyperactivity disorder	ENSG00000125170
Attention deficit hyperactivity disorder	ENSG00000159720
Attention deficit hyperactivity disorder	ENSG00000166780
Attention deficit hyperactivity disorder	ENSG00000070761
Attention deficit hyperactivity disorder	ENSG00000069329
Attention deficit hyperactivity disorder	ENSG00000006210
Attention deficit hyperactivity disorder	ENSG00000127585
Attention deficit hyperactivity disorder	ENSG00000140945
Attention deficit hyperactivity disorder	ENSG00000103540
Attention deficit hyperactivity disorder	ENSG00000140632
Attention deficit hyperactivity disorder	ENSG00000102900
Attention deficit hyperactivity disorder	ENSG00000140992
Attention deficit hyperactivity disorder	ENSG00000069345
Attention deficit hyperactivity disorder	ENSG00000174938
Attention deficit hyperactivity disorder	ENSG00000172775
Attention deficit hyperactivity disorder	ENSG00000174943
Attention deficit hyperactivity disorder	ENSG00000174939
Attention deficit hyperactivity disorder	ENSG00000126858
Attention deficit hyperactivity disorder	ENSG00000141576
Attention deficit hyperactivity disorder	ENSG00000256806
Attention deficit hyperactivity disorder	ENSG00000264058
Attention deficit hyperactivity disorder	ENSG00000176749
Attention deficit hyperactivity disorder	ENSG00000108924
Attention deficit hyperactivity disorder	ENSG00000006740
Attention deficit hyperactivity disorder	ENSG00000159842
Attention deficit hyperactivity disorder	ENSG00000154265
Attention deficit hyperactivity disorder	ENSG00000276293
Attention deficit hyperactivity disorder	ENSG00000007237
Attention deficit hyperactivity disorder	ENSG00000062725
Attention deficit hyperactivity disorder	ENSG00000008294
Attention deficit hyperactivity disorder	ENSG00000067191
Attention deficit hyperactivity disorder	ENSG00000124422
Attention deficit hyperactivity disorder	ENSG00000277363
Attention deficit hyperactivity disorder	ENSG00000108557
Attention deficit hyperactivity disorder	ENSG00000170832
Attention deficit hyperactivity disorder	ENSG00000263874
Attention deficit hyperactivity disorder	ENSG00000159199
Attention deficit hyperactivity disorder	ENSG00000128482
Attention deficit hyperactivity disorder	ENSG00000160551
Attention deficit hyperactivity disorder	ENSG00000108946
Attention deficit hyperactivity disorder	ENSG00000275832
Attention deficit hyperactivity disorder	ENSG00000232859
Attention deficit hyperactivity disorder	ENSG00000126861
Attention deficit hyperactivity disorder	ENSG00000007168
Attention deficit hyperactivity disorder	ENSG00000108395
Attention deficit hyperactivity disorder	ENSG00000153933
Attention deficit hyperactivity disorder	ENSG00000072134
Attention deficit hyperactivity disorder	ENSG00000274211
Attention deficit hyperactivity disorder	ENSG00000091622
Attention deficit hyperactivity disorder	ENSG00000170921
Attention deficit hyperactivity disorder	ENSG00000065559
Attention deficit hyperactivity disorder	ENSG00000136485
Attention deficit hyperactivity disorder	ENSG00000175175
Attention deficit hyperactivity disorder	ENSG00000083290
Attention deficit hyperactivity disorder	ENSG00000171246
Attention deficit hyperactivity disorder	ENSG00000132359
Attention deficit hyperactivity disorder	ENSG00000178502
Attention deficit hyperactivity disorder	ENSG00000263620
Attention deficit hyperactivity disorder	ENSG00000170004
Attention deficit hyperactivity disorder	ENSG00000131242
Attention deficit hyperactivity disorder	ENSG00000153982
Attention deficit hyperactivity disorder	ENSG00000167889
Attention deficit hyperactivity disorder	ENSG00000078687
Attention deficit hyperactivity disorder	ENSG00000108684
Attention deficit hyperactivity disorder	ENSG00000029725
Attention deficit hyperactivity disorder	ENSG00000133026
Attention deficit hyperactivity disorder	ENSG00000108819
Attention deficit hyperactivity disorder	ENSG00000087095
Attention deficit hyperactivity disorder	ENSG00000182628
Attention deficit hyperactivity disorder	ENSG00000108953
Attention deficit hyperactivity disorder	ENSG00000189159
Attention deficit hyperactivity disorder	ENSG00000167740
Attention deficit hyperactivity disorder	ENSG00000266202
Attention deficit hyperactivity disorder	ENSG00000154975
Attention deficit hyperactivity disorder	ENSG00000006125
Attention deficit hyperactivity disorder	ENSG00000213424
Attention deficit hyperactivity disorder	ENSG00000188612
Attention deficit hyperactivity disorder	ENSG00000087152
Attention deficit hyperactivity disorder	ENSG00000033627
Attention deficit hyperactivity disorder	ENSG00000075461
Attention deficit hyperactivity disorder	ENSG00000161682
Attention deficit hyperactivity disorder	ENSG00000141367
Attention deficit hyperactivity disorder	ENSG00000073969
Attention deficit hyperactivity disorder	ENSG00000220205
Attention deficit hyperactivity disorder	ENSG00000108852
Attention deficit hyperactivity disorder	ENSG00000264364
Attention deficit hyperactivity disorder	ENSG00000108840
Attention deficit hyperactivity disorder	ENSG00000185924
Attention deficit hyperactivity disorder	ENSG00000167281
Attention deficit hyperactivity disorder	ENSG00000263715
Attention deficit hyperactivity disorder	ENSG00000108309
Attention deficit hyperactivity disorder	ENSG00000108960
Attention deficit hyperactivity disorder	ENSG00000073670
Attention deficit hyperactivity disorder	ENSG00000108947
Attention deficit hyperactivity disorder	ENSG00000141127
Attention deficit hyperactivity disorder	ENSG00000132535
Attention deficit hyperactivity disorder	ENSG00000063015
Attention deficit hyperactivity disorder	ENSG00000196712
Attention deficit hyperactivity disorder	ENSG00000152217
Attention deficit hyperactivity disorder	ENSG00000166974
Attention deficit hyperactivity disorder	ENSG00000101654
Attention deficit hyperactivity disorder	ENSG00000141622
Attention deficit hyperactivity disorder	ENSG00000141668
Attention deficit hyperactivity disorder	ENSG00000091157
Attention deficit hyperactivity disorder	ENSG00000101558
Attention deficit hyperactivity disorder	ENSG00000049759
Attention deficit hyperactivity disorder	ENSG00000101638
Attention deficit hyperactivity disorder	ENSG00000171451
Attention deficit hyperactivity disorder	ENSG00000267228
Attention deficit hyperactivity disorder	ENSG00000168675
Attention deficit hyperactivity disorder	ENSG00000081138
Attention deficit hyperactivity disorder	ENSG00000141425
Attention deficit hyperactivity disorder	ENSG00000152214
Attention deficit hyperactivity disorder	ENSG00000132872
Attention deficit hyperactivity disorder	ENSG00000187323
Attention deficit hyperactivity disorder	ENSG00000206052
Attention deficit hyperactivity disorder	ENSG00000166342
Attention deficit hyperactivity disorder	ENSG00000101752
Attention deficit hyperactivity disorder	ENSG00000134030
Attention deficit hyperactivity disorder	ENSG00000082397
Attention deficit hyperactivity disorder	ENSG00000197971
Attention deficit hyperactivity disorder	ENSG00000177576
Attention deficit hyperactivity disorder	ENSG00000167220
Attention deficit hyperactivity disorder	ENSG00000101746
Attention deficit hyperactivity disorder	ENSG00000134278
Attention deficit hyperactivity disorder	ENSG00000134775
Attention deficit hyperactivity disorder	ENSG00000041353
Attention deficit hyperactivity disorder	ENSG00000177511
Attention deficit hyperactivity disorder	ENSG00000118276
Attention deficit hyperactivity disorder	ENSG00000170579
Attention deficit hyperactivity disorder	ENSG00000101489
Attention deficit hyperactivity disorder	ENSG00000141431
Attention deficit hyperactivity disorder	ENSG00000105737
Attention deficit hyperactivity disorder	ENSG00000160469
Attention deficit hyperactivity disorder	ENSG00000152467
Attention deficit hyperactivity disorder	ENSG00000196172
Attention deficit hyperactivity disorder	ENSG00000105419
Attention deficit hyperactivity disorder	ENSG00000090372
Attention deficit hyperactivity disorder	ENSG00000196437
Attention deficit hyperactivity disorder	ENSG00000197372
Attention deficit hyperactivity disorder	ENSG00000011332
Attention deficit hyperactivity disorder	ENSG00000105409
Attention deficit hyperactivity disorder	ENSG00000267001
Attention deficit hyperactivity disorder	ENSG00000130477
Attention deficit hyperactivity disorder	ENSG00000105568
Attention deficit hyperactivity disorder	ENSG00000197128
Attention deficit hyperactivity disorder	ENSG00000129355
Attention deficit hyperactivity disorder	ENSG00000226763
Attention deficit hyperactivity disorder	ENSG00000105223
Attention deficit hyperactivity disorder	ENSG00000125744
Attention deficit hyperactivity disorder	ENSG00000269699
Attention deficit hyperactivity disorder	ENSG00000167378
Attention deficit hyperactivity disorder	ENSG00000105613
Attention deficit hyperactivity disorder	ENSG00000176490
Attention deficit hyperactivity disorder	ENSG00000166704
Attention deficit hyperactivity disorder	ENSG00000167815
Attention deficit hyperactivity disorder	ENSG00000198300
Attention deficit hyperactivity disorder	ENSG00000196867
Attention deficit hyperactivity disorder	ENSG00000171817
Attention deficit hyperactivity disorder	ENSG00000188227
Attention deficit hyperactivity disorder	ENSG00000120784
Attention deficit hyperactivity disorder	ENSG00000167654
Attention deficit hyperactivity disorder	ENSG00000187902
Attention deficit hyperactivity disorder	ENSG00000105464
Attention deficit hyperactivity disorder	ENSG00000161681
Attention deficit hyperactivity disorder	ENSG00000131409
Attention deficit hyperactivity disorder	ENSG00000171827
Attention deficit hyperactivity disorder	ENSG00000105576
Attention deficit hyperactivity disorder	ENSG00000213023
Attention deficit hyperactivity disorder	ENSG00000187135
Attention deficit hyperactivity disorder	ENSG00000167680
Attention deficit hyperactivity disorder	ENSG00000167232
Attention deficit hyperactivity disorder	ENSG00000129990
Attention deficit hyperactivity disorder	ENSG00000131116
Attention deficit hyperactivity disorder	ENSG00000268182
Attention deficit hyperactivity disorder	ENSG00000126261
Attention deficit hyperactivity disorder	ENSG00000065989
Attention deficit hyperactivity disorder	ENSG00000118160
Attention deficit hyperactivity disorder	ENSG00000105723
Attention deficit hyperactivity disorder	ENSG00000063180
Attention deficit hyperactivity disorder	ENSG00000130758
Attention deficit hyperactivity disorder	ENSG00000174521
Attention deficit hyperactivity disorder	ENSG00000130287
Attention deficit hyperactivity disorder	ENSG00000128011
Attention deficit hyperactivity disorder	ENSG00000197380
Attention deficit hyperactivity disorder	ENSG00000221946
Attention deficit hyperactivity disorder	ENSG00000105254
Attention deficit hyperactivity disorder	ENSG00000105270
Attention deficit hyperactivity disorder	ENSG00000268465
Attention deficit hyperactivity disorder	ENSG00000142408
Attention deficit hyperactivity disorder	ENSG00000268643
Attention deficit hyperactivity disorder	ENSG00000105605
Attention deficit hyperactivity disorder	ENSG00000176396
Attention deficit hyperactivity disorder	ENSG00000177380
Attention deficit hyperactivity disorder	ENSG00000160007
Attention deficit hyperactivity disorder	ENSG00000126243
Attention deficit hyperactivity disorder	ENSG00000104863
Attention deficit hyperactivity disorder	ENSG00000167733
Attention deficit hyperactivity disorder	ENSG00000142235
Attention deficit hyperactivity disorder	ENSG00000182013
Attention deficit hyperactivity disorder	ENSG00000104967
Attention deficit hyperactivity disorder	ENSG00000160014
Attention deficit hyperactivity disorder	ENSG00000277531
Attention deficit hyperactivity disorder	ENSG00000161082
Attention deficit hyperactivity disorder	ENSG00000142459
Attention deficit hyperactivity disorder	ENSG00000105696
Attention deficit hyperactivity disorder	ENSG00000105662
Attention deficit hyperactivity disorder	ENSG00000183248
Attention deficit hyperactivity disorder	ENSG00000004777
Attention deficit hyperactivity disorder	ENSG00000105649
Attention deficit hyperactivity disorder	ENSG00000007047
Attention deficit hyperactivity disorder	ENSG00000204851
Attention deficit hyperactivity disorder	ENSG00000176401
Attention deficit hyperactivity disorder	ENSG00000127445
Attention deficit hyperactivity disorder	ENSG00000105426
Attention deficit hyperactivity disorder	ENSG00000104964
Attention deficit hyperactivity disorder	ENSG00000267477
Attention deficit hyperactivity disorder	ENSG00000099308
Attention deficit hyperactivity disorder	ENSG00000104833
Attention deficit hyperactivity disorder	ENSG00000072071
Attention deficit hyperactivity disorder	ENSG00000196361
Attention deficit hyperactivity disorder	ENSG00000076826
Attention deficit hyperactivity disorder	ENSG00000138032
Attention deficit hyperactivity disorder	ENSG00000204217
Attention deficit hyperactivity disorder	ENSG00000198586
Attention deficit hyperactivity disorder	ENSG00000121989
Attention deficit hyperactivity disorder	ENSG00000204186
Attention deficit hyperactivity disorder	ENSG00000151690
Attention deficit hyperactivity disorder	ENSG00000176204
Attention deficit hyperactivity disorder	ENSG00000168702
Attention deficit hyperactivity disorder	ENSG00000170396
Attention deficit hyperactivity disorder	ENSG00000162989
Attention deficit hyperactivity disorder	ENSG00000153820
Attention deficit hyperactivity disorder	ENSG00000144460
Attention deficit hyperactivity disorder	ENSG00000196950
Attention deficit hyperactivity disorder	ENSG00000273398
Attention deficit hyperactivity disorder	ENSG00000144036
Attention deficit hyperactivity disorder	ENSG00000144339
Attention deficit hyperactivity disorder	ENSG00000128683
Attention deficit hyperactivity disorder	ENSG00000163053
Attention deficit hyperactivity disorder	ENSG00000115365
Attention deficit hyperactivity disorder	ENSG00000171450
Attention deficit hyperactivity disorder	ENSG00000135932
Attention deficit hyperactivity disorder	ENSG00000183023
Attention deficit hyperactivity disorder	ENSG00000171132
Attention deficit hyperactivity disorder	ENSG00000144227
Attention deficit hyperactivity disorder	ENSG00000144057
Attention deficit hyperactivity disorder	ENSG00000115839
Attention deficit hyperactivity disorder	ENSG00000121988
Attention deficit hyperactivity disorder	ENSG00000130294
Attention deficit hyperactivity disorder	ENSG00000119865
Attention deficit hyperactivity disorder	ENSG00000163449
Attention deficit hyperactivity disorder	ENSG00000188674
Attention deficit hyperactivity disorder	ENSG00000134313
Attention deficit hyperactivity disorder	ENSG00000057935
Attention deficit hyperactivity disorder	ENSG00000204843
Attention deficit hyperactivity disorder	ENSG00000163235
Attention deficit hyperactivity disorder	ENSG00000144357
Attention deficit hyperactivity disorder	ENSG00000221823
Attention deficit hyperactivity disorder	ENSG00000184261
Attention deficit hyperactivity disorder	ENSG00000095002
Attention deficit hyperactivity disorder	ENSG00000138439
Attention deficit hyperactivity disorder	ENSG00000163596
Attention deficit hyperactivity disorder	ENSG00000040933
Attention deficit hyperactivity disorder	ENSG00000171951
Attention deficit hyperactivity disorder	ENSG00000213160
Attention deficit hyperactivity disorder	ENSG00000123983
Attention deficit hyperactivity disorder	ENSG00000188011
Attention deficit hyperactivity disorder	ENSG00000055917
Attention deficit hyperactivity disorder	ENSG00000175497
Attention deficit hyperactivity disorder	ENSG00000144278
Attention deficit hyperactivity disorder	ENSG00000116030
Attention deficit hyperactivity disorder	ENSG00000061676
Attention deficit hyperactivity disorder	ENSG00000152102
Attention deficit hyperactivity disorder	ENSG00000135973
Attention deficit hyperactivity disorder	ENSG00000186487
Attention deficit hyperactivity disorder	ENSG00000008869
Attention deficit hyperactivity disorder	ENSG00000138443
Attention deficit hyperactivity disorder	ENSG00000222014
Attention deficit hyperactivity disorder	ENSG00000143727
Attention deficit hyperactivity disorder	ENSG00000144290
Attention deficit hyperactivity disorder	ENSG00000048991
Attention deficit hyperactivity disorder	ENSG00000144406
Attention deficit hyperactivity disorder	ENSG00000198612
Attention deficit hyperactivity disorder	ENSG00000152154
Attention deficit hyperactivity disorder	ENSG00000124374
Attention deficit hyperactivity disorder	ENSG00000284479
Attention deficit hyperactivity disorder	ENSG00000074054
Attention deficit hyperactivity disorder	ENSG00000163013
Attention deficit hyperactivity disorder	ENSG00000138078
Attention deficit hyperactivity disorder	ENSG00000032389
Attention deficit hyperactivity disorder	ENSG00000054356
Attention deficit hyperactivity disorder	ENSG00000119844
Attention deficit hyperactivity disorder	ENSG00000068615
Attention deficit hyperactivity disorder	ENSG00000162981
Attention deficit hyperactivity disorder	ENSG00000115252
Attention deficit hyperactivity disorder	ENSG00000143889
Attention deficit hyperactivity disorder	ENSG00000144355
Attention deficit hyperactivity disorder	ENSG00000115844
Attention deficit hyperactivity disorder	ENSG00000163806
Attention deficit hyperactivity disorder	ENSG00000088179
Attention deficit hyperactivity disorder	ENSG00000144119
Attention deficit hyperactivity disorder	ENSG00000172292
Attention deficit hyperactivity disorder	ENSG00000115310
Attention deficit hyperactivity disorder	ENSG00000138071
Attention deficit hyperactivity disorder	ENSG00000178171
Attention deficit hyperactivity disorder	ENSG00000162975
Attention deficit hyperactivity disorder	ENSG00000155052
Attention deficit hyperactivity disorder	ENSG00000115966
Attention deficit hyperactivity disorder	ENSG00000115137
Attention deficit hyperactivity disorder	ENSG00000171150
Attention deficit hyperactivity disorder	ENSG00000157985
Attention deficit hyperactivity disorder	ENSG00000115977
Attention deficit hyperactivity disorder	ENSG00000128656
Attention deficit hyperactivity disorder	ENSG00000156973
Attention deficit hyperactivity disorder	ENSG00000144369
Attention deficit hyperactivity disorder	ENSG00000084764
Attention deficit hyperactivity disorder	ENSG00000138079
Attention deficit hyperactivity disorder	ENSG00000138095
Attention deficit hyperactivity disorder	ENSG00000115896
Attention deficit hyperactivity disorder	ENSG00000075340
Attention deficit hyperactivity disorder	ENSG00000138411
Attention deficit hyperactivity disorder	ENSG00000084710
Attention deficit hyperactivity disorder	ENSG00000153253
Attention deficit hyperactivity disorder	ENSG00000162951
Attention deficit hyperactivity disorder	ENSG00000066032
Attention deficit hyperactivity disorder	ENSG00000172318
Attention deficit hyperactivity disorder	ENSG00000188760
Attention deficit hyperactivity disorder	ENSG00000134308
Attention deficit hyperactivity disorder	ENSG00000197872
Attention deficit hyperactivity disorder	ENSG00000168280
Attention deficit hyperactivity disorder	ENSG00000115355
Attention deficit hyperactivity disorder	ENSG00000115540
Attention deficit hyperactivity disorder	ENSG00000115762
Attention deficit hyperactivity disorder	ENSG00000128654
Attention deficit hyperactivity disorder	ENSG00000078018
Attention deficit hyperactivity disorder	ENSG00000055813
Attention deficit hyperactivity disorder	ENSG00000217236
Attention deficit hyperactivity disorder	ENSG00000178385
Attention deficit hyperactivity disorder	ENSG00000136710
Attention deficit hyperactivity disorder	ENSG00000155744
Attention deficit hyperactivity disorder	ENSG00000138028
Attention deficit hyperactivity disorder	ENSG00000143933
Attention deficit hyperactivity disorder	ENSG00000204406
Attention deficit hyperactivity disorder	ENSG00000138018
Attention deficit hyperactivity disorder	ENSG00000187231
Attention deficit hyperactivity disorder	ENSG00000014641
Attention deficit hyperactivity disorder	ENSG00000157851
Attention deficit hyperactivity disorder	ENSG00000115947
Attention deficit hyperactivity disorder	ENSG00000119862
Attention deficit hyperactivity disorder	ENSG00000079785
Attention deficit hyperactivity disorder	ENSG00000175874
Attention deficit hyperactivity disorder	ENSG00000198914
Attention deficit hyperactivity disorder	ENSG00000178662
Attention deficit hyperactivity disorder	ENSG00000170500
Attention deficit hyperactivity disorder	ENSG00000115504
Attention deficit hyperactivity disorder	ENSG00000136531
Attention deficit hyperactivity disorder	ENSG00000115944
Attention deficit hyperactivity disorder	ENSG00000138380
Attention deficit hyperactivity disorder	ENSG00000233087
Attention deficit hyperactivity disorder	ENSG00000021574
Attention deficit hyperactivity disorder	ENSG00000158089
Attention deficit hyperactivity disorder	ENSG00000182389
Attention deficit hyperactivity disorder	ENSG00000184611
Attention deficit hyperactivity disorder	ENSG00000144567
Attention deficit hyperactivity disorder	ENSG00000138430
Attention deficit hyperactivity disorder	ENSG00000179915
Attention deficit hyperactivity disorder	ENSG00000123612
Attention deficit hyperactivity disorder	ENSG00000084731
Attention deficit hyperactivity disorder	ENSG00000138101
Attention deficit hyperactivity disorder	ENSG00000178568
Attention deficit hyperactivity disorder	ENSG00000275052
Attention deficit hyperactivity disorder	ENSG00000197121
Attention deficit hyperactivity disorder	ENSG00000144320
Attention deficit hyperactivity disorder	ENSG00000144306
Attention deficit hyperactivity disorder	ENSG00000174453
Attention deficit hyperactivity disorder	ENSG00000144583
Attention deficit hyperactivity disorder	ENSG00000101204
Attention deficit hyperactivity disorder	ENSG00000196090
Attention deficit hyperactivity disorder	ENSG00000172264
Attention deficit hyperactivity disorder	ENSG00000197457
Attention deficit hyperactivity disorder	ENSG00000101079
Attention deficit hyperactivity disorder	ENSG00000196227
Attention deficit hyperactivity disorder	ENSG00000149657
Attention deficit hyperactivity disorder	ENSG00000088812
Attention deficit hyperactivity disorder	ENSG00000087495
Attention deficit hyperactivity disorder	ENSG00000149654
Attention deficit hyperactivity disorder	ENSG00000080845
Attention deficit hyperactivity disorder	ENSG00000124140
Attention deficit hyperactivity disorder	ENSG00000089057
Attention deficit hyperactivity disorder	ENSG00000054793
Attention deficit hyperactivity disorder	ENSG00000125510
Attention deficit hyperactivity disorder	ENSG00000125827
Attention deficit hyperactivity disorder	ENSG00000125971
Attention deficit hyperactivity disorder	ENSG00000260903
Attention deficit hyperactivity disorder	ENSG00000125821
Attention deficit hyperactivity disorder	ENSG00000197183
Attention deficit hyperactivity disorder	ENSG00000132640
Attention deficit hyperactivity disorder	ENSG00000088367
Attention deficit hyperactivity disorder	ENSG00000185052
Attention deficit hyperactivity disorder	ENSG00000101210
Attention deficit hyperactivity disorder	ENSG00000101460
Attention deficit hyperactivity disorder	ENSG00000125864
Attention deficit hyperactivity disorder	ENSG00000196132
Attention deficit hyperactivity disorder	ENSG00000124209
Attention deficit hyperactivity disorder	ENSG00000101298
Attention deficit hyperactivity disorder	ENSG00000101098
Attention deficit hyperactivity disorder	ENSG00000075043
Attention deficit hyperactivity disorder	ENSG00000101290
Attention deficit hyperactivity disorder	ENSG00000124191
Attention deficit hyperactivity disorder	ENSG00000166619
Attention deficit hyperactivity disorder	ENSG00000125851
Attention deficit hyperactivity disorder	ENSG00000125848
Attention deficit hyperactivity disorder	ENSG00000166913
Attention deficit hyperactivity disorder	ENSG00000089199
Attention deficit hyperactivity disorder	ENSG00000053438
Attention deficit hyperactivity disorder	ENSG00000101349
Attention deficit hyperactivity disorder	ENSG00000132639
Attention deficit hyperactivity disorder	ENSG00000101350
Attention deficit hyperactivity disorder	ENSG00000101438
Attention deficit hyperactivity disorder	ENSG00000101152
Attention deficit hyperactivity disorder	ENSG00000158445
Attention deficit hyperactivity disorder	ENSG00000125820
Attention deficit hyperactivity disorder	ENSG00000184402
Attention deficit hyperactivity disorder	ENSG00000125814
Attention deficit hyperactivity disorder	ENSG00000125966
Attention deficit hyperactivity disorder	ENSG00000124194
Attention deficit hyperactivity disorder	ENSG00000171867
Attention deficit hyperactivity disorder	ENSG00000182621
Attention deficit hyperactivity disorder	ENSG00000182093
Attention deficit hyperactivity disorder	ENSG00000241837
Attention deficit hyperactivity disorder	ENSG00000171189
Attention deficit hyperactivity disorder	ENSG00000157542
Attention deficit hyperactivity disorder	ENSG00000185658
Attention deficit hyperactivity disorder	ENSG00000154654
Attention deficit hyperactivity disorder	ENSG00000249209
Attention deficit hyperactivity disorder	ENSG00000184221
Attention deficit hyperactivity disorder	ENSG00000205927
Attention deficit hyperactivity disorder	ENSG00000157540
Attention deficit hyperactivity disorder	ENSG00000182670
Attention deficit hyperactivity disorder	ENSG00000155304
Attention deficit hyperactivity disorder	ENSG00000171587
Attention deficit hyperactivity disorder	ENSG00000154639
Attention deficit hyperactivity disorder	ENSG00000142192
Attention deficit hyperactivity disorder	ENSG00000159082
Attention deficit hyperactivity disorder	ENSG00000128285
Attention deficit hyperactivity disorder	ENSG00000198911
Attention deficit hyperactivity disorder	ENSG00000100218
Attention deficit hyperactivity disorder	ENSG00000100321
Attention deficit hyperactivity disorder	ENSG00000283900
Attention deficit hyperactivity disorder	ENSG00000128245
Attention deficit hyperactivity disorder	ENSG00000100138
Attention deficit hyperactivity disorder	ENSG00000203618
Attention deficit hyperactivity disorder	ENSG00000100095
Attention deficit hyperactivity disorder	ENSG00000100092
Attention deficit hyperactivity disorder	ENSG00000100077
Attention deficit hyperactivity disorder	ENSG00000100167
Attention deficit hyperactivity disorder	ENSG00000100101
Attention deficit hyperactivity disorder	ENSG00000133424
Attention deficit hyperactivity disorder	ENSG00000128268
Attention deficit hyperactivity disorder	ENSG00000130638
Attention deficit hyperactivity disorder	ENSG00000186732
Attention deficit hyperactivity disorder	ENSG00000138944
Attention deficit hyperactivity disorder	ENSG00000100276
Attention deficit hyperactivity disorder	ENSG00000166897
Attention deficit hyperactivity disorder	ENSG00000215193
Attention deficit hyperactivity disorder	ENSG00000128250
Attention deficit hyperactivity disorder	ENSG00000131100
Attention deficit hyperactivity disorder	ENSG00000100320
Attention deficit hyperactivity disorder	ENSG00000183741
Attention deficit hyperactivity disorder	ENSG00000184702
Attention deficit hyperactivity disorder	ENSG00000128266
Attention deficit hyperactivity disorder	ENSG00000167037
Attention deficit hyperactivity disorder	ENSG00000278195
Attention deficit hyperactivity disorder	ENSG00000008735
Attention deficit hyperactivity disorder	ENSG00000242259
Attention deficit hyperactivity disorder	ENSG00000241360
Attention deficit hyperactivity disorder	ENSG00000100346
Attention deficit hyperactivity disorder	ENSG00000100207
Attention deficit hyperactivity disorder	ENSG00000221890
Attention deficit hyperactivity disorder	ENSG00000100246
Attention deficit hyperactivity disorder	ENSG00000166862
Attention deficit hyperactivity disorder	ENSG00000100030
Attention deficit hyperactivity disorder	ENSG00000183307
Attention deficit hyperactivity disorder	ENSG00000100379
Attention deficit hyperactivity disorder	ENSG00000130540
Attention deficit hyperactivity disorder	ENSG00000175182
Attention deficit hyperactivity disorder	ENSG00000164091
Attention deficit hyperactivity disorder	ENSG00000082701
Attention deficit hyperactivity disorder	ENSG00000178567
Attention deficit hyperactivity disorder	ENSG00000131370
Attention deficit hyperactivity disorder	ENSG00000164076
Attention deficit hyperactivity disorder	ENSG00000144834
Attention deficit hyperactivity disorder	ENSG00000145087
Attention deficit hyperactivity disorder	ENSG00000114405
Attention deficit hyperactivity disorder	ENSG00000273331
Attention deficit hyperactivity disorder	ENSG00000144827
Attention deficit hyperactivity disorder	ENSG00000156959
Attention deficit hyperactivity disorder	ENSG00000198836
Attention deficit hyperactivity disorder	ENSG00000053524
Attention deficit hyperactivity disorder	ENSG00000113966
Attention deficit hyperactivity disorder	ENSG00000155893
Attention deficit hyperactivity disorder	ENSG00000169282
Attention deficit hyperactivity disorder	ENSG00000173175
Attention deficit hyperactivity disorder	ENSG00000127252
Attention deficit hyperactivity disorder	ENSG00000157445
Attention deficit hyperactivity disorder	ENSG00000163888
Attention deficit hyperactivity disorder	ENSG00000161203
Attention deficit hyperactivity disorder	ENSG00000196353
Attention deficit hyperactivity disorder	ENSG00000144724
Attention deficit hyperactivity disorder	ENSG00000072858
Attention deficit hyperactivity disorder	ENSG00000121871
Attention deficit hyperactivity disorder	ENSG00000070087
Attention deficit hyperactivity disorder	ENSG00000180611
Attention deficit hyperactivity disorder	ENSG00000121864
Attention deficit hyperactivity disorder	ENSG00000240891
Attention deficit hyperactivity disorder	ENSG00000080224
Attention deficit hyperactivity disorder	ENSG00000160145
Attention deficit hyperactivity disorder	ENSG00000154764
Attention deficit hyperactivity disorder	ENSG00000172995
Attention deficit hyperactivity disorder	ENSG00000077097
Attention deficit hyperactivity disorder	ENSG00000197584
Attention deficit hyperactivity disorder	ENSG00000163807
Attention deficit hyperactivity disorder	ENSG00000114573
Attention deficit hyperactivity disorder	ENSG00000114646
Attention deficit hyperactivity disorder	ENSG00000196220
Attention deficit hyperactivity disorder	ENSG00000182247
Attention deficit hyperactivity disorder	ENSG00000151967
Attention deficit hyperactivity disorder	ENSG00000114279
Attention deficit hyperactivity disorder	ENSG00000180044
Attention deficit hyperactivity disorder	ENSG00000196277
Attention deficit hyperactivity disorder	ENSG00000154822
Attention deficit hyperactivity disorder	ENSG00000164061
Attention deficit hyperactivity disorder	ENSG00000172020
Attention deficit hyperactivity disorder	ENSG00000151789
Attention deficit hyperactivity disorder	ENSG00000163630
Attention deficit hyperactivity disorder	ENSG00000163377
Attention deficit hyperactivity disorder	ENSG00000182606
Attention deficit hyperactivity disorder	ENSG00000163637
Attention deficit hyperactivity disorder	ENSG00000186448
Attention deficit hyperactivity disorder	ENSG00000196776
Attention deficit hyperactivity disorder	ENSG00000008300
Attention deficit hyperactivity disorder	ENSG00000214216
Attention deficit hyperactivity disorder	ENSG00000157152
Attention deficit hyperactivity disorder	ENSG00000275163
Attention deficit hyperactivity disorder	ENSG00000144597
Attention deficit hyperactivity disorder	ENSG00000114757
Attention deficit hyperactivity disorder	ENSG00000163539
Attention deficit hyperactivity disorder	ENSG00000174948
Attention deficit hyperactivity disorder	ENSG00000088538
Attention deficit hyperactivity disorder	ENSG00000164082
Attention deficit hyperactivity disorder	ENSG00000185565
Attention deficit hyperactivity disorder	ENSG00000157087
Attention deficit hyperactivity disorder	ENSG00000163848
Attention deficit hyperactivity disorder	ENSG00000197885
Attention deficit hyperactivity disorder	ENSG00000169255
Attention deficit hyperactivity disorder	ENSG00000134121
Attention deficit hyperactivity disorder	ENSG00000154917
Attention deficit hyperactivity disorder	ENSG00000114200
Attention deficit hyperactivity disorder	ENSG00000154310
Attention deficit hyperactivity disorder	ENSG00000169855
Attention deficit hyperactivity disorder	ENSG00000169760
Attention deficit hyperactivity disorder	ENSG00000081154
Attention deficit hyperactivity disorder	ENSG00000151276
Attention deficit hyperactivity disorder	ENSG00000007402
Attention deficit hyperactivity disorder	ENSG00000185008
Attention deficit hyperactivity disorder	ENSG00000177383
Attention deficit hyperactivity disorder	ENSG00000157103
Attention deficit hyperactivity disorder	ENSG00000163618
Attention deficit hyperactivity disorder	ENSG00000283154
Attention deficit hyperactivity disorder	ENSG00000091972
Attention deficit hyperactivity disorder	ENSG00000163590
Attention deficit hyperactivity disorder	ENSG00000198843
Attention deficit hyperactivity disorder	ENSG00000157500
Attention deficit hyperactivity disorder	ENSG00000144868
Attention deficit hyperactivity disorder	ENSG00000175161
Attention deficit hyperactivity disorder	ENSG00000144635
Attention deficit hyperactivity disorder	ENSG00000183662
Attention deficit hyperactivity disorder	ENSG00000008952
Attention deficit hyperactivity disorder	ENSG00000187672
Attention deficit hyperactivity disorder	ENSG00000144959
Attention deficit hyperactivity disorder	ENSG00000206199
Attention deficit hyperactivity disorder	ENSG00000184203
Attention deficit hyperactivity disorder	ENSG00000114742
Attention deficit hyperactivity disorder	ENSG00000154174
Attention deficit hyperactivity disorder	ENSG00000174891
Attention deficit hyperactivity disorder	ENSG00000206535
Attention deficit hyperactivity disorder	ENSG00000134115
Attention deficit hyperactivity disorder	ENSG00000174013
Attention deficit hyperactivity disorder	ENSG00000013293
Attention deficit hyperactivity disorder	ENSG00000159685
Attention deficit hyperactivity disorder	ENSG00000156976
Attention deficit hyperactivity disorder	ENSG00000144619
Attention deficit hyperactivity disorder	ENSG00000114631
Attention deficit hyperactivity disorder	ENSG00000163964
Attention deficit hyperactivity disorder	ENSG00000163412
Attention deficit hyperactivity disorder	ENSG00000163536
Attention deficit hyperactivity disorder	ENSG00000168785
Attention deficit hyperactivity disorder	ENSG00000173320
Attention deficit hyperactivity disorder	ENSG00000109265
Attention deficit hyperactivity disorder	ENSG00000164116
Attention deficit hyperactivity disorder	ENSG00000164031
Attention deficit hyperactivity disorder	ENSG00000153130
Attention deficit hyperactivity disorder	ENSG00000163743
Attention deficit hyperactivity disorder	ENSG00000150471
Attention deficit hyperactivity disorder	ENSG00000164100
Attention deficit hyperactivity disorder	ENSG00000078140
Attention deficit hyperactivity disorder	ENSG00000145284
Attention deficit hyperactivity disorder	ENSG00000170522
Attention deficit hyperactivity disorder	ENSG00000109794
Attention deficit hyperactivity disorder	ENSG00000177432
Attention deficit hyperactivity disorder	ENSG00000109158
Attention deficit hyperactivity disorder	ENSG00000124406
Attention deficit hyperactivity disorder	ENSG00000150625
Attention deficit hyperactivity disorder	ENSG00000138688
Attention deficit hyperactivity disorder	ENSG00000109270
Attention deficit hyperactivity disorder	ENSG00000174473
Attention deficit hyperactivity disorder	ENSG00000109189
Attention deficit hyperactivity disorder	ENSG00000249242
Attention deficit hyperactivity disorder	ENSG00000109572
Attention deficit hyperactivity disorder	ENSG00000164114
Attention deficit hyperactivity disorder	ENSG00000151729
Attention deficit hyperactivity disorder	ENSG00000061918
Attention deficit hyperactivity disorder	ENSG00000151247
Attention deficit hyperactivity disorder	ENSG00000145293
Attention deficit hyperactivity disorder	ENSG00000188517
Attention deficit hyperactivity disorder	ENSG00000109762
Attention deficit hyperactivity disorder	ENSG00000174145
Attention deficit hyperactivity disorder	ENSG00000188981
Attention deficit hyperactivity disorder	ENSG00000138698
Attention deficit hyperactivity disorder	ENSG00000169744
Attention deficit hyperactivity disorder	ENSG00000072201
Attention deficit hyperactivity disorder	ENSG00000196104
Attention deficit hyperactivity disorder	ENSG00000189308
Attention deficit hyperactivity disorder	ENSG00000145362
Attention deficit hyperactivity disorder	ENSG00000184305
Attention deficit hyperactivity disorder	ENSG00000145147
Attention deficit hyperactivity disorder	ENSG00000145247
Attention deficit hyperactivity disorder	ENSG00000138801
Attention deficit hyperactivity disorder	ENSG00000109819
Attention deficit hyperactivity disorder	ENSG00000163683
Attention deficit hyperactivity disorder	ENSG00000164161
Attention deficit hyperactivity disorder	ENSG00000152969
Attention deficit hyperactivity disorder	ENSG00000157404
Attention deficit hyperactivity disorder	ENSG00000109436
Attention deficit hyperactivity disorder	ENSG00000138650
Attention deficit hyperactivity disorder	ENSG00000163625
Attention deficit hyperactivity disorder	ENSG00000138814
Attention deficit hyperactivity disorder	ENSG00000109670
Attention deficit hyperactivity disorder	ENSG00000109180
Attention deficit hyperactivity disorder	ENSG00000163288
Attention deficit hyperactivity disorder	ENSG00000109654
Attention deficit hyperactivity disorder	ENSG00000168824
Attention deficit hyperactivity disorder	ENSG00000145335
Attention deficit hyperactivity disorder	ENSG00000109472
Attention deficit hyperactivity disorder	ENSG00000137449
Attention deficit hyperactivity disorder	ENSG00000109756
Attention deficit hyperactivity disorder	ENSG00000138760
Attention deficit hyperactivity disorder	ENSG00000150627
Attention deficit hyperactivity disorder	ENSG00000109685
Attention deficit hyperactivity disorder	ENSG00000178988
Attention deficit hyperactivity disorder	ENSG00000185477
Attention deficit hyperactivity disorder	ENSG00000109466
Attention deficit hyperactivity disorder	ENSG00000163285
Attention deficit hyperactivity disorder	ENSG00000170153
Attention deficit hyperactivity disorder	ENSG00000072832
Attention deficit hyperactivity disorder	ENSG00000138660
Attention deficit hyperactivity disorder	ENSG00000156136
Attention deficit hyperactivity disorder	ENSG00000218336
Attention deficit hyperactivity disorder	ENSG00000109738
Attention deficit hyperactivity disorder	ENSG00000163995
Attention deficit hyperactivity disorder	ENSG00000152208
Attention deficit hyperactivity disorder	ENSG00000170871
Attention deficit hyperactivity disorder	ENSG00000151834
Attention deficit hyperactivity disorder	ENSG00000052795
Attention deficit hyperactivity disorder	ENSG00000185774
Attention deficit hyperactivity disorder	ENSG00000164112
Attention deficit hyperactivity disorder	ENSG00000163697
Attention deficit hyperactivity disorder	ENSG00000074211
Attention deficit hyperactivity disorder	ENSG00000120251
Attention deficit hyperactivity disorder	ENSG00000138769
Attention deficit hyperactivity disorder	ENSG00000145354
Attention deficit hyperactivity disorder	ENSG00000164037
Attention deficit hyperactivity disorder	ENSG00000014824
Attention deficit hyperactivity disorder	ENSG00000168769
Attention deficit hyperactivity disorder	ENSG00000151612
Attention deficit hyperactivity disorder	ENSG00000145451
Attention deficit hyperactivity disorder	ENSG00000154277
Attention deficit hyperactivity disorder	ENSG00000145242
Attention deficit hyperactivity disorder	ENSG00000138757
Attention deficit hyperactivity disorder	ENSG00000109339
Attention deficit hyperactivity disorder	ENSG00000018189
Attention deficit hyperactivity disorder	ENSG00000169836
Attention deficit hyperactivity disorder	ENSG00000138686
Attention deficit hyperactivity disorder	ENSG00000169851
Attention deficit hyperactivity disorder	ENSG00000168772
Attention deficit hyperactivity disorder	ENSG00000152413
Attention deficit hyperactivity disorder	ENSG00000074276
Attention deficit hyperactivity disorder	ENSG00000164187
Attention deficit hyperactivity disorder	ENSG00000072803
Attention deficit hyperactivity disorder	ENSG00000181751
Attention deficit hyperactivity disorder	ENSG00000120727
Attention deficit hyperactivity disorder	ENSG00000146005
Attention deficit hyperactivity disorder	ENSG00000151292
Attention deficit hyperactivity disorder	ENSG00000145934
Attention deficit hyperactivity disorder	ENSG00000184349
Attention deficit hyperactivity disorder	ENSG00000164512
Attention deficit hyperactivity disorder	ENSG00000155868
Attention deficit hyperactivity disorder	ENSG00000164398
Attention deficit hyperactivity disorder	ENSG00000072364
Attention deficit hyperactivity disorder	ENSG00000013561
Attention deficit hyperactivity disorder	ENSG00000169258
Attention deficit hyperactivity disorder	ENSG00000172568
Attention deficit hyperactivity disorder	ENSG00000170464
Attention deficit hyperactivity disorder	ENSG00000170091
Attention deficit hyperactivity disorder	ENSG00000011083
Attention deficit hyperactivity disorder	ENSG00000164221
Attention deficit hyperactivity disorder	ENSG00000183775
Attention deficit hyperactivity disorder	ENSG00000171617
Attention deficit hyperactivity disorder	ENSG00000164346
Attention deficit hyperactivity disorder	ENSG00000198780
Attention deficit hyperactivity disorder	ENSG00000145495
Attention deficit hyperactivity disorder	ENSG00000113742
Attention deficit hyperactivity disorder	ENSG00000198961
Attention deficit hyperactivity disorder	ENSG00000131188
Attention deficit hyperactivity disorder	ENSG00000085365
Attention deficit hyperactivity disorder	ENSG00000074317
Attention deficit hyperactivity disorder	ENSG00000145920
Attention deficit hyperactivity disorder	ENSG00000164466
Attention deficit hyperactivity disorder	ENSG00000145743
Attention deficit hyperactivity disorder	ENSG00000155858
Attention deficit hyperactivity disorder	ENSG00000113763
Attention deficit hyperactivity disorder	ENSG00000251664
Attention deficit hyperactivity disorder	ENSG00000215218
Attention deficit hyperactivity disorder	ENSG00000176055
Attention deficit hyperactivity disorder	ENSG00000155511
Attention deficit hyperactivity disorder	ENSG00000113327
Attention deficit hyperactivity disorder	ENSG00000113638
Attention deficit hyperactivity disorder	ENSG00000164609
Attention deficit hyperactivity disorder	ENSG00000145545
Attention deficit hyperactivity disorder	ENSG00000280987
Attention deficit hyperactivity disorder	ENSG00000156475
Attention deficit hyperactivity disorder	ENSG00000070808
Attention deficit hyperactivity disorder	ENSG00000022355
Attention deficit hyperactivity disorder	ENSG00000145864
Attention deficit hyperactivity disorder	ENSG00000113205
Attention deficit hyperactivity disorder	ENSG00000055163
Attention deficit hyperactivity disorder	ENSG00000015479
Attention deficit hyperactivity disorder	ENSG00000175416
Attention deficit hyperactivity disorder	ENSG00000131437
Attention deficit hyperactivity disorder	ENSG00000152503
Attention deficit hyperactivity disorder	ENSG00000056097
Attention deficit hyperactivity disorder	ENSG00000134982
Attention deficit hyperactivity disorder	ENSG00000154122
Attention deficit hyperactivity disorder	ENSG00000164172
Attention deficit hyperactivity disorder	ENSG00000183654
Attention deficit hyperactivity disorder	ENSG00000178394
Attention deficit hyperactivity disorder	ENSG00000204767
Attention deficit hyperactivity disorder	ENSG00000188573
Attention deficit hyperactivity disorder	ENSG00000204961
Attention deficit hyperactivity disorder	ENSG00000204967
Attention deficit hyperactivity disorder	ENSG00000146006
Attention deficit hyperactivity disorder	ENSG00000197860
Attention deficit hyperactivity disorder	ENSG00000249158
Attention deficit hyperactivity disorder	ENSG00000129596
Attention deficit hyperactivity disorder	ENSG00000113068
Attention deficit hyperactivity disorder	ENSG00000169862
Attention deficit hyperactivity disorder	ENSG00000204963
Attention deficit hyperactivity disorder	ENSG00000255408
Attention deficit hyperactivity disorder	ENSG00000131507
Attention deficit hyperactivity disorder	ENSG00000175426
Attention deficit hyperactivity disorder	ENSG00000120137
Attention deficit hyperactivity disorder	ENSG00000186479
Attention deficit hyperactivity disorder	ENSG00000170231
Attention deficit hyperactivity disorder	ENSG00000113387
Attention deficit hyperactivity disorder	ENSG00000068796
Attention deficit hyperactivity disorder	ENSG00000248383
Attention deficit hyperactivity disorder	ENSG00000204962
Attention deficit hyperactivity disorder	ENSG00000152377
Attention deficit hyperactivity disorder	ENSG00000176788
Attention deficit hyperactivity disorder	ENSG00000113575
Attention deficit hyperactivity disorder	ENSG00000113595
Attention deficit hyperactivity disorder	ENSG00000152495
Attention deficit hyperactivity disorder	ENSG00000129625
Attention deficit hyperactivity disorder	ENSG00000250120
Attention deficit hyperactivity disorder	ENSG00000164176
Attention deficit hyperactivity disorder	ENSG00000243232
Attention deficit hyperactivity disorder	ENSG00000083720
Attention deficit hyperactivity disorder	ENSG00000050748
Attention deficit hyperactivity disorder	ENSG00000113161
Attention deficit hyperactivity disorder	ENSG00000081842
Attention deficit hyperactivity disorder	ENSG00000204965
Attention deficit hyperactivity disorder	ENSG00000204969
Attention deficit hyperactivity disorder	ENSG00000204970
Attention deficit hyperactivity disorder	ENSG00000152932
Attention deficit hyperactivity disorder	ENSG00000145675
Attention deficit hyperactivity disorder	ENSG00000172239
Attention deficit hyperactivity disorder	ENSG00000113100
Attention deficit hyperactivity disorder	ENSG00000271824
Attention deficit hyperactivity disorder	ENSG00000239389
Attention deficit hyperactivity disorder	ENSG00000273217
Attention deficit hyperactivity disorder	ENSG00000112992
Attention deficit hyperactivity disorder	ENSG00000176049
Attention deficit hyperactivity disorder	ENSG00000164588
Attention deficit hyperactivity disorder	ENSG00000185305
Attention deficit hyperactivity disorder	ENSG00000186687
Attention deficit hyperactivity disorder	ENSG00000082213
Attention deficit hyperactivity disorder	ENSG00000171368
Attention deficit hyperactivity disorder	ENSG00000154162
Attention deficit hyperactivity disorder	ENSG00000040731
Attention deficit hyperactivity disorder	ENSG00000182836
Attention deficit hyperactivity disorder	ENSG00000145526
Attention deficit hyperactivity disorder	ENSG00000158985
Attention deficit hyperactivity disorder	ENSG00000134986
Attention deficit hyperactivity disorder	ENSG00000112972
Attention deficit hyperactivity disorder	ENSG00000112379
Attention deficit hyperactivity disorder	ENSG00000123545
Attention deficit hyperactivity disorder	ENSG00000172461
Attention deficit hyperactivity disorder	ENSG00000130338
Attention deficit hyperactivity disorder	ENSG00000135577
Attention deficit hyperactivity disorder	ENSG00000112339
Attention deficit hyperactivity disorder	ENSG00000118432
Attention deficit hyperactivity disorder	ENSG00000146216
Attention deficit hyperactivity disorder	ENSG00000111880
Attention deficit hyperactivity disorder	ENSG00000079841
Attention deficit hyperactivity disorder	ENSG00000124659
Attention deficit hyperactivity disorder	ENSG00000187189
Attention deficit hyperactivity disorder	ENSG00000204052
Attention deficit hyperactivity disorder	ENSG00000196591
Attention deficit hyperactivity disorder	ENSG00000146151
Attention deficit hyperactivity disorder	ENSG00000082293
Attention deficit hyperactivity disorder	ENSG00000152822
Attention deficit hyperactivity disorder	ENSG00000118402
Attention deficit hyperactivity disorder	ENSG00000172348
Attention deficit hyperactivity disorder	ENSG00000111850
Attention deficit hyperactivity disorder	ENSG00000272442
Attention deficit hyperactivity disorder	ENSG00000178233
Attention deficit hyperactivity disorder	ENSG00000079950
Attention deficit hyperactivity disorder	ENSG00000112290
Attention deficit hyperactivity disorder	ENSG00000146267
Attention deficit hyperactivity disorder	ENSG00000112530
Attention deficit hyperactivity disorder	ENSG00000154548
Attention deficit hyperactivity disorder	ENSG00000120265
Attention deficit hyperactivity disorder	ENSG00000168830
Attention deficit hyperactivity disorder	ENSG00000112320
Attention deficit hyperactivity disorder	ENSG00000164506
Attention deficit hyperactivity disorder	ENSG00000186231
Attention deficit hyperactivity disorder	ENSG00000135298
Attention deficit hyperactivity disorder	ENSG00000112232
Attention deficit hyperactivity disorder	ENSG00000135525
Attention deficit hyperactivity disorder	ENSG00000189241
Attention deficit hyperactivity disorder	ENSG00000154079
Attention deficit hyperactivity disorder	ENSG00000028839
Attention deficit hyperactivity disorder	ENSG00000272398
Attention deficit hyperactivity disorder	ENSG00000124702
Attention deficit hyperactivity disorder	ENSG00000188994
Attention deficit hyperactivity disorder	ENSG00000137252
Attention deficit hyperactivity disorder	ENSG00000185345
Attention deficit hyperactivity disorder	ENSG00000152894
Attention deficit hyperactivity disorder	ENSG00000164418
Attention deficit hyperactivity disorder	ENSG00000146285
Attention deficit hyperactivity disorder	ENSG00000112697
Attention deficit hyperactivity disorder	ENSG00000065609
Attention deficit hyperactivity disorder	ENSG00000112186
Attention deficit hyperactivity disorder	ENSG00000189367
Attention deficit hyperactivity disorder	ENSG00000137218
Attention deficit hyperactivity disorder	ENSG00000146352
Attention deficit hyperactivity disorder	ENSG00000156564
Attention deficit hyperactivity disorder	ENSG00000203727
Attention deficit hyperactivity disorder	ENSG00000111911
Attention deficit hyperactivity disorder	ENSG00000120256
Attention deficit hyperactivity disorder	ENSG00000091844
Attention deficit hyperactivity disorder	ENSG00000146221
Attention deficit hyperactivity disorder	ENSG00000010818
Attention deficit hyperactivity disorder	ENSG00000188580
Attention deficit hyperactivity disorder	ENSG00000170899
Attention deficit hyperactivity disorder	ENSG00000096092
Attention deficit hyperactivity disorder	ENSG00000151917
Attention deficit hyperactivity disorder	ENSG00000137267
Attention deficit hyperactivity disorder	ENSG00000255330
Attention deficit hyperactivity disorder	ENSG00000214338
Attention deficit hyperactivity disorder	ENSG00000111897
Attention deficit hyperactivity disorder	ENSG00000009844
Attention deficit hyperactivity disorder	ENSG00000224531
Attention deficit hyperactivity disorder	ENSG00000047932
Attention deficit hyperactivity disorder	ENSG00000282218
Attention deficit hyperactivity disorder	ENSG00000145990
Attention deficit hyperactivity disorder	ENSG00000137414
Attention deficit hyperactivity disorder	ENSG00000112137
Attention deficit hyperactivity disorder	ENSG00000196376
Attention deficit hyperactivity disorder	ENSG00000124788
Attention deficit hyperactivity disorder	ENSG00000205269
Attention deficit hyperactivity disorder	ENSG00000106477
Attention deficit hyperactivity disorder	ENSG00000188730
Attention deficit hyperactivity disorder	ENSG00000158560
Attention deficit hyperactivity disorder	ENSG00000240230
Attention deficit hyperactivity disorder	ENSG00000186472
Attention deficit hyperactivity disorder	ENSG00000178397
Attention deficit hyperactivity disorder	ENSG00000181072
Attention deficit hyperactivity disorder	ENSG00000105887
Attention deficit hyperactivity disorder	ENSG00000132434
Attention deficit hyperactivity disorder	ENSG00000136274
Attention deficit hyperactivity disorder	ENSG00000006128
Attention deficit hyperactivity disorder	ENSG00000164604
Attention deficit hyperactivity disorder	ENSG00000105778
Attention deficit hyperactivity disorder	ENSG00000164659
Attention deficit hyperactivity disorder	ENSG00000153956
Attention deficit hyperactivity disorder	ENSG00000128594
Attention deficit hyperactivity disorder	ENSG00000158528
Attention deficit hyperactivity disorder	ENSG00000105866
Attention deficit hyperactivity disorder	ENSG00000157219
Attention deficit hyperactivity disorder	ENSG00000005249
Attention deficit hyperactivity disorder	ENSG00000164715
Attention deficit hyperactivity disorder	ENSG00000174945
Attention deficit hyperactivity disorder	ENSG00000239521
Attention deficit hyperactivity disorder	ENSG00000066923
Attention deficit hyperactivity disorder	ENSG00000106683
Attention deficit hyperactivity disorder	ENSG00000058091
Attention deficit hyperactivity disorder	ENSG00000172209
Attention deficit hyperactivity disorder	ENSG00000127995
Attention deficit hyperactivity disorder	ENSG00000005483
Attention deficit hyperactivity disorder	ENSG00000179603
Attention deficit hyperactivity disorder	ENSG00000055118
Attention deficit hyperactivity disorder	ENSG00000122778
Attention deficit hyperactivity disorder	ENSG00000106367
Attention deficit hyperactivity disorder	ENSG00000198822
Attention deficit hyperactivity disorder	ENSG00000105963
Attention deficit hyperactivity disorder	ENSG00000157680
Attention deficit hyperactivity disorder	ENSG00000106524
Attention deficit hyperactivity disorder	ENSG00000058404
Attention deficit hyperactivity disorder	ENSG00000205060
Attention deficit hyperactivity disorder	ENSG00000187391
Attention deficit hyperactivity disorder	ENSG00000178234
Attention deficit hyperactivity disorder	ENSG00000106648
Attention deficit hyperactivity disorder	ENSG00000048052
Attention deficit hyperactivity disorder	ENSG00000173452
Attention deficit hyperactivity disorder	ENSG00000170027
Attention deficit hyperactivity disorder	ENSG00000106052
Attention deficit hyperactivity disorder	ENSG00000159784
Attention deficit hyperactivity disorder	ENSG00000078053
Attention deficit hyperactivity disorder	ENSG00000188191
Attention deficit hyperactivity disorder	ENSG00000105968
Attention deficit hyperactivity disorder	ENSG00000128564
Attention deficit hyperactivity disorder	ENSG00000171130
Attention deficit hyperactivity disorder	ENSG00000128607
Attention deficit hyperactivity disorder	ENSG00000261115
Attention deficit hyperactivity disorder	ENSG00000002746
Attention deficit hyperactivity disorder	ENSG00000170419
Attention deficit hyperactivity disorder	ENSG00000106443
Attention deficit hyperactivity disorder	ENSG00000166924
Attention deficit hyperactivity disorder	ENSG00000136193
Attention deficit hyperactivity disorder	ENSG00000135250
Attention deficit hyperactivity disorder	ENSG00000173114
Attention deficit hyperactivity disorder	ENSG00000187416
Attention deficit hyperactivity disorder	ENSG00000182348
Attention deficit hyperactivity disorder	ENSG00000130226
Attention deficit hyperactivity disorder	ENSG00000187257
Attention deficit hyperactivity disorder	ENSG00000006715
Attention deficit hyperactivity disorder	ENSG00000196715
Attention deficit hyperactivity disorder	ENSG00000153814
Attention deficit hyperactivity disorder	ENSG00000128609
Attention deficit hyperactivity disorder	ENSG00000155849
Attention deficit hyperactivity disorder	ENSG00000164603
Attention deficit hyperactivity disorder	ENSG00000106089
Attention deficit hyperactivity disorder	ENSG00000155093
Attention deficit hyperactivity disorder	ENSG00000133627
Attention deficit hyperactivity disorder	ENSG00000122550
Attention deficit hyperactivity disorder	ENSG00000122545
Attention deficit hyperactivity disorder	ENSG00000284461
Attention deficit hyperactivity disorder	ENSG00000064393
Attention deficit hyperactivity disorder	ENSG00000003147
Attention deficit hyperactivity disorder	ENSG00000198420
Attention deficit hyperactivity disorder	ENSG00000180354
Attention deficit hyperactivity disorder	ENSG00000172115
Attention deficit hyperactivity disorder	ENSG00000106261
Attention deficit hyperactivity disorder	ENSG00000221866
Attention deficit hyperactivity disorder	ENSG00000008277
Attention deficit hyperactivity disorder	ENSG00000015676
Attention deficit hyperactivity disorder	ENSG00000106537
Attention deficit hyperactivity disorder	ENSG00000164542
Attention deficit hyperactivity disorder	ENSG00000077080
Attention deficit hyperactivity disorder	ENSG00000242265
Attention deficit hyperactivity disorder	ENSG00000176428
Attention deficit hyperactivity disorder	ENSG00000105983
Attention deficit hyperactivity disorder	ENSG00000157764
Attention deficit hyperactivity disorder	ENSG00000086300
Attention deficit hyperactivity disorder	ENSG00000166448
Attention deficit hyperactivity disorder	ENSG00000185274
Attention deficit hyperactivity disorder	ENSG00000136267
Attention deficit hyperactivity disorder	ENSG00000154710
Attention deficit hyperactivity disorder	ENSG00000174469
Attention deficit hyperactivity disorder	ENSG00000105784
Attention deficit hyperactivity disorder	ENSG00000183166
Attention deficit hyperactivity disorder	ENSG00000164885
Attention deficit hyperactivity disorder	ENSG00000128596
Attention deficit hyperactivity disorder	ENSG00000197008
Attention deficit hyperactivity disorder	ENSG00000122584
Attention deficit hyperactivity disorder	ENSG00000214960
Attention deficit hyperactivity disorder	ENSG00000106536
Attention deficit hyperactivity disorder	ENSG00000133612
Attention deficit hyperactivity disorder	ENSG00000106069
Attention deficit hyperactivity disorder	ENSG00000133606
Attention deficit hyperactivity disorder	ENSG00000127955
Attention deficit hyperactivity disorder	ENSG00000184408
Attention deficit hyperactivity disorder	ENSG00000091129
Attention deficit hyperactivity disorder	ENSG00000070718
Attention deficit hyperactivity disorder	ENSG00000169085
Attention deficit hyperactivity disorder	ENSG00000104442
Attention deficit hyperactivity disorder	ENSG00000015592
Attention deficit hyperactivity disorder	ENSG00000156687
Attention deficit hyperactivity disorder	ENSG00000205133
Attention deficit hyperactivity disorder	ENSG00000169427
Attention deficit hyperactivity disorder	ENSG00000186106
Attention deficit hyperactivity disorder	ENSG00000185900
Attention deficit hyperactivity disorder	ENSG00000140396
Attention deficit hyperactivity disorder	ENSG00000176956
Attention deficit hyperactivity disorder	ENSG00000164830
Attention deficit hyperactivity disorder	ENSG00000164924
Attention deficit hyperactivity disorder	ENSG00000185053
Attention deficit hyperactivity disorder	ENSG00000104723
Attention deficit hyperactivity disorder	ENSG00000147724
Attention deficit hyperactivity disorder	ENSG00000184672
Attention deficit hyperactivity disorder	ENSG00000185942
Attention deficit hyperactivity disorder	ENSG00000156486
Attention deficit hyperactivity disorder	ENSG00000261678
Attention deficit hyperactivity disorder	ENSG00000155096
Attention deficit hyperactivity disorder	ENSG00000183117
Attention deficit hyperactivity disorder	ENSG00000176406
Attention deficit hyperactivity disorder	ENSG00000175073
Attention deficit hyperactivity disorder	ENSG00000104290
Attention deficit hyperactivity disorder	ENSG00000104388
Attention deficit hyperactivity disorder	ENSG00000177570
Attention deficit hyperactivity disorder	ENSG00000104427
Attention deficit hyperactivity disorder	ENSG00000133878
Attention deficit hyperactivity disorder	ENSG00000147684
Attention deficit hyperactivity disorder	ENSG00000147416
Attention deficit hyperactivity disorder	ENSG00000164796
Attention deficit hyperactivity disorder	ENSG00000078668
Attention deficit hyperactivity disorder	ENSG00000206579
Attention deficit hyperactivity disorder	ENSG00000169946
Attention deficit hyperactivity disorder	ENSG00000169139
Attention deficit hyperactivity disorder	ENSG00000158856
Attention deficit hyperactivity disorder	ENSG00000133872
Attention deficit hyperactivity disorder	ENSG00000155097
Attention deficit hyperactivity disorder	ENSG00000184156
Attention deficit hyperactivity disorder	ENSG00000155099
Attention deficit hyperactivity disorder	ENSG00000170873
Attention deficit hyperactivity disorder	ENSG00000176595
Attention deficit hyperactivity disorder	ENSG00000079102
Attention deficit hyperactivity disorder	ENSG00000153310
Attention deficit hyperactivity disorder	ENSG00000198846
Attention deficit hyperactivity disorder	ENSG00000258677
Attention deficit hyperactivity disorder	ENSG00000104327
Attention deficit hyperactivity disorder	ENSG00000104643
Attention deficit hyperactivity disorder	ENSG00000104765
Attention deficit hyperactivity disorder	ENSG00000040341
Attention deficit hyperactivity disorder	ENSG00000156735
Attention deficit hyperactivity disorder	ENSG00000165156
Attention deficit hyperactivity disorder	ENSG00000047249
Attention deficit hyperactivity disorder	ENSG00000177182
Attention deficit hyperactivity disorder	ENSG00000156103
Attention deficit hyperactivity disorder	ENSG00000240694
Attention deficit hyperactivity disorder	ENSG00000158806
Attention deficit hyperactivity disorder	ENSG00000123119
Attention deficit hyperactivity disorder	ENSG00000104490
Attention deficit hyperactivity disorder	ENSG00000198010
Attention deficit hyperactivity disorder	ENSG00000182674
Attention deficit hyperactivity disorder	ENSG00000104381
Attention deficit hyperactivity disorder	ENSG00000156011
Attention deficit hyperactivity disorder	ENSG00000164754
Attention deficit hyperactivity disorder	ENSG00000104549
Attention deficit hyperactivity disorder	ENSG00000164794
Attention deficit hyperactivity disorder	ENSG00000120907
Attention deficit hyperactivity disorder	ENSG00000008853
Attention deficit hyperactivity disorder	ENSG00000277586
Attention deficit hyperactivity disorder	ENSG00000147548
Attention deficit hyperactivity disorder	ENSG00000147650
Attention deficit hyperactivity disorder	ENSG00000173273
Attention deficit hyperactivity disorder	ENSG00000147642
Attention deficit hyperactivity disorder	ENSG00000085788
Attention deficit hyperactivity disorder	ENSG00000076554
Attention deficit hyperactivity disorder	ENSG00000003987
Attention deficit hyperactivity disorder	ENSG00000104435
Attention deficit hyperactivity disorder	ENSG00000104331
Attention deficit hyperactivity disorder	ENSG00000171033
Attention deficit hyperactivity disorder	ENSG00000155970
Attention deficit hyperactivity disorder	ENSG00000104343
Attention deficit hyperactivity disorder	ENSG00000198791
Attention deficit hyperactivity disorder	ENSG00000104671
Attention deficit hyperactivity disorder	ENSG00000164951
Attention deficit hyperactivity disorder	ENSG00000147481
Attention deficit hyperactivity disorder	ENSG00000147676
Attention deficit hyperactivity disorder	ENSG00000104722
Attention deficit hyperactivity disorder	ENSG00000253457
Attention deficit hyperactivity disorder	ENSG00000181790
Attention deficit hyperactivity disorder	ENSG00000148153
Attention deficit hyperactivity disorder	ENSG00000165152
Attention deficit hyperactivity disorder	ENSG00000164985
Attention deficit hyperactivity disorder	ENSG00000106780
Attention deficit hyperactivity disorder	ENSG00000135018
Attention deficit hyperactivity disorder	ENSG00000078725
Attention deficit hyperactivity disorder	ENSG00000251349
Attention deficit hyperactivity disorder	ENSG00000157693
Attention deficit hyperactivity disorder	ENSG00000119446
Attention deficit hyperactivity disorder	ENSG00000130559
Attention deficit hyperactivity disorder	ENSG00000185920
Attention deficit hyperactivity disorder	ENSG00000198785
Attention deficit hyperactivity disorder	ENSG00000130720
Attention deficit hyperactivity disorder	ENSG00000148158
Attention deficit hyperactivity disorder	ENSG00000148408
Attention deficit hyperactivity disorder	ENSG00000173611
Attention deficit hyperactivity disorder	ENSG00000130558
Attention deficit hyperactivity disorder	ENSG00000106701
Attention deficit hyperactivity disorder	ENSG00000137094
Attention deficit hyperactivity disorder	ENSG00000176884
Attention deficit hyperactivity disorder	ENSG00000156052
Attention deficit hyperactivity disorder	ENSG00000107130
Attention deficit hyperactivity disorder	ENSG00000122733
Attention deficit hyperactivity disorder	ENSG00000107282
Attention deficit hyperactivity disorder	ENSG00000243444
Attention deficit hyperactivity disorder	ENSG00000130711
Attention deficit hyperactivity disorder	ENSG00000241697
Attention deficit hyperactivity disorder	ENSG00000165023
Attention deficit hyperactivity disorder	ENSG00000107105
Attention deficit hyperactivity disorder	ENSG00000165238
Attention deficit hyperactivity disorder	ENSG00000130956
Attention deficit hyperactivity disorder	ENSG00000148123
Attention deficit hyperactivity disorder	ENSG00000196990
Attention deficit hyperactivity disorder	ENSG00000160445
Attention deficit hyperactivity disorder	ENSG00000135002
Attention deficit hyperactivity disorder	ENSG00000165209
Attention deficit hyperactivity disorder	ENSG00000187186
Attention deficit hyperactivity disorder	ENSG00000106723
Attention deficit hyperactivity disorder	ENSG00000198853
Attention deficit hyperactivity disorder	ENSG00000106976
Attention deficit hyperactivity disorder	ENSG00000148082
Attention deficit hyperactivity disorder	ENSG00000186193
Attention deficit hyperactivity disorder	ENSG00000106688
Attention deficit hyperactivity disorder	ENSG00000153707
Attention deficit hyperactivity disorder	ENSG00000136828
Attention deficit hyperactivity disorder	ENSG00000137142
Attention deficit hyperactivity disorder	ENSG00000135049
Attention deficit hyperactivity disorder	ENSG00000136854
Attention deficit hyperactivity disorder	ENSG00000204352
Attention deficit hyperactivity disorder	ENSG00000168913
Attention deficit hyperactivity disorder	ENSG00000175764
Attention deficit hyperactivity disorder	ENSG00000119421
Attention deficit hyperactivity disorder	ENSG00000171843
Attention deficit hyperactivity disorder	ENSG00000188394
Attention deficit hyperactivity disorder	ENSG00000198642
Attention deficit hyperactivity disorder	ENSG00000137040
Attention deficit hyperactivity disorder	ENSG00000135070
Attention deficit hyperactivity disorder	ENSG00000137075
Attention deficit hyperactivity disorder	ENSG00000260230
Attention deficit hyperactivity disorder	ENSG00000136928
Attention deficit hyperactivity disorder	ENSG00000183354
Attention deficit hyperactivity disorder	ENSG00000136866
Attention deficit hyperactivity disorder	ENSG00000165119
Attention deficit hyperactivity disorder	ENSG00000119396
Attention deficit hyperactivity disorder	ENSG00000127081
Autoimmune disease	ENSG00000143185
Autoimmune disease	ENSG00000143184
Autoimmune disease	ENSG00000162711
Autoimmune disease	ENSG00000158477
Autoimmune disease	ENSG00000127124
Autoimmune disease	ENSG00000162511
Autoimmune disease	ENSG00000187862
Autoimmune disease	ENSG00000157873
Autoimmune disease	ENSG00000163374
Autoimmune disease	ENSG00000066294
Autoimmune disease	ENSG00000181036
Autoimmune disease	ENSG00000122223
Autoimmune disease	ENSG00000162734
Autoimmune disease	ENSG00000158488
Autoimmune disease	ENSG00000073754
Autoimmune disease	ENSG00000186517
Autoimmune disease	ENSG00000184588
Autoimmune disease	ENSG00000126709
Autoimmune disease	ENSG00000117560
Autoimmune disease	ENSG00000160856
Autoimmune disease	ENSG00000163565
Autoimmune disease	ENSG00000187608
Autoimmune disease	ENSG00000117091
Autoimmune disease	ENSG00000162783
Autoimmune disease	ENSG00000163131
Autoimmune disease	ENSG00000173846
Autoimmune disease	ENSG00000026751
Autoimmune disease	ENSG00000160741
Autoimmune disease	ENSG00000023902
Autoimmune disease	ENSG00000132185
Autoimmune disease	ENSG00000084070
Autoimmune disease	ENSG00000158869
Autoimmune disease	ENSG00000188739
Autoimmune disease	ENSG00000163564
Autoimmune disease	ENSG00000198771
Autoimmune disease	ENSG00000143851
Autoimmune disease	ENSG00000153029
Autoimmune disease	ENSG00000027869
Autoimmune disease	ENSG00000135749
Autoimmune disease	ENSG00000163518
Autoimmune disease	ENSG00000117009
Autoimmune disease	ENSG00000160710
Autoimmune disease	ENSG00000163154
Autoimmune disease	ENSG00000171608
Autoimmune disease	ENSG00000132704
Autoimmune disease	ENSG00000198574
Autoimmune disease	ENSG00000072694
Autoimmune disease	ENSG00000163874
Autoimmune disease	ENSG00000154370
Autoimmune disease	ENSG00000162434
Autoimmune disease	ENSG00000163568
Autoimmune disease	ENSG00000065600
Autoimmune disease	ENSG00000162739
Autoimmune disease	ENSG00000077585
Autoimmune disease	ENSG00000197622
Autoimmune disease	ENSG00000176083
Autoimmune disease	ENSG00000162757
Autoimmune disease	ENSG00000117280
Autoimmune disease	ENSG00000162639
Autoimmune disease	ENSG00000116663
Autoimmune disease	ENSG00000122224
Autoimmune disease	ENSG00000116701
Autoimmune disease	ENSG00000117090
Autoimmune disease	ENSG00000054267
Autoimmune disease	ENSG00000186283
Autoimmune disease	ENSG00000158481
Autoimmune disease	ENSG00000143297
Autoimmune disease	ENSG00000198837
Autoimmune disease	ENSG00000186827
Autoimmune disease	ENSG00000186891
Autoimmune disease	ENSG00000163534
Autoimmune disease	ENSG00000079335
Autoimmune disease	ENSG00000152061
Autoimmune disease	ENSG00000125462
Autoimmune disease	ENSG00000173110
Autoimmune disease	ENSG00000116514
Autoimmune disease	ENSG00000132849
Autoimmune disease	ENSG00000082512
Autoimmune disease	ENSG00000009790
Autoimmune disease	ENSG00000263528
Autoimmune disease	ENSG00000169442
Autoimmune disease	ENSG00000116731
Autoimmune disease	ENSG00000188404
Autoimmune disease	ENSG00000198821
Autoimmune disease	ENSG00000143374
Autoimmune disease	ENSG00000117602
Autoimmune disease	ENSG00000137965
Autoimmune disease	ENSG00000143390
Autoimmune disease	ENSG00000116525
Autoimmune disease	ENSG00000137959
Autoimmune disease	ENSG00000163545
Autoimmune disease	ENSG00000081985
Autoimmune disease	ENSG00000064886
Autoimmune disease	ENSG00000162777
Autoimmune disease	ENSG00000116824
Autoimmune disease	ENSG00000006555
Autoimmune disease	ENSG00000134242
Autoimmune disease	ENSG00000020633
Autoimmune disease	ENSG00000122188
Autoimmune disease	ENSG00000117281
Autoimmune disease	ENSG00000081237
Autoimmune disease	ENSG00000143119
Autoimmune disease	ENSG00000153898
Autoimmune disease	ENSG00000183508
Autoimmune disease	ENSG00000170128
Autoimmune disease	ENSG00000116852
Autoimmune disease	ENSG00000117228
Autoimmune disease	ENSG00000162894
Autoimmune disease	ENSG00000162892
Autoimmune disease	ENSG00000266094
Autoimmune disease	ENSG00000162676
Autoimmune disease	ENSG00000182183
Autoimmune disease	ENSG00000188822
Autoimmune disease	ENSG00000271741
Autoimmune disease	ENSG00000049249
Autoimmune disease	ENSG00000118197
Autoimmune disease	ENSG00000154222
Autoimmune disease	ENSG00000177272
Autoimmune disease	ENSG00000154451
Autoimmune disease	ENSG00000162654
Autoimmune disease	ENSG00000182866
Autoimmune disease	ENSG00000169403
Autoimmune disease	ENSG00000117748
Autoimmune disease	ENSG00000157191
Autoimmune disease	ENSG00000028137
Autoimmune disease	ENSG00000138134
Autoimmune disease	ENSG00000128815
Autoimmune disease	ENSG00000148908
Autoimmune disease	ENSG00000172671
Autoimmune disease	ENSG00000180644
Autoimmune disease	ENSG00000128805
Autoimmune disease	ENSG00000166507
Autoimmune disease	ENSG00000272916
Autoimmune disease	ENSG00000155629
Autoimmune disease	ENSG00000150867
Autoimmune disease	ENSG00000095485
Autoimmune disease	ENSG00000155287
[truncated: 120,034 more rows]
