# Supplementary material for: Identification of rare disease genes as drivers of common diseases through tissue-specific gene regulatory networks
Source: Sci Rep. 2024 Dec 4;14:30206. doi: 10.1038/s41598-024-80670-1 (PMC11618476; doi:10.1038/s41598-024-80670-1)
Supplement: Supplementary file 8 — Supplementary Information 8. [file 41598_2024_80670_MOESM8_ESM.tsv]

trait	gene
Attention deficit hyperactivity disorder	ENSG00000126091
Attention deficit hyperactivity disorder	ENSG00000066135
Attention deficit hyperactivity disorder	ENSG00000066056
Attention deficit hyperactivity disorder	ENSG00000253313
Attention deficit hyperactivity disorder	ENSG00000198198
Attention deficit hyperactivity disorder	ENSG00000117399
Attention deficit hyperactivity disorder	ENSG00000142949
Attention deficit hyperactivity disorder	ENSG00000066322
Attention deficit hyperactivity disorder	ENSG00000178922
Attention deficit hyperactivity disorder	ENSG00000284989
Attention deficit hyperactivity disorder	ENSG00000159479
Attention deficit hyperactivity disorder	ENSG00000117400
Attention deficit hyperactivity disorder	ENSG00000156395
Attention deficit hyperactivity disorder	ENSG00000184524
Attention deficit hyperactivity disorder	ENSG00000177542
Attention deficit hyperactivity disorder	ENSG00000274897
Attention deficit hyperactivity disorder	ENSG00000177600
Attention deficit hyperactivity disorder	ENSG00000177595
Attention deficit hyperactivity disorder	ENSG00000139318
Attention deficit hyperactivity disorder	ENSG00000137872
Attention deficit hyperactivity disorder	ENSG00000150394
Attention deficit hyperactivity disorder	ENSG00000109323
Autoimmune disease	ENSG00000134262
Autoimmune disease	ENSG00000118655
Autoimmune disease	ENSG00000143294
Autoimmune disease	ENSG00000198400
Autoimmune disease	ENSG00000027869
Autoimmune disease	ENSG00000027644
Autoimmune disease	ENSG00000134215
Autoimmune disease	ENSG00000188290
Autoimmune disease	ENSG00000163349
Autoimmune disease	ENSG00000134242
Autoimmune disease	ENSG00000081026
Autoimmune disease	ENSG00000215912
Autoimmune disease	ENSG00000116774
Autoimmune disease	ENSG00000188761
Autoimmune disease	ENSG00000170128
Autoimmune disease	ENSG00000081019
Autoimmune disease	ENSG00000142606
Autoimmune disease	ENSG00000116793
Autoimmune disease	ENSG00000142599
Autoimmune disease	ENSG00000157870
Autoimmune disease	ENSG00000150347
Autoimmune disease	ENSG00000107679
Autoimmune disease	ENSG00000182010
Autoimmune disease	ENSG00000119919
Autoimmune disease	ENSG00000134453
Autoimmune disease	ENSG00000134460
Autoimmune disease	ENSG00000173153
Autoimmune disease	ENSG00000173113
Autoimmune disease	ENSG00000126432
Autoimmune disease	ENSG00000162302
Autoimmune disease	ENSG00000161328
Autoimmune disease	ENSG00000168071
Autoimmune disease	ENSG00000185522
Autoimmune disease	ENSG00000099849
Autoimmune disease	ENSG00000149485
Autoimmune disease	ENSG00000168496
Autoimmune disease	ENSG00000257411
Autoimmune disease	ENSG00000170515
Autoimmune disease	ENSG00000089169
Autoimmune disease	ENSG00000111252
Autoimmune disease	ENSG00000089022
Autoimmune disease	ENSG00000111249
Autoimmune disease	ENSG00000123411
Autoimmune disease	ENSG00000089248
Autoimmune disease	ENSG00000089234
Autoimmune disease	ENSG00000185664
Autoimmune disease	ENSG00000065361
Autoimmune disease	ENSG00000123374
Autoimmune disease	ENSG00000111300
Autoimmune disease	ENSG00000111275
Autoimmune disease	ENSG00000257767
Autoimmune disease	ENSG00000197728
Autoimmune disease	ENSG00000065357
Autoimmune disease	ENSG00000204842
Autoimmune disease	ENSG00000179088
Autoimmune disease	ENSG00000198324
Autoimmune disease	ENSG00000111245
Autoimmune disease	ENSG00000089009
Autoimmune disease	ENSG00000198270
Autoimmune disease	ENSG00000111540
Autoimmune disease	ENSG00000139531
Autoimmune disease	ENSG00000173093
Autoimmune disease	ENSG00000111271
Autoimmune disease	ENSG00000179295
Autoimmune disease	ENSG00000173064
Autoimmune disease	ENSG00000135148
Autoimmune disease	ENSG00000136040
Autoimmune disease	ENSG00000165409
Autoimmune disease	ENSG00000172575
Autoimmune disease	ENSG00000166164
Autoimmune disease	ENSG00000122304
Autoimmune disease	ENSG00000175646
Autoimmune disease	ENSG00000175643
Autoimmune disease	ENSG00000178279
Autoimmune disease	ENSG00000178257
Autoimmune disease	ENSG00000215041
Autoimmune disease	ENSG00000072818
Autoimmune disease	ENSG00000213859
Autoimmune disease	ENSG00000182896
Autoimmune disease	ENSG00000073861
Autoimmune disease	ENSG00000150637
Autoimmune disease	ENSG00000175354
Autoimmune disease	ENSG00000161847
Autoimmune disease	ENSG00000126457
Autoimmune disease	ENSG00000105401
Autoimmune disease	ENSG00000065989
Autoimmune disease	ENSG00000105397
Autoimmune disease	ENSG00000267303
Autoimmune disease	ENSG00000267673
Autoimmune disease	ENSG00000076662
Autoimmune disease	ENSG00000167807
Autoimmune disease	ENSG00000127666
Autoimmune disease	ENSG00000224420
Autoimmune disease	ENSG00000105355
Autoimmune disease	ENSG00000138378
Autoimmune disease	ENSG00000115263
Autoimmune disease	ENSG00000075568
Autoimmune disease	ENSG00000115085
Autoimmune disease	ENSG00000138386
Autoimmune disease	ENSG00000228486
Autoimmune disease	ENSG00000115415
Autoimmune disease	ENSG00000115267
Autoimmune disease	ENSG00000078098
Autoimmune disease	ENSG00000226124
Autoimmune disease	ENSG00000163599
Autoimmune disease	ENSG00000196912
Autoimmune disease	ENSG00000163600
Autoimmune disease	ENSG00000115271
Autoimmune disease	ENSG00000178562
Autoimmune disease	ENSG00000161180
Autoimmune disease	ENSG00000161179
Autoimmune disease	ENSG00000100385
Autoimmune disease	ENSG00000185651
Autoimmune disease	ENSG00000128340
Autoimmune disease	ENSG00000278195
Autoimmune disease	ENSG00000183246
Autoimmune disease	ENSG00000128228
Autoimmune disease	ENSG00000176635
Autoimmune disease	ENSG00000133466
Autoimmune disease	ENSG00000173230
Autoimmune disease	ENSG00000145088
Autoimmune disease	ENSG00000173226
Autoimmune disease	ENSG00000163515
Autoimmune disease	ENSG00000180353
Autoimmune disease	ENSG00000163406
Autoimmune disease	ENSG00000145103
Autoimmune disease	ENSG00000113845
Autoimmune disease	ENSG00000121594
Autoimmune disease	ENSG00000157152
Autoimmune disease	ENSG00000145012
Autoimmune disease	ENSG00000157150
Autoimmune disease	ENSG00000168291
Autoimmune disease	ENSG00000138688
Autoimmune disease	ENSG00000138684
Autoimmune disease	ENSG00000109471
Autoimmune disease	ENSG00000164113
Autoimmune disease	ENSG00000181751
Autoimmune disease	ENSG00000283782
Autoimmune disease	ENSG00000113302
Autoimmune disease	ENSG00000249141
Autoimmune disease	ENSG00000112182
Autoimmune disease	ENSG00000135541
Autoimmune disease	ENSG00000213066
Autoimmune disease	ENSG00000026297
Autoimmune disease	ENSG00000137265
Autoimmune disease	ENSG00000112486
Autoimmune disease	ENSG00000128604
Autoimmune disease	ENSG00000064419
Autoimmune disease	ENSG00000104415
Autoimmune disease	ENSG00000104388
Autoimmune disease	ENSG00000042832
Autoimmune disease	ENSG00000129292
Autoimmune disease	ENSG00000119403
Autoimmune disease	ENSG00000136930
Autoimmune disease	ENSG00000119408
Autoimmune disease	ENSG00000056558
Autoimmune disease	ENSG00000136932
Autoimmune disease	ENSG00000178919
Autoimmune disease	ENSG00000136929
Autoimmune disease	ENSG00000136938
Alanine aminotransferase	ENSG00000173171
Alanine aminotransferase	ENSG00000273088
Alanine aminotransferase	ENSG00000163348
Alanine aminotransferase	ENSG00000163344
Alanine aminotransferase	ENSG00000143382
Alanine aminotransferase	ENSG00000142751
Alanine aminotransferase	ENSG00000169241
Alanine aminotransferase	ENSG00000162711
Alanine aminotransferase	ENSG00000000971
Alanine aminotransferase	ENSG00000118292
Alanine aminotransferase	ENSG00000117362
Alanine aminotransferase	ENSG00000118298
Alanine aminotransferase	ENSG00000169242
Alanine aminotransferase	ENSG00000143590
Alanine aminotransferase	ENSG00000251246
Alanine aminotransferase	ENSG00000090273
Alanine aminotransferase	ENSG00000175793
Alanine aminotransferase	ENSG00000163050
Alanine aminotransferase	ENSG00000163462
Alanine aminotransferase	ENSG00000243364
Alanine aminotransferase	ENSG00000284824
Alanine aminotransferase	ENSG00000131910
Alanine aminotransferase	ENSG00000116604
Alanine aminotransferase	ENSG00000143226
Alanine aminotransferase	ENSG00000163463
Alanine aminotransferase	ENSG00000184908
Alanine aminotransferase	ENSG00000185499
Alanine aminotransferase	ENSG00000185519
Alanine aminotransferase	ENSG00000175707
Alanine aminotransferase	ENSG00000117713
Alanine aminotransferase	ENSG00000142700
Alanine aminotransferase	ENSG00000185104
Alanine aminotransferase	ENSG00000177535
Alanine aminotransferase	ENSG00000120341
Alanine aminotransferase	ENSG00000135845
Alanine aminotransferase	ENSG00000159208
Alanine aminotransferase	ENSG00000185888
Alanine aminotransferase	ENSG00000137942
Alanine aminotransferase	ENSG00000163346
Alanine aminotransferase	ENSG00000198746
Alanine aminotransferase	ENSG00000169231
Alanine aminotransferase	ENSG00000072694
Alanine aminotransferase	ENSG00000163357
Alanine aminotransferase	ENSG00000204160
Alanine aminotransferase	ENSG00000163125
Alanine aminotransferase	ENSG00000117360
Alanine aminotransferase	ENSG00000254726
Alanine aminotransferase	ENSG00000186510
Alanine aminotransferase	ENSG00000179085
Alanine aminotransferase	ENSG00000143537
Alanine aminotransferase	ENSG00000060642
Alanine aminotransferase	ENSG00000143420
Alanine aminotransferase	ENSG00000143369
Alanine aminotransferase	ENSG00000143401
Alanine aminotransferase	ENSG00000173110
Alanine aminotransferase	ENSG00000136630
Alanine aminotransferase	ENSG00000143374
Alanine aminotransferase	ENSG00000266472
Alanine aminotransferase	ENSG00000186205
Alanine aminotransferase	ENSG00000184144
Alanine aminotransferase	ENSG00000162747
Alanine aminotransferase	ENSG00000117791
Alanine aminotransferase	ENSG00000117500
Alanine aminotransferase	ENSG00000122483
Alanine aminotransferase	ENSG00000117505
Alanine aminotransferase	ENSG00000137947
Alanine aminotransferase	ENSG00000117222
Alanine aminotransferase	ENSG00000134255
Alanine aminotransferase	ENSG00000156171
Alanine aminotransferase	ENSG00000137944
Alanine aminotransferase	ENSG00000174529
Alanine aminotransferase	ENSG00000143033
Alanine aminotransferase	ENSG00000157933
Alanine aminotransferase	ENSG00000065243
Alanine aminotransferase	ENSG00000213516
Alanine aminotransferase	ENSG00000116678
Alanine aminotransferase	ENSG00000187144
Alanine aminotransferase	ENSG00000142627
Alanine aminotransferase	ENSG00000142632
Alanine aminotransferase	ENSG00000037637
Alanine aminotransferase	ENSG00000055070
Alanine aminotransferase	ENSG00000132881
Alanine aminotransferase	ENSG00000107960
Alanine aminotransferase	ENSG00000171862
Alanine aminotransferase	ENSG00000156510
Alanine aminotransferase	ENSG00000095464
Alanine aminotransferase	ENSG00000148690
Alanine aminotransferase	ENSG00000213341
Alanine aminotransferase	ENSG00000196968
Alanine aminotransferase	ENSG00000176986
Alanine aminotransferase	ENSG00000075891
Alanine aminotransferase	ENSG00000122884
Alanine aminotransferase	ENSG00000269891
Alanine aminotransferase	ENSG00000151208
Alanine aminotransferase	ENSG00000119927
Alanine aminotransferase	ENSG00000148660
Alanine aminotransferase	ENSG00000122862
Alanine aminotransferase	ENSG00000099194
Alanine aminotransferase	ENSG00000023839
Alanine aminotransferase	ENSG00000213390
Alanine aminotransferase	ENSG00000166343
Alanine aminotransferase	ENSG00000156502
Alanine aminotransferase	ENSG00000258539
Alanine aminotransferase	ENSG00000152804
Alanine aminotransferase	ENSG00000119919
Alanine aminotransferase	ENSG00000189319
Alanine aminotransferase	ENSG00000107593
Alanine aminotransferase	ENSG00000095485
Alanine aminotransferase	ENSG00000155287
Alanine aminotransferase	ENSG00000119943
Alanine aminotransferase	ENSG00000196072
Alanine aminotransferase	ENSG00000138279
Alanine aminotransferase	ENSG00000119929
Alanine aminotransferase	ENSG00000166317
Alanine aminotransferase	ENSG00000107758
Alanine aminotransferase	ENSG00000182180
Alanine aminotransferase	ENSG00000138315
Alanine aminotransferase	ENSG00000156042
Alanine aminotransferase	ENSG00000166321
Alanine aminotransferase	ENSG00000107566
Alanine aminotransferase	ENSG00000166348
Alanine aminotransferase	ENSG00000165626
Alanine aminotransferase	ENSG00000120054
Alanine aminotransferase	ENSG00000165879
Alanine aminotransferase	ENSG00000138308
Alanine aminotransferase	ENSG00000107554
Alanine aminotransferase	ENSG00000119913
Alanine aminotransferase	ENSG00000023041
Alanine aminotransferase	ENSG00000197142
Alanine aminotransferase	ENSG00000213551
Alanine aminotransferase	ENSG00000138286
Alanine aminotransferase	ENSG00000172650
Alanine aminotransferase	ENSG00000119906
Alanine aminotransferase	ENSG00000177791
Alanine aminotransferase	ENSG00000148606
Alanine aminotransferase	ENSG00000181274
Alanine aminotransferase	ENSG00000108175
Alanine aminotransferase	ENSG00000160695
Alanine aminotransferase	ENSG00000214530
Alanine aminotransferase	ENSG00000186635
Alanine aminotransferase	ENSG00000137478
Alanine aminotransferase	ENSG00000168010
Alanine aminotransferase	ENSG00000214376
Alanine aminotransferase	ENSG00000176697
Alanine aminotransferase	ENSG00000273003
Alanine aminotransferase	ENSG00000168056
Alanine aminotransferase	ENSG00000168061
Alanine aminotransferase	ENSG00000162241
Alanine aminotransferase	ENSG00000110025
Alanine aminotransferase	ENSG00000181333
Alanine aminotransferase	ENSG00000256269
Alanine aminotransferase	ENSG00000146670
Alanine aminotransferase	ENSG00000124942
Alanine aminotransferase	ENSG00000183560
Alanine aminotransferase	ENSG00000149021
Alanine aminotransferase	ENSG00000110218
Alanine aminotransferase	ENSG00000118369
Alanine aminotransferase	ENSG00000126391
Alanine aminotransferase	ENSG00000149428
Alanine aminotransferase	ENSG00000033327
Alanine aminotransferase	ENSG00000150244
Alanine aminotransferase	ENSG00000152219
Alanine aminotransferase	ENSG00000175115
Alanine aminotransferase	ENSG00000257411
Alanine aminotransferase	ENSG00000170515
Alanine aminotransferase	ENSG00000183955
Alanine aminotransferase	ENSG00000150977
Alanine aminotransferase	ENSG00000111252
Alanine aminotransferase	ENSG00000255641
Alanine aminotransferase	ENSG00000089022
Alanine aminotransferase	ENSG00000257062
Alanine aminotransferase	ENSG00000111249
Alanine aminotransferase	ENSG00000123411
Alanine aminotransferase	ENSG00000089248
Alanine aminotransferase	ENSG00000089234
Alanine aminotransferase	ENSG00000185664
Alanine aminotransferase	ENSG00000167588
Alanine aminotransferase	ENSG00000135114
Alanine aminotransferase	ENSG00000065361
Alanine aminotransferase	ENSG00000123374
Alanine aminotransferase	ENSG00000111300
Alanine aminotransferase	ENSG00000111275
Alanine aminotransferase	ENSG00000257767
Alanine aminotransferase	ENSG00000197728
Alanine aminotransferase	ENSG00000183542
Alanine aminotransferase	ENSG00000257046
Alanine aminotransferase	ENSG00000175727
Alanine aminotransferase	ENSG00000089041
Alanine aminotransferase	ENSG00000204842
Alanine aminotransferase	ENSG00000184047
Alanine aminotransferase	ENSG00000256861
Alanine aminotransferase	ENSG00000198324
Alanine aminotransferase	ENSG00000073614
Alanine aminotransferase	ENSG00000089009
Alanine aminotransferase	ENSG00000090975
Alanine aminotransferase	ENSG00000110987
Alanine aminotransferase	ENSG00000198270
Alanine aminotransferase	ENSG00000111325
Alanine aminotransferase	ENSG00000010379
Alanine aminotransferase	ENSG00000139697
Alanine aminotransferase	ENSG00000051825
Alanine aminotransferase	ENSG00000111540
Alanine aminotransferase	ENSG00000110955
Alanine aminotransferase	ENSG00000076108
Alanine aminotransferase	ENSG00000139531
Alanine aminotransferase	ENSG00000196531
Alanine aminotransferase	ENSG00000285625
Alanine aminotransferase	ENSG00000110958
Alanine aminotransferase	ENSG00000205754
Alanine aminotransferase	ENSG00000139624
Alanine aminotransferase	ENSG00000111700
Alanine aminotransferase	ENSG00000120647
Alanine aminotransferase	ENSG00000178449
Alanine aminotransferase	ENSG00000130921
Alanine aminotransferase	ENSG00000111271
Alanine aminotransferase	ENSG00000150967
Alanine aminotransferase	ENSG00000180574
Alanine aminotransferase	ENSG00000179295
Alanine aminotransferase	ENSG00000134538
Alanine aminotransferase	ENSG00000158113
Alanine aminotransferase	ENSG00000204671
Alanine aminotransferase	ENSG00000111328
Alanine aminotransferase	ENSG00000173064
Alanine aminotransferase	ENSG00000135148
Alanine aminotransferase	ENSG00000182196
Alanine aminotransferase	ENSG00000090382
Alanine aminotransferase	ENSG00000284934
Alanine aminotransferase	ENSG00000134545
Alanine aminotransferase	ENSG00000205810
Alanine aminotransferase	ENSG00000255819
Alanine aminotransferase	ENSG00000123268
Alanine aminotransferase	ENSG00000176383
Alanine aminotransferase	ENSG00000185958
Alanine aminotransferase	ENSG00000213809
Alanine aminotransferase	ENSG00000066084
Alanine aminotransferase	ENSG00000050405
Alanine aminotransferase	ENSG00000205809
Alanine aminotransferase	ENSG00000134884
Alanine aminotransferase	ENSG00000083642
Alanine aminotransferase	ENSG00000120688
Alanine aminotransferase	ENSG00000134871
Alanine aminotransferase	ENSG00000139990
Alanine aminotransferase	ENSG00000100626
Alanine aminotransferase	ENSG00000072110
Alanine aminotransferase	ENSG00000081177
Alanine aminotransferase	ENSG00000213928
Alanine aminotransferase	ENSG00000075413
Alanine aminotransferase	ENSG00000198604
Alanine aminotransferase	ENSG00000165410
Alanine aminotransferase	ENSG00000196497
Alanine aminotransferase	ENSG00000254505
Alanine aminotransferase	ENSG00000100968
Alanine aminotransferase	ENSG00000259522
Alanine aminotransferase	ENSG00000139908
Alanine aminotransferase	ENSG00000254692
Alanine aminotransferase	ENSG00000092098
Alanine aminotransferase	ENSG00000100926
Alanine aminotransferase	ENSG00000100918
Alanine aminotransferase	ENSG00000205978
Alanine aminotransferase	ENSG00000100883
Alanine aminotransferase	ENSG00000100902
Alanine aminotransferase	ENSG00000259529
Alanine aminotransferase	ENSG00000258790
Alanine aminotransferase	ENSG00000151327
Alanine aminotransferase	ENSG00000100890
Alanine aminotransferase	ENSG00000092020
Alanine aminotransferase	ENSG00000137817
Alanine aminotransferase	ENSG00000067225
Alanine aminotransferase	ENSG00000136378
Alanine aminotransferase	ENSG00000260729
Alanine aminotransferase	ENSG00000273025
Alanine aminotransferase	ENSG00000182511
Alanine aminotransferase	ENSG00000185787
Alanine aminotransferase	ENSG00000140564
Alanine aminotransferase	ENSG00000117971
Alanine aminotransferase	ENSG00000196547
Alanine aminotransferase	ENSG00000166035
Alanine aminotransferase	ENSG00000069667
Alanine aminotransferase	ENSG00000140319
Alanine aminotransferase	ENSG00000104081
Alanine aminotransferase	ENSG00000137869
Alanine aminotransferase	ENSG00000169926
Alanine aminotransferase	ENSG00000140455
Alanine aminotransferase	ENSG00000103855
Alanine aminotransferase	ENSG00000137801
Alanine aminotransferase	ENSG00000150667
Alanine aminotransferase	ENSG00000128829
Alanine aminotransferase	ENSG00000205363
Alanine aminotransferase	ENSG00000156642
Alanine aminotransferase	ENSG00000197361
Alanine aminotransferase	ENSG00000140463
Alanine aminotransferase	ENSG00000215186
Alanine aminotransferase	ENSG00000260300
Alanine aminotransferase	ENSG00000140961
Alanine aminotransferase	ENSG00000103150
Alanine aminotransferase	ENSG00000103037
Alanine aminotransferase	ENSG00000277481
Alanine aminotransferase	ENSG00000182149
Alanine aminotransferase	ENSG00000103154
Alanine aminotransferase	ENSG00000103034
Alanine aminotransferase	ENSG00000140718
Alanine aminotransferase	ENSG00000102967
Alanine aminotransferase	ENSG00000257017
Alanine aminotransferase	ENSG00000102984
Alanine aminotransferase	ENSG00000132613
Alanine aminotransferase	ENSG00000103005
Alanine aminotransferase	ENSG00000103351
Alanine aminotransferase	ENSG00000125107
Alanine aminotransferase	ENSG00000167984
Alanine aminotransferase	ENSG00000157368
Alanine aminotransferase	ENSG00000102996
Alanine aminotransferase	ENSG00000261701
Alanine aminotransferase	ENSG00000182481
Alanine aminotransferase	ENSG00000266074
Alanine aminotransferase	ENSG00000214860
Alanine aminotransferase	ENSG00000070540
Alanine aminotransferase	ENSG00000184009
Alanine aminotransferase	ENSG00000186665
Alanine aminotransferase	ENSG00000136478
Alanine aminotransferase	ENSG00000186765
Alanine aminotransferase	ENSG00000177427
Alanine aminotransferase	ENSG00000185504
Alanine aminotransferase	ENSG00000177731
Alanine aminotransferase	ENSG00000275410
Alanine aminotransferase	ENSG00000132478
Alanine aminotransferase	ENSG00000131899
Alanine aminotransferase	ENSG00000091536
Alanine aminotransferase	ENSG00000132589
Alanine aminotransferase	ENSG00000188878
Alanine aminotransferase	ENSG00000204316
Alanine aminotransferase	ENSG00000267426
Alanine aminotransferase	ENSG00000177728
Alanine aminotransferase	ENSG00000091542
Alanine aminotransferase	ENSG00000205710
Alanine aminotransferase	ENSG00000108479
Alanine aminotransferase	ENSG00000132471
Alanine aminotransferase	ENSG00000184640
Alanine aminotransferase	ENSG00000132481
Alanine aminotransferase	ENSG00000171634
Alanine aminotransferase	ENSG00000141569
Alanine aminotransferase	ENSG00000177885
Alanine aminotransferase	ENSG00000125398
Alanine aminotransferase	ENSG00000132475
Alanine aminotransferase	ENSG00000091583
Alanine aminotransferase	ENSG00000092929
Alanine aminotransferase	ENSG00000132470
Alanine aminotransferase	ENSG00000177374
Alanine aminotransferase	ENSG00000132591
Alanine aminotransferase	ENSG00000152217
Alanine aminotransferase	ENSG00000134440
Alanine aminotransferase	ENSG00000081923
Alanine aminotransferase	ENSG00000171791
Alanine aminotransferase	ENSG00000049759
Alanine aminotransferase	ENSG00000141452
Alanine aminotransferase	ENSG00000101782
Alanine aminotransferase	ENSG00000141458
Alanine aminotransferase	ENSG00000198796
Alanine aminotransferase	ENSG00000255974
Alanine aminotransferase	ENSG00000064547
Alanine aminotransferase	ENSG00000186010
Alanine aminotransferase	ENSG00000167491
Alanine aminotransferase	ENSG00000187664
Alanine aminotransferase	ENSG00000089639
Alanine aminotransferase	ENSG00000130479
Alanine aminotransferase	ENSG00000104892
Alanine aminotransferase	ENSG00000268797
Alanine aminotransferase	ENSG00000130475
Alanine aminotransferase	ENSG00000105675
Alanine aminotransferase	ENSG00000125741
Alanine aminotransferase	ENSG00000177464
Alanine aminotransferase	ENSG00000189001
Alanine aminotransferase	ENSG00000105679
Alanine aminotransferase	ENSG00000105677
Alanine aminotransferase	ENSG00000099785
Alanine aminotransferase	ENSG00000213996
Alanine aminotransferase	ENSG00000064489
Alanine aminotransferase	ENSG00000104976
Alanine aminotransferase	ENSG00000181896
Alanine aminotransferase	ENSG00000105726
Alanine aminotransferase	ENSG00000160161
Alanine aminotransferase	ENSG00000105705
Alanine aminotransferase	ENSG00000129933
Alanine aminotransferase	ENSG00000130287
Alanine aminotransferase	ENSG00000250067
Alanine aminotransferase	ENSG00000178093
Alanine aminotransferase	ENSG00000105364
Alanine aminotransferase	ENSG00000283632
Alanine aminotransferase	ENSG00000130203
Alanine aminotransferase	ENSG00000105708
Alanine aminotransferase	ENSG00000010310
Alanine aminotransferase	ENSG00000258674
Alanine aminotransferase	ENSG00000104884
Alanine aminotransferase	ENSG00000167608
Alanine aminotransferase	ENSG00000130517
Alanine aminotransferase	ENSG00000088038
Alanine aminotransferase	ENSG00000130749
Alanine aminotransferase	ENSG00000171017
Alanine aminotransferase	ENSG00000125746
Alanine aminotransferase	ENSG00000105617
Alanine aminotransferase	ENSG00000105717
Alanine aminotransferase	ENSG00000104879
Alanine aminotransferase	ENSG00000130208
Alanine aminotransferase	ENSG00000069399
Alanine aminotransferase	ENSG00000096996
Alanine aminotransferase	ENSG00000254901
Alanine aminotransferase	ENSG00000267534
Alanine aminotransferase	ENSG00000130816
Alanine aminotransferase	ENSG00000267467
Alanine aminotransferase	ENSG00000124299
Alanine aminotransferase	ENSG00000171105
Alanine aminotransferase	ENSG00000090339
Alanine aminotransferase	ENSG00000105371
Alanine aminotransferase	ENSG00000213999
Alanine aminotransferase	ENSG00000105650
Alanine aminotransferase	ENSG00000260001
Alanine aminotransferase	ENSG00000130204
Alanine aminotransferase	ENSG00000153879
Alanine aminotransferase	ENSG00000224916
Alanine aminotransferase	ENSG00000064490
Alanine aminotransferase	ENSG00000184162
Alanine aminotransferase	ENSG00000183248
Alanine aminotransferase	ENSG00000105647
Alanine aminotransferase	ENSG00000105649
Alanine aminotransferase	ENSG00000007047
Alanine aminotransferase	ENSG00000076984
Alanine aminotransferase	ENSG00000176231
Alanine aminotransferase	ENSG00000130202
Alanine aminotransferase	ENSG00000064545
Alanine aminotransferase	ENSG00000175489
Alanine aminotransferase	ENSG00000105289
Alanine aminotransferase	ENSG00000268173
Alanine aminotransferase	ENSG00000099308
Alanine aminotransferase	ENSG00000186115
Alanine aminotransferase	ENSG00000216490
Alanine aminotransferase	ENSG00000130513
Alanine aminotransferase	ENSG00000285188
Alanine aminotransferase	ENSG00000254858
Alanine aminotransferase	ENSG00000125538
Alanine aminotransferase	ENSG00000144152
Alanine aminotransferase	ENSG00000119760
Alanine aminotransferase	ENSG00000176714
Alanine aminotransferase	ENSG00000243943
Alanine aminotransferase	ENSG00000198522
Alanine aminotransferase	ENSG00000162869
Alanine aminotransferase	ENSG00000170802
Alanine aminotransferase	ENSG00000136695
Alanine aminotransferase	ENSG00000136697
Alanine aminotransferase	ENSG00000071082
Alanine aminotransferase	ENSG00000170485
Alanine aminotransferase	ENSG00000221843
Alanine aminotransferase	ENSG00000115091
Alanine aminotransferase	ENSG00000163798
Alanine aminotransferase	ENSG00000138075
Alanine aminotransferase	ENSG00000163586
Alanine aminotransferase	ENSG00000188177
Alanine aminotransferase	ENSG00000153214
Alanine aminotransferase	ENSG00000115468
Alanine aminotransferase	ENSG00000143921
Alanine aminotransferase	ENSG00000155749
Alanine aminotransferase	ENSG00000125637
Alanine aminotransferase	ENSG00000115593
Alanine aminotransferase	ENSG00000144161
Alanine aminotransferase	ENSG00000115598
Alanine aminotransferase	ENSG00000204634
Alanine aminotransferase	ENSG00000153208
Alanine aminotransferase	ENSG00000082438
Alanine aminotransferase	ENSG00000115594
Alanine aminotransferase	ENSG00000136689
Alanine aminotransferase	ENSG00000073734
Alanine aminotransferase	ENSG00000064012
Alanine aminotransferase	ENSG00000073737
Alanine aminotransferase	ENSG00000169507
Alanine aminotransferase	ENSG00000150938
Alanine aminotransferase	ENSG00000197586
Alanine aminotransferase	ENSG00000172264
Alanine aminotransferase	ENSG00000078699
Alanine aminotransferase	ENSG00000125520
Alanine aminotransferase	ENSG00000130584
Alanine aminotransferase	ENSG00000101391
Alanine aminotransferase	ENSG00000203896
Alanine aminotransferase	ENSG00000172296
Alanine aminotransferase	ENSG00000273047
Alanine aminotransferase	ENSG00000101412
Alanine aminotransferase	ENSG00000101400
Alanine aminotransferase	ENSG00000078804
Alanine aminotransferase	ENSG00000171700
Alanine aminotransferase	ENSG00000198646
Alanine aminotransferase	ENSG00000101003
Alanine aminotransferase	ENSG00000125971
Alanine aminotransferase	ENSG00000131061
Alanine aminotransferase	ENSG00000149600
Alanine aminotransferase	ENSG00000101019
Alanine aminotransferase	ENSG00000170191
Alanine aminotransferase	ENSG00000131067
Alanine aminotransferase	ENSG00000131069
Alanine aminotransferase	ENSG00000101464
Alanine aminotransferase	ENSG00000101076
Alanine aminotransferase	ENSG00000101460
Alanine aminotransferase	ENSG00000124207
Alanine aminotransferase	ENSG00000064655
Alanine aminotransferase	ENSG00000198547
Alanine aminotransferase	ENSG00000078747
Alanine aminotransferase	ENSG00000101004
Alanine aminotransferase	ENSG00000088305
Alanine aminotransferase	ENSG00000125970
Alanine aminotransferase	ENSG00000100994
Alanine aminotransferase	ENSG00000125977
Alanine aminotransferase	ENSG00000088298
Alanine aminotransferase	ENSG00000124198
Alanine aminotransferase	ENSG00000285382
Alanine aminotransferase	ENSG00000100997
Alanine aminotransferase	ENSG00000100983
Alanine aminotransferase	ENSG00000130702
Alanine aminotransferase	ENSG00000101000
Alanine aminotransferase	ENSG00000100991
Alanine aminotransferase	ENSG00000149609
Alanine aminotransferase	ENSG00000182584
Alanine aminotransferase	ENSG00000125967
Alanine aminotransferase	ENSG00000078814
Alanine aminotransferase	ENSG00000126005
Alanine aminotransferase	ENSG00000156273
Alanine aminotransferase	ENSG00000183255
Alanine aminotransferase	ENSG00000156261
Alanine aminotransferase	ENSG00000184787
Alanine aminotransferase	ENSG00000156253
Alanine aminotransferase	ENSG00000180530
Alanine aminotransferase	ENSG00000184900
Alanine aminotransferase	ENSG00000185022
Alanine aminotransferase	ENSG00000100239
Alanine aminotransferase	ENSG00000188130
Alanine aminotransferase	ENSG00000198792
Alanine aminotransferase	ENSG00000128159
Alanine aminotransferase	ENSG00000251357
Alanine aminotransferase	ENSG00000276950
Alanine aminotransferase	ENSG00000100429
Alanine aminotransferase	ENSG00000073169
Alanine aminotransferase	ENSG00000285762
Alanine aminotransferase	ENSG00000100209
Alanine aminotransferase	ENSG00000180957
Alanine aminotransferase	ENSG00000100154
Alanine aminotransferase	ENSG00000133433
Alanine aminotransferase	ENSG00000099977
Alanine aminotransferase	ENSG00000184381
Alanine aminotransferase	ENSG00000240972
Alanine aminotransferase	ENSG00000099974
Alanine aminotransferase	ENSG00000015475
Alanine aminotransferase	ENSG00000100336
Alanine aminotransferase	ENSG00000133460
Alanine aminotransferase	ENSG00000100344
Alanine aminotransferase	ENSG00000100347
Alanine aminotransferase	ENSG00000183765
Alanine aminotransferase	ENSG00000128284
Alanine aminotransferase	ENSG00000188677
Alanine aminotransferase	ENSG00000178567
Alanine aminotransferase	ENSG00000093167
Alanine aminotransferase	ENSG00000188582
Alanine aminotransferase	ENSG00000163714
Alanine aminotransferase	ENSG00000169359
Alanine aminotransferase	ENSG00000144674
Alanine aminotransferase	ENSG00000168917
Alanine aminotransferase	ENSG00000168016
Alanine aminotransferase	ENSG00000213186
Alanine aminotransferase	ENSG00000068885
Alanine aminotransferase	ENSG00000248710
Alanine aminotransferase	ENSG00000113810
Alanine aminotransferase	ENSG00000168306
Alanine aminotransferase	ENSG00000168297
Alanine aminotransferase	ENSG00000169908
Alanine aminotransferase	ENSG00000157152
Alanine aminotransferase	ENSG00000076242
Alanine aminotransferase	ENSG00000121858
Alanine aminotransferase	ENSG00000157150
Alanine aminotransferase	ENSG00000186432
Alanine aminotransferase	ENSG00000168301
Alanine aminotransferase	ENSG00000152601
Alanine aminotransferase	ENSG00000163710
Alanine aminotransferase	ENSG00000169903
Alanine aminotransferase	ENSG00000179674
Alanine aminotransferase	ENSG00000163581
Alanine aminotransferase	ENSG00000174579
Alanine aminotransferase	ENSG00000118007
Alanine aminotransferase	ENSG00000073711
Alanine aminotransferase	ENSG00000132170
Alanine aminotransferase	ENSG00000158092
Alanine aminotransferase	ENSG00000144908
Alanine aminotransferase	ENSG00000132155
Alanine aminotransferase	ENSG00000163884
Alanine aminotransferase	ENSG00000114054
Alanine aminotransferase	ENSG00000163762
Alanine aminotransferase	ENSG00000145332
Alanine aminotransferase	ENSG00000285458
Alanine aminotransferase	ENSG00000197386
Alanine aminotransferase	ENSG00000152583
Alanine aminotransferase	ENSG00000163644
Alanine aminotransferase	ENSG00000172493
Alanine aminotransferase	ENSG00000109332
Alanine aminotransferase	ENSG00000163633
Alanine aminotransferase	ENSG00000138639
Alanine aminotransferase	ENSG00000170509
Alanine aminotransferase	ENSG00000145283
Alanine aminotransferase	ENSG00000138823
Alanine aminotransferase	ENSG00000138813
Alanine aminotransferase	ENSG00000170502
Alanine aminotransferase	ENSG00000198189
Alanine aminotransferase	ENSG00000145331
Alanine aminotransferase	ENSG00000285713
Alanine aminotransferase	ENSG00000118804
Alanine aminotransferase	ENSG00000159788
Alanine aminotransferase	ENSG00000188981
Alanine aminotransferase	ENSG00000178177
Alanine aminotransferase	ENSG00000138771
Alanine aminotransferase	ENSG00000163749
Alanine aminotransferase	ENSG00000164161
Alanine aminotransferase	ENSG00000109758
Alanine aminotransferase	ENSG00000163629
Alanine aminotransferase	ENSG00000175920
Alanine aminotransferase	ENSG00000151612
Alanine aminotransferase	ENSG00000109339
Alanine aminotransferase	ENSG00000225940
Alanine aminotransferase	ENSG00000170606
Alanine aminotransferase	ENSG00000145743
Alanine aminotransferase	ENSG00000125347
Alanine aminotransferase	ENSG00000283782
Alanine aminotransferase	ENSG00000157111
Alanine aminotransferase	ENSG00000083312
Alanine aminotransferase	ENSG00000164338
Alanine aminotransferase	ENSG00000123552
Alanine aminotransferase	ENSG00000092820
Alanine aminotransferase	ENSG00000146374
Alanine aminotransferase	ENSG00000124587
Alanine aminotransferase	ENSG00000171611
Alanine aminotransferase	ENSG00000111816
Alanine aminotransferase	ENSG00000146197
Alanine aminotransferase	ENSG00000146223
Alanine aminotransferase	ENSG00000023892
Alanine aminotransferase	ENSG00000124762
Alanine aminotransferase	ENSG00000123500
Alanine aminotransferase	ENSG00000178425
Alanine aminotransferase	ENSG00000112769
Alanine aminotransferase	ENSG00000112640
Alanine aminotransferase	ENSG00000065029
Alanine aminotransferase	ENSG00000203760
Alanine aminotransferase	ENSG00000124713
Alanine aminotransferase	ENSG00000137161
Alanine aminotransferase	ENSG00000124782
Alanine aminotransferase	ENSG00000124783
Alanine aminotransferase	ENSG00000198945
Alanine aminotransferase	ENSG00000112715
Alanine aminotransferase	ENSG00000008083
Alanine aminotransferase	ENSG00000178397
Alanine aminotransferase	ENSG00000136238
Alanine aminotransferase	ENSG00000164535
Alanine aminotransferase	ENSG00000157778
Alanine aminotransferase	ENSG00000106404
Alanine aminotransferase	ENSG00000005249
Alanine aminotransferase	ENSG00000176410
Alanine aminotransferase	ENSG00000198898
Alanine aminotransferase	ENSG00000272391
Alanine aminotransferase	ENSG00000170092
Alanine aminotransferase	ENSG00000214253
Alanine aminotransferase	ENSG00000146857
Alanine aminotransferase	ENSG00000009954
Alanine aminotransferase	ENSG00000146859
Alanine aminotransferase	ENSG00000153814
Alanine aminotransferase	ENSG00000106089
Alanine aminotransferase	ENSG00000105976
Alanine aminotransferase	ENSG00000106635
Alanine aminotransferase	ENSG00000005469
Alanine aminotransferase	ENSG00000085563
Alanine aminotransferase	ENSG00000105875
Alanine aminotransferase	ENSG00000071462
Alanine aminotransferase	ENSG00000176428
Alanine aminotransferase	ENSG00000005471
Alanine aminotransferase	ENSG00000188763
Alanine aminotransferase	ENSG00000009950
Alanine aminotransferase	ENSG00000106638
Alanine aminotransferase	ENSG00000147789
Alanine aminotransferase	ENSG00000170631
Alanine aminotransferase	ENSG00000196150
Alanine aminotransferase	ENSG00000197363
Alanine aminotransferase	ENSG00000155189
Alanine aminotransferase	ENSG00000170619
Alanine aminotransferase	ENSG00000147799
Alanine aminotransferase	ENSG00000167700
Alanine aminotransferase	ENSG00000158856
Alanine aminotransferase	ENSG00000158815
Alanine aminotransferase	ENSG00000160959
Alanine aminotransferase	ENSG00000155090
Alanine aminotransferase	ENSG00000158863
Alanine aminotransferase	ENSG00000156170
Alanine aminotransferase	ENSG00000104447
Alanine aminotransferase	ENSG00000173334
Alanine aminotransferase	ENSG00000254402
Alanine aminotransferase	ENSG00000196378
Alanine aminotransferase	ENSG00000198169
Alanine aminotransferase	ENSG00000213563
Alanine aminotransferase	ENSG00000161016
Alanine aminotransferase	ENSG00000167701
Alanine aminotransferase	ENSG00000187954
Alanine aminotransferase	ENSG00000167702
Alanine aminotransferase	ENSG00000160972
Alanine aminotransferase	ENSG00000160973
Alanine aminotransferase	ENSG00000164941
Alanine aminotransferase	ENSG00000160957
Alanine aminotransferase	ENSG00000165029
Alanine aminotransferase	ENSG00000095397
Alanine aminotransferase	ENSG00000185920
Alanine aminotransferase	ENSG00000175164
Alanine aminotransferase	ENSG00000136816
Alanine aminotransferase	ENSG00000106927
Alanine aminotransferase	ENSG00000228278
Alanine aminotransferase	ENSG00000196739
Alanine aminotransferase	ENSG00000106948
Alanine aminotransferase	ENSG00000136888
Alanine aminotransferase	ENSG00000131669
Alanine aminotransferase	ENSG00000136883
Alanine aminotransferase	ENSG00000165006
Alanine aminotransferase	ENSG00000229314
Alanine aminotransferase	ENSG00000107341
Alanine aminotransferase	ENSG00000137073
Alkaline phosphatase	ENSG00000168264
Alkaline phosphatase	ENSG00000171806
Alkaline phosphatase	ENSG00000142751
Alkaline phosphatase	ENSG00000158828
Alkaline phosphatase	ENSG00000162711
Alkaline phosphatase	ENSG00000160714
Alkaline phosphatase	ENSG00000158715
Alkaline phosphatase	ENSG00000067208
Alkaline phosphatase	ENSG00000127124
Alkaline phosphatase	ENSG00000117013
Alkaline phosphatase	ENSG00000157911
Alkaline phosphatase	ENSG00000126091
Alkaline phosphatase	ENSG00000163239
Alkaline phosphatase	ENSG00000117245
Alkaline phosphatase	ENSG00000090273
Alkaline phosphatase	ENSG00000175793
Alkaline phosphatase	ENSG00000116132
Alkaline phosphatase	ENSG00000117143
Alkaline phosphatase	ENSG00000131910
Alkaline phosphatase	ENSG00000081721
Alkaline phosphatase	ENSG00000143226
Alkaline phosphatase	ENSG00000162771
Alkaline phosphatase	ENSG00000162772
Alkaline phosphatase	ENSG00000000457
Alkaline phosphatase	ENSG00000160712
Alkaline phosphatase	ENSG00000162695
Alkaline phosphatase	ENSG00000078369
Alkaline phosphatase	ENSG00000090621
Alkaline phosphatase	ENSG00000118655
Alkaline phosphatase	ENSG00000143515
Alkaline phosphatase	ENSG00000175707
Alkaline phosphatase	ENSG00000085433
Alkaline phosphatase	ENSG00000066135
Alkaline phosphatase	ENSG00000066056
Alkaline phosphatase	ENSG00000162599
Alkaline phosphatase	ENSG00000117713
Alkaline phosphatase	ENSG00000188976
Alkaline phosphatase	ENSG00000187634
Alkaline phosphatase	ENSG00000197780
Alkaline phosphatase	ENSG00000177535
Alkaline phosphatase	ENSG00000132185
Alkaline phosphatase	ENSG00000274068
Alkaline phosphatase	ENSG00000162641
Alkaline phosphatase	ENSG00000160087
Alkaline phosphatase	ENSG00000120341
Alkaline phosphatase	ENSG00000158825
Alkaline phosphatase	ENSG00000137942
Alkaline phosphatase	ENSG00000169885
Alkaline phosphatase	ENSG00000157916
Alkaline phosphatase	ENSG00000133065
Alkaline phosphatase	ENSG00000184163
Alkaline phosphatase	ENSG00000169291
Alkaline phosphatase	ENSG00000198746
Alkaline phosphatase	ENSG00000000460
Alkaline phosphatase	ENSG00000183814
Alkaline phosphatase	ENSG00000072694
Alkaline phosphatase	ENSG00000117543
Alkaline phosphatase	ENSG00000204160
Alkaline phosphatase	ENSG00000162434
Alkaline phosphatase	ENSG00000187942
Alkaline phosphatase	ENSG00000127483
Alkaline phosphatase	ENSG00000117280
Alkaline phosphatase	ENSG00000122406
Alkaline phosphatase	ENSG00000116151
Alkaline phosphatase	ENSG00000160716
Alkaline phosphatase	ENSG00000176022
Alkaline phosphatase	ENSG00000116191
Alkaline phosphatase	ENSG00000189410
Alkaline phosphatase	ENSG00000060642
Alkaline phosphatase	ENSG00000215717
Alkaline phosphatase	ENSG00000185155
Alkaline phosphatase	ENSG00000182827
Alkaline phosphatase	ENSG00000244038
Alkaline phosphatase	ENSG00000162746
Alkaline phosphatase	ENSG00000173110
Alkaline phosphatase	ENSG00000142949
Alkaline phosphatase	ENSG00000170385
Alkaline phosphatase	ENSG00000117650
Alkaline phosphatase	ENSG00000198162
Alkaline phosphatase	ENSG00000157216
Alkaline phosphatase	ENSG00000284989
Alkaline phosphatase	ENSG00000183114
Alkaline phosphatase	ENSG00000179902
Alkaline phosphatase	ENSG00000121940
Alkaline phosphatase	ENSG00000186205
Alkaline phosphatase	ENSG00000116473
Alkaline phosphatase	ENSG00000143772
Alkaline phosphatase	ENSG00000162747
Alkaline phosphatase	ENSG00000117791
Alkaline phosphatase	ENSG00000117500
Alkaline phosphatase	ENSG00000122483
Alkaline phosphatase	ENSG00000117505
Alkaline phosphatase	ENSG00000143850
Alkaline phosphatase	ENSG00000127603
Alkaline phosphatase	ENSG00000163909
Alkaline phosphatase	ENSG00000179163
Alkaline phosphatase	ENSG00000204138
Alkaline phosphatase	ENSG00000198890
Alkaline phosphatase	ENSG00000008130
Alkaline phosphatase	ENSG00000271425
Alkaline phosphatase	ENSG00000215790
Alkaline phosphatase	ENSG00000187961
Alkaline phosphatase	ENSG00000183682
Alkaline phosphatase	ENSG00000219073
Alkaline phosphatase	ENSG00000076864
Alkaline phosphatase	ENSG00000066136
Alkaline phosphatase	ENSG00000142798
Alkaline phosphatase	ENSG00000189339
Alkaline phosphatase	ENSG00000117016
Alkaline phosphatase	ENSG00000118473
Alkaline phosphatase	ENSG00000117305
Alkaline phosphatase	ENSG00000205090
Alkaline phosphatase	ENSG00000162877
Alkaline phosphatase	ENSG00000143033
Alkaline phosphatase	ENSG00000154511
Alkaline phosphatase	ENSG00000023909
Alkaline phosphatase	ENSG00000180198
Alkaline phosphatase	ENSG00000160075
Alkaline phosphatase	ENSG00000157933
Alkaline phosphatase	ENSG00000204060
Alkaline phosphatase	ENSG00000241563
Alkaline phosphatase	ENSG00000069275
Alkaline phosphatase	ENSG00000180098
Alkaline phosphatase	ENSG00000008128
Alkaline phosphatase	ENSG00000162551
Alkaline phosphatase	ENSG00000130772
Alkaline phosphatase	ENSG00000162676
Alkaline phosphatase	ENSG00000188822
Alkaline phosphatase	ENSG00000179403
Alkaline phosphatase	ENSG00000090686
Alkaline phosphatase	ENSG00000171793
Alkaline phosphatase	ENSG00000173372
Alkaline phosphatase	ENSG00000205116
Alkaline phosphatase	ENSG00000142789
Alkaline phosphatase	ENSG00000248333
Alkaline phosphatase	ENSG00000142794
Alkaline phosphatase	ENSG00000142655
Alkaline phosphatase	ENSG00000213625
Alkaline phosphatase	ENSG00000173369
Alkaline phosphatase	ENSG00000159189
Alkaline phosphatase	ENSG00000169403
Alkaline phosphatase	ENSG00000116678
Alkaline phosphatase	ENSG00000197785
Alkaline phosphatase	ENSG00000285721
Alkaline phosphatase	ENSG00000235098
Alkaline phosphatase	ENSG00000160049
Alkaline phosphatase	ENSG00000117298
Alkaline phosphatase	ENSG00000242485
Alkaline phosphatase	ENSG00000138115
Alkaline phosphatase	ENSG00000138172
Alkaline phosphatase	ENSG00000165406
Alkaline phosphatase	ENSG00000285551
Alkaline phosphatase	ENSG00000107854
Alkaline phosphatase	ENSG00000148798
Alkaline phosphatase	ENSG00000148843
Alkaline phosphatase	ENSG00000173145
Alkaline phosphatase	ENSG00000151553
Alkaline phosphatase	ENSG00000276490
Alkaline phosphatase	ENSG00000108242
Alkaline phosphatase	ENSG00000165841
Alkaline phosphatase	ENSG00000138311
Alkaline phosphatase	ENSG00000165832
Alkaline phosphatase	ENSG00000138109
Alkaline phosphatase	ENSG00000154485
Alkaline phosphatase	ENSG00000213341
Alkaline phosphatase	ENSG00000108219
Alkaline phosphatase	ENSG00000120049
Alkaline phosphatase	ENSG00000185933
Alkaline phosphatase	ENSG00000107957
Alkaline phosphatase	ENSG00000165816
Alkaline phosphatase	ENSG00000138193
Alkaline phosphatase	ENSG00000095627
Alkaline phosphatase	ENSG00000107949
Alkaline phosphatase	ENSG00000099204
Alkaline phosphatase	ENSG00000148842
Alkaline phosphatase	ENSG00000076685
Alkaline phosphatase	ENSG00000183128
Alkaline phosphatase	ENSG00000107954
Alkaline phosphatase	ENSG00000165813
Alkaline phosphatase	ENSG00000156374
Alkaline phosphatase	ENSG00000075290
Alkaline phosphatase	ENSG00000172671
Alkaline phosphatase	ENSG00000122378
Alkaline phosphatase	ENSG00000107882
Alkaline phosphatase	ENSG00000151208
Alkaline phosphatase	ENSG00000119927
Alkaline phosphatase	ENSG00000235376
Alkaline phosphatase	ENSG00000099194
Alkaline phosphatase	ENSG00000107815
Alkaline phosphatase	ENSG00000198408
Alkaline phosphatase	ENSG00000173915
Alkaline phosphatase	ENSG00000270316
Alkaline phosphatase	ENSG00000107593
Alkaline phosphatase	ENSG00000095485
Alkaline phosphatase	ENSG00000122870
Alkaline phosphatase	ENSG00000166136
Alkaline phosphatase	ENSG00000166135
Alkaline phosphatase	ENSG00000075826
Alkaline phosphatase	ENSG00000255339
Alkaline phosphatase	ENSG00000196072
Alkaline phosphatase	ENSG00000012779
Alkaline phosphatase	ENSG00000241058
Alkaline phosphatase	ENSG00000107443
Alkaline phosphatase	ENSG00000138111
Alkaline phosphatase	ENSG00000096717
Alkaline phosphatase	ENSG00000107829
Alkaline phosphatase	ENSG00000119917
Alkaline phosphatase	ENSG00000196139
Alkaline phosphatase	ENSG00000120029
Alkaline phosphatase	ENSG00000198728
Alkaline phosphatase	ENSG00000166171
Alkaline phosphatase	ENSG00000165424
Alkaline phosphatase	ENSG00000107833
Alkaline phosphatase	ENSG00000138175
Alkaline phosphatase	ENSG00000171206
Alkaline phosphatase	ENSG00000095777
Alkaline phosphatase	ENSG00000107566
Alkaline phosphatase	ENSG00000198610
Alkaline phosphatase	ENSG00000214435
Alkaline phosphatase	ENSG00000095787
Alkaline phosphatase	ENSG00000148795
Alkaline phosphatase	ENSG00000120054
Alkaline phosphatase	ENSG00000107874
Alkaline phosphatase	ENSG00000151893
Alkaline phosphatase	ENSG00000055950
Alkaline phosphatase	ENSG00000188690
Alkaline phosphatase	ENSG00000156398
Alkaline phosphatase	ENSG00000166275
Alkaline phosphatase	ENSG00000165997
Alkaline phosphatase	ENSG00000138107
Alkaline phosphatase	ENSG00000089876
Alkaline phosphatase	ENSG00000119913
Alkaline phosphatase	ENSG00000119922
Alkaline phosphatase	ENSG00000107831
Alkaline phosphatase	ENSG00000188649
Alkaline phosphatase	ENSG00000077150
Alkaline phosphatase	ENSG00000166197
Alkaline phosphatase	ENSG00000264006
Alkaline phosphatase	ENSG00000165476
Alkaline phosphatase	ENSG00000166272
Alkaline phosphatase	ENSG00000174721
Alkaline phosphatase	ENSG00000108179
Alkaline phosphatase	ENSG00000107862
Alkaline phosphatase	ENSG00000095539
Alkaline phosphatase	ENSG00000171988
Alkaline phosphatase	ENSG00000122877
Alkaline phosphatase	ENSG00000166189
Alkaline phosphatase	ENSG00000107798
Alkaline phosphatase	ENSG00000186862
Alkaline phosphatase	ENSG00000148572
Alkaline phosphatase	ENSG00000181915
Alkaline phosphatase	ENSG00000119906
Alkaline phosphatase	ENSG00000177853
Alkaline phosphatase	ENSG00000148606
Alkaline phosphatase	ENSG00000120055
Alkaline phosphatase	ENSG00000108175
Alkaline phosphatase	ENSG00000107816
Alkaline phosphatase	ENSG00000148840
Alkaline phosphatase	ENSG00000108021
Alkaline phosphatase	ENSG00000196372
Alkaline phosphatase	ENSG00000148634
Alkaline phosphatase	ENSG00000107807
Alkaline phosphatase	ENSG00000148848
Alkaline phosphatase	ENSG00000099256
Alkaline phosphatase	ENSG00000059915
Alkaline phosphatase	ENSG00000107872
Alkaline phosphatase	ENSG00000118137
Alkaline phosphatase	ENSG00000110244
Alkaline phosphatase	ENSG00000172732
Alkaline phosphatase	ENSG00000165526
Alkaline phosphatase	ENSG00000182934
Alkaline phosphatase	ENSG00000175352
Alkaline phosphatase	ENSG00000134954
Alkaline phosphatase	ENSG00000110080
Alkaline phosphatase	ENSG00000149187
Alkaline phosphatase	ENSG00000239920
Alkaline phosphatase	ENSG00000165917
Alkaline phosphatase	ENSG00000025434
Alkaline phosphatase	ENSG00000110245
Alkaline phosphatase	ENSG00000131808
Alkaline phosphatase	ENSG00000149182
Alkaline phosphatase	ENSG00000175213
Alkaline phosphatase	ENSG00000167994
Alkaline phosphatase	ENSG00000109919
Alkaline phosphatase	ENSG00000095139
Alkaline phosphatase	ENSG00000180210
Alkaline phosphatase	ENSG00000206013
Alkaline phosphatase	ENSG00000284713
Alkaline phosphatase	ENSG00000086205
Alkaline phosphatase	ENSG00000168056
Alkaline phosphatase	ENSG00000149571
Alkaline phosphatase	ENSG00000110367
Alkaline phosphatase	ENSG00000154127
Alkaline phosphatase	ENSG00000109956
Alkaline phosphatase	ENSG00000172543
Alkaline phosphatase	ENSG00000173442
Alkaline phosphatase	ENSG00000142186
Alkaline phosphatase	ENSG00000132256
Alkaline phosphatase	ENSG00000176029
Alkaline phosphatase	ENSG00000149328
Alkaline phosphatase	ENSG00000172500
Alkaline phosphatase	ENSG00000173338
Alkaline phosphatase	ENSG00000151702
Alkaline phosphatase	ENSG00000166444
Alkaline phosphatase	ENSG00000166689
Alkaline phosphatase	ENSG00000110063
Alkaline phosphatase	ENSG00000150455
Alkaline phosphatase	ENSG00000121236
Alkaline phosphatase	ENSG00000142089
Alkaline phosphatase	ENSG00000176973
Alkaline phosphatase	ENSG00000172638
Alkaline phosphatase	ENSG00000172247
Alkaline phosphatase	ENSG00000142102
Alkaline phosphatase	ENSG00000142082
Alkaline phosphatase	ENSG00000165915
Alkaline phosphatase	ENSG00000185101
Alkaline phosphatase	ENSG00000124920
Alkaline phosphatase	ENSG00000185627
Alkaline phosphatase	ENSG00000123444
Alkaline phosphatase	ENSG00000118094
Alkaline phosphatase	ENSG00000213619
Alkaline phosphatase	ENSG00000165916
Alkaline phosphatase	ENSG00000134575
Alkaline phosphatase	ENSG00000196666
Alkaline phosphatase	ENSG00000187079
Alkaline phosphatase	ENSG00000132274
Alkaline phosphatase	ENSG00000019144
Alkaline phosphatase	ENSG00000124942
Alkaline phosphatase	ENSG00000110696
Alkaline phosphatase	ENSG00000149179
Alkaline phosphatase	ENSG00000177963
Alkaline phosphatase	ENSG00000110536
Alkaline phosphatase	ENSG00000166793
Alkaline phosphatase	ENSG00000167995
Alkaline phosphatase	ENSG00000167996
Alkaline phosphatase	ENSG00000221968
Alkaline phosphatase	ENSG00000165912
Alkaline phosphatase	ENSG00000066336
Alkaline phosphatase	ENSG00000177951
Alkaline phosphatase	ENSG00000173465
Alkaline phosphatase	ENSG00000175356
Alkaline phosphatase	ENSG00000110514
Alkaline phosphatase	ENSG00000258659
Alkaline phosphatase	ENSG00000198382
Alkaline phosphatase	ENSG00000110074
Alkaline phosphatase	ENSG00000183644
Alkaline phosphatase	ENSG00000110693
Alkaline phosphatase	ENSG00000197798
Alkaline phosphatase	ENSG00000166452
Alkaline phosphatase	ENSG00000176009
Alkaline phosphatase	ENSG00000149485
Alkaline phosphatase	ENSG00000134780
Alkaline phosphatase	ENSG00000177947
Alkaline phosphatase	ENSG00000134825
Alkaline phosphatase	ENSG00000134824
Alkaline phosphatase	ENSG00000149021
Alkaline phosphatase	ENSG00000149131
Alkaline phosphatase	ENSG00000175348
Alkaline phosphatase	ENSG00000258588
Alkaline phosphatase	ENSG00000188076
Alkaline phosphatase	ENSG00000185885
Alkaline phosphatase	ENSG00000168496
Alkaline phosphatase	ENSG00000134571
Alkaline phosphatase	ENSG00000186174
Alkaline phosphatase	ENSG00000160683
Alkaline phosphatase	ENSG00000184363
Alkaline phosphatase	ENSG00000204381
Alkaline phosphatase	ENSG00000182272
Alkaline phosphatase	ENSG00000134574
Alkaline phosphatase	ENSG00000185201
Alkaline phosphatase	ENSG00000152219
Alkaline phosphatase	ENSG00000174885
Alkaline phosphatase	ENSG00000162341
Alkaline phosphatase	ENSG00000166391
Alkaline phosphatase	ENSG00000185187
Alkaline phosphatase	ENSG00000062282
Alkaline phosphatase	ENSG00000170855
Alkaline phosphatase	ENSG00000089169
Alkaline phosphatase	ENSG00000111252
Alkaline phosphatase	ENSG00000170633
Alkaline phosphatase	ENSG00000089094
Alkaline phosphatase	ENSG00000122971
Alkaline phosphatase	ENSG00000135097
Alkaline phosphatase	ENSG00000089163
Alkaline phosphatase	ENSG00000170374
Alkaline phosphatase	ENSG00000010219
Alkaline phosphatase	ENSG00000089022
Alkaline phosphatase	ENSG00000111249
Alkaline phosphatase	ENSG00000089248
Alkaline phosphatase	ENSG00000089234
Alkaline phosphatase	ENSG00000123384
Alkaline phosphatase	ENSG00000111319
Alkaline phosphatase	ENSG00000135114
Alkaline phosphatase	ENSG00000135100
Alkaline phosphatase	ENSG00000157782
Alkaline phosphatase	ENSG00000111300
Alkaline phosphatase	ENSG00000111275
Alkaline phosphatase	ENSG00000257767
Alkaline phosphatase	ENSG00000008405
Alkaline phosphatase	ENSG00000111775
Alkaline phosphatase	ENSG00000076513
Alkaline phosphatase	ENSG00000089041
Alkaline phosphatase	ENSG00000204842
Alkaline phosphatase	ENSG00000182379
Alkaline phosphatase	ENSG00000064763
Alkaline phosphatase	ENSG00000188991
Alkaline phosphatase	ENSG00000267281
Alkaline phosphatase	ENSG00000139574
Alkaline phosphatase	ENSG00000170653
Alkaline phosphatase	ENSG00000175215
Alkaline phosphatase	ENSG00000120832
Alkaline phosphatase	ENSG00000198324
Alkaline phosphatase	ENSG00000151135
Alkaline phosphatase	ENSG00000111245
Alkaline phosphatase	ENSG00000110931
Alkaline phosphatase	ENSG00000157895
Alkaline phosphatase	ENSG00000111181
Alkaline phosphatase	ENSG00000074590
Alkaline phosphatase	ENSG00000089053
Alkaline phosphatase	ENSG00000073614
Alkaline phosphatase	ENSG00000157837
Alkaline phosphatase	ENSG00000089009
Alkaline phosphatase	ENSG00000084112
Alkaline phosphatase	ENSG00000135124
Alkaline phosphatase	ENSG00000170890
Alkaline phosphatase	ENSG00000198270
Alkaline phosphatase	ENSG00000010379
Alkaline phosphatase	ENSG00000139445
Alkaline phosphatase	ENSG00000139697
Alkaline phosphatase	ENSG00000139437
Alkaline phosphatase	ENSG00000123096
Alkaline phosphatase	ENSG00000185633
Alkaline phosphatase	ENSG00000182199
Alkaline phosphatase	ENSG00000139044
Alkaline phosphatase	ENSG00000089159
Alkaline phosphatase	ENSG00000257218
Alkaline phosphatase	ENSG00000174456
Alkaline phosphatase	ENSG00000173093
Alkaline phosphatase	ENSG00000067182
Alkaline phosphatase	ENSG00000135390
Alkaline phosphatase	ENSG00000037897
Alkaline phosphatase	ENSG00000135407
Alkaline phosphatase	ENSG00000257921
Alkaline phosphatase	ENSG00000123427
Alkaline phosphatase	ENSG00000111012
Alkaline phosphatase	ENSG00000111783
Alkaline phosphatase	ENSG00000120647
Alkaline phosphatase	ENSG00000087502
Alkaline phosphatase	ENSG00000111271
Alkaline phosphatase	ENSG00000012822
Alkaline phosphatase	ENSG00000139266
Alkaline phosphatase	ENSG00000135446
Alkaline phosphatase	ENSG00000135452
Alkaline phosphatase	ENSG00000179295
Alkaline phosphatase	ENSG00000008323
Alkaline phosphatase	ENSG00000173064
Alkaline phosphatase	ENSG00000135148
Alkaline phosphatase	ENSG00000111785
Alkaline phosphatase	ENSG00000185591
Alkaline phosphatase	ENSG00000139625
Alkaline phosphatase	ENSG00000135409
Alkaline phosphatase	ENSG00000111087
Alkaline phosphatase	ENSG00000139546
Alkaline phosphatase	ENSG00000182544
Alkaline phosphatase	ENSG00000283536
Alkaline phosphatase	ENSG00000139269
Alkaline phosphatase	ENSG00000094914
Alkaline phosphatase	ENSG00000172819
Alkaline phosphatase	ENSG00000012504
Alkaline phosphatase	ENSG00000205352
Alkaline phosphatase	ENSG00000121316
Alkaline phosphatase	ENSG00000111247
Alkaline phosphatase	ENSG00000170421
Alkaline phosphatase	ENSG00000179520
Alkaline phosphatase	ENSG00000123297
Alkaline phosphatase	ENSG00000197111
Alkaline phosphatase	ENSG00000139637
Alkaline phosphatase	ENSG00000123349
Alkaline phosphatase	ENSG00000139626
Alkaline phosphatase	ENSG00000135476
Alkaline phosphatase	ENSG00000185482
Alkaline phosphatase	ENSG00000111241
Alkaline phosphatase	ENSG00000047621
Alkaline phosphatase	ENSG00000155980
Alkaline phosphatase	ENSG00000171681
Alkaline phosphatase	ENSG00000170423
Alkaline phosphatase	ENSG00000179912
Alkaline phosphatase	ENSG00000258830
Alkaline phosphatase	ENSG00000175189
Alkaline phosphatase	ENSG00000118972
Alkaline phosphatase	ENSG00000285901
Alkaline phosphatase	ENSG00000171840
Alkaline phosphatase	ENSG00000080166
Alkaline phosphatase	ENSG00000183087
Alkaline phosphatase	ENSG00000125285
Alkaline phosphatase	ENSG00000179813
Alkaline phosphatase	ENSG00000088451
Alkaline phosphatase	ENSG00000184497
Alkaline phosphatase	ENSG00000152749
Alkaline phosphatase	ENSG00000083642
Alkaline phosphatase	ENSG00000187498
Alkaline phosphatase	ENSG00000102780
Alkaline phosphatase	ENSG00000120659
Alkaline phosphatase	ENSG00000165572
Alkaline phosphatase	ENSG00000120688
Alkaline phosphatase	ENSG00000134871
Alkaline phosphatase	ENSG00000023516
Alkaline phosphatase	ENSG00000102763
Alkaline phosphatase	ENSG00000157379
Alkaline phosphatase	ENSG00000100626
Alkaline phosphatase	ENSG00000100599
Alkaline phosphatase	ENSG00000100767
Alkaline phosphatase	ENSG00000119707
Alkaline phosphatase	ENSG00000213903
Alkaline phosphatase	ENSG00000170348
Alkaline phosphatase	ENSG00000185215
Alkaline phosphatase	ENSG00000119689
Alkaline phosphatase	ENSG00000198208
Alkaline phosphatase	ENSG00000119630
Alkaline phosphatase	ENSG00000119718
Alkaline phosphatase	ENSG00000133961
Alkaline phosphatase	ENSG00000119599
Alkaline phosphatase	ENSG00000100968
Alkaline phosphatase	ENSG00000092295
Alkaline phosphatase	ENSG00000119703
Alkaline phosphatase	ENSG00000119638
Alkaline phosphatase	ENSG00000136305
Alkaline phosphatase	ENSG00000182732
Alkaline phosphatase	ENSG00000184304
Alkaline phosphatase	ENSG00000213906
Alkaline phosphatase	ENSG00000196943
Alkaline phosphatase	ENSG00000100815
Alkaline phosphatase	ENSG00000092098
Alkaline phosphatase	ENSG00000205436
Alkaline phosphatase	ENSG00000205978
Alkaline phosphatase	ENSG00000139899
Alkaline phosphatase	ENSG00000258644
Alkaline phosphatase	ENSG00000213463
Alkaline phosphatase	ENSG00000133983
Alkaline phosphatase	ENSG00000066427
Alkaline phosphatase	ENSG00000170345
Alkaline phosphatase	ENSG00000119640
Alkaline phosphatase	ENSG00000100784
Alkaline phosphatase	ENSG00000078304
Alkaline phosphatase	ENSG00000119684
Alkaline phosphatase	ENSG00000198732
Alkaline phosphatase	ENSG00000205683
Alkaline phosphatase	ENSG00000283071
Alkaline phosphatase	ENSG00000235194
Alkaline phosphatase	ENSG00000258643
Alkaline phosphatase	ENSG00000129473
Alkaline phosphatase	ENSG00000129465
Alkaline phosphatase	ENSG00000258973
Alkaline phosphatase	ENSG00000129467
Alkaline phosphatase	ENSG00000262560
Alkaline phosphatase	ENSG00000284772
Alkaline phosphatase	ENSG00000237289
Alkaline phosphatase	ENSG00000103569
Alkaline phosphatase	ENSG00000140612
Alkaline phosphatase	ENSG00000136383
Alkaline phosphatase	ENSG00000166762
Alkaline phosphatase	ENSG00000185033
Alkaline phosphatase	ENSG00000128918
Alkaline phosphatase	ENSG00000171877
Alkaline phosphatase	ENSG00000166035
Alkaline phosphatase	ENSG00000275674
Alkaline phosphatase	ENSG00000261147
Alkaline phosphatase	ENSG00000284626
Alkaline phosphatase	ENSG00000213471
Alkaline phosphatase	ENSG00000182768
Alkaline phosphatase	ENSG00000183208
Alkaline phosphatase	ENSG00000185043
Alkaline phosphatase	ENSG00000184716
Alkaline phosphatase	ENSG00000069667
Alkaline phosphatase	ENSG00000168781
Alkaline phosphatase	ENSG00000176371
Alkaline phosphatase	ENSG00000140259
Alkaline phosphatase	ENSG00000223572
Alkaline phosphatase	ENSG00000140265
Alkaline phosphatase	ENSG00000136381
Alkaline phosphatase	ENSG00000167004
Alkaline phosphatase	ENSG00000128886
Alkaline phosphatase	ENSG00000140264
Alkaline phosphatase	ENSG00000092470
Alkaline phosphatase	ENSG00000137869
Alkaline phosphatase	ENSG00000103855
Alkaline phosphatase	ENSG00000170776
Alkaline phosphatase	ENSG00000156218
Alkaline phosphatase	ENSG00000140545
Alkaline phosphatase	ENSG00000242028
Alkaline phosphatase	ENSG00000242866
Alkaline phosphatase	ENSG00000259511
Alkaline phosphatase	ENSG00000140511
Alkaline phosphatase	ENSG00000168803
Alkaline phosphatase	ENSG00000156232
Alkaline phosphatase	ENSG00000166963
Alkaline phosphatase	ENSG00000168806
Alkaline phosphatase	ENSG00000067369
Alkaline phosphatase	ENSG00000137822
Alkaline phosphatase	ENSG00000260300
Alkaline phosphatase	ENSG00000169955
Alkaline phosphatase	ENSG00000182810
Alkaline phosphatase	ENSG00000204991
Alkaline phosphatase	ENSG00000131149
Alkaline phosphatase	ENSG00000166747
Alkaline phosphatase	ENSG00000213398
Alkaline phosphatase	ENSG00000158792
Alkaline phosphatase	ENSG00000141101
Alkaline phosphatase	ENSG00000140961
Alkaline phosphatase	ENSG00000103150
Alkaline phosphatase	ENSG00000169180
Alkaline phosphatase	ENSG00000260869
Alkaline phosphatase	ENSG00000169951
Alkaline phosphatase	ENSG00000102898
Alkaline phosphatase	ENSG00000168286
Alkaline phosphatase	ENSG00000102901
Alkaline phosphatase	ENSG00000140835
Alkaline phosphatase	ENSG00000157429
Alkaline phosphatase	ENSG00000124067
Alkaline phosphatase	ENSG00000185739
Alkaline phosphatase	ENSG00000261459
Alkaline phosphatase	ENSG00000167967
Alkaline phosphatase	ENSG00000075399
Alkaline phosphatase	ENSG00000168872
Alkaline phosphatase	ENSG00000102904
Alkaline phosphatase	ENSG00000103066
Alkaline phosphatase	ENSG00000103037
Alkaline phosphatase	ENSG00000185324
Alkaline phosphatase	ENSG00000167523
Alkaline phosphatase	ENSG00000090447
Alkaline phosphatase	ENSG00000224470
Alkaline phosphatase	ENSG00000277481
Alkaline phosphatase	ENSG00000182149
Alkaline phosphatase	ENSG00000015413
Alkaline phosphatase	ENSG00000167964
Alkaline phosphatase	ENSG00000156853
Alkaline phosphatase	ENSG00000197162
Alkaline phosphatase	ENSG00000229809
Alkaline phosphatase	ENSG00000169957
Alkaline phosphatase	ENSG00000103154
Alkaline phosphatase	ENSG00000040199
Alkaline phosphatase	ENSG00000167261
Alkaline phosphatase	ENSG00000086504
Alkaline phosphatase	ENSG00000263201
Alkaline phosphatase	ENSG00000159792
Alkaline phosphatase	ENSG00000141086
Alkaline phosphatase	ENSG00000187741
Alkaline phosphatase	ENSG00000158805
Alkaline phosphatase	ENSG00000103067
Alkaline phosphatase	ENSG00000159761
Alkaline phosphatase	ENSG00000124074
Alkaline phosphatase	ENSG00000141098
Alkaline phosphatase	ENSG00000102981
Alkaline phosphatase	ENSG00000141084
Alkaline phosphatase	ENSG00000102974
Alkaline phosphatase	ENSG00000198650
Alkaline phosphatase	ENSG00000103034
Alkaline phosphatase	ENSG00000184602
Alkaline phosphatase	ENSG00000131653
Alkaline phosphatase	ENSG00000167264
Alkaline phosphatase	ENSG00000102977
Alkaline phosphatase	ENSG00000179588
Alkaline phosphatase	ENSG00000131165
Alkaline phosphatase	ENSG00000198848
Alkaline phosphatase	ENSG00000185615
Alkaline phosphatase	ENSG00000179889
Alkaline phosphatase	ENSG00000102967
Alkaline phosphatase	ENSG00000257017
Alkaline phosphatase	ENSG00000102984
Alkaline phosphatase	ENSG00000072736
Alkaline phosphatase	ENSG00000141096
Alkaline phosphatase	ENSG00000172137
Alkaline phosphatase	ENSG00000122299
Alkaline phosphatase	ENSG00000196557
Alkaline phosphatase	ENSG00000157350
Alkaline phosphatase	ENSG00000103126
Alkaline phosphatase	ENSG00000167377
Alkaline phosphatase	ENSG00000159753
Alkaline phosphatase	ENSG00000261884
Alkaline phosphatase	ENSG00000153066
Alkaline phosphatase	ENSG00000129925
Alkaline phosphatase	ENSG00000140832
Alkaline phosphatase	ENSG00000225614
Alkaline phosphatase	ENSG00000103064
Alkaline phosphatase	ENSG00000260734
Alkaline phosphatase	ENSG00000090861
Alkaline phosphatase	ENSG00000178188
Alkaline phosphatase	ENSG00000125107
Alkaline phosphatase	ENSG00000261611
Alkaline phosphatase	ENSG00000188038
Alkaline phosphatase	ENSG00000157045
Alkaline phosphatase	ENSG00000038358
Alkaline phosphatase	ENSG00000103460
Alkaline phosphatase	ENSG00000166971
Alkaline phosphatase	ENSG00000167971
Alkaline phosphatase	ENSG00000140836
Alkaline phosphatase	ENSG00000140829
Alkaline phosphatase	ENSG00000140830
Alkaline phosphatase	ENSG00000205220
Alkaline phosphatase	ENSG00000103479
Alkaline phosphatase	ENSG00000178573
Alkaline phosphatase	ENSG00000260537
Alkaline phosphatase	ENSG00000168488
Alkaline phosphatase	ENSG00000261701
Alkaline phosphatase	ENSG00000118557
Alkaline phosphatase	ENSG00000085721
Alkaline phosphatase	ENSG00000178952
Alkaline phosphatase	ENSG00000103042
Alkaline phosphatase	ENSG00000008710
Alkaline phosphatase	ENSG00000198373
Alkaline phosphatase	ENSG00000103197
Alkaline phosphatase	ENSG00000157322
Alkaline phosphatase	ENSG00000166446
Alkaline phosphatase	ENSG00000196296
Alkaline phosphatase	ENSG00000108576
Alkaline phosphatase	ENSG00000215041
Alkaline phosphatase	ENSG00000184557
Alkaline phosphatase	ENSG00000136504
Alkaline phosphatase	ENSG00000167716
Alkaline phosphatase	ENSG00000198265
Alkaline phosphatase	ENSG00000131771
Alkaline phosphatase	ENSG00000072818
Alkaline phosphatase	ENSG00000141503
Alkaline phosphatase	ENSG00000167258
Alkaline phosphatase	ENSG00000125686
Alkaline phosphatase	ENSG00000070540
Alkaline phosphatase	ENSG00000159202
Alkaline phosphatase	ENSG00000205544
Alkaline phosphatase	ENSG00000262481
Alkaline phosphatase	ENSG00000187838
Alkaline phosphatase	ENSG00000171532
Alkaline phosphatase	ENSG00000261915
Alkaline phosphatase	ENSG00000108556
Alkaline phosphatase	ENSG00000174292
Alkaline phosphatase	ENSG00000161940
Alkaline phosphatase	ENSG00000132507
Alkaline phosphatase	ENSG00000159217
Alkaline phosphatase	ENSG00000159224
Alkaline phosphatase	ENSG00000108582
Alkaline phosphatase	ENSG00000170175
Alkaline phosphatase	ENSG00000182271
Alkaline phosphatase	ENSG00000121068
Alkaline phosphatase	ENSG00000108578
Alkaline phosphatase	ENSG00000108306
Alkaline phosphatase	ENSG00000087157
Alkaline phosphatase	ENSG00000159199
Alkaline phosphatase	ENSG00000213859
Alkaline phosphatase	ENSG00000182896
Alkaline phosphatase	ENSG00000166596
Alkaline phosphatase	ENSG00000141750
Alkaline phosphatase	ENSG00000108950
Alkaline phosphatase	ENSG00000159210
Alkaline phosphatase	ENSG00000141337
Alkaline phosphatase	ENSG00000108946
Alkaline phosphatase	ENSG00000108839
Alkaline phosphatase	ENSG00000170291
Alkaline phosphatase	ENSG00000182224
Alkaline phosphatase	ENSG00000141504
Alkaline phosphatase	ENSG00000129194
Alkaline phosphatase	ENSG00000126860
Alkaline phosphatase	ENSG00000161405
Alkaline phosphatase	ENSG00000129245
Alkaline phosphatase	ENSG00000129226
Alkaline phosphatase	ENSG00000161960
Alkaline phosphatase	ENSG00000126861
Alkaline phosphatase	ENSG00000265118
Alkaline phosphatase	ENSG00000129214
Alkaline phosphatase	ENSG00000277957
Alkaline phosphatase	ENSG00000161956
Alkaline phosphatase	ENSG00000141510
Alkaline phosphatase	ENSG00000262664
Alkaline phosphatase	ENSG00000167851
Alkaline phosphatase	ENSG00000262526
Alkaline phosphatase	ENSG00000170296
Alkaline phosphatase	ENSG00000185561
Alkaline phosphatase	ENSG00000181284
Alkaline phosphatase	ENSG00000181323
Alkaline phosphatase	ENSG00000132514
Alkaline phosphatase	ENSG00000126351
Alkaline phosphatase	ENSG00000283439
Alkaline phosphatase	ENSG00000170703
Alkaline phosphatase	ENSG00000181856
Alkaline phosphatase	ENSG00000170412
Alkaline phosphatase	ENSG00000175826
Alkaline phosphatase	ENSG00000167711
Alkaline phosphatase	ENSG00000170004
Alkaline phosphatase	ENSG00000167858
Alkaline phosphatase	ENSG00000131242
Alkaline phosphatase	ENSG00000136436
Alkaline phosphatase	ENSG00000154914
Alkaline phosphatase	ENSG00000205710
Alkaline phosphatase	ENSG00000129255
Alkaline phosphatase	ENSG00000132522
Alkaline phosphatase	ENSG00000004975
Alkaline phosphatase	ENSG00000141741
Alkaline phosphatase	ENSG00000188895
Alkaline phosphatase	ENSG00000161944
Alkaline phosphatase	ENSG00000006047
Alkaline phosphatase	ENSG00000108342
Alkaline phosphatase	ENSG00000040633
Alkaline phosphatase	ENSG00000121104
Alkaline phosphatase	ENSG00000092931
Alkaline phosphatase	ENSG00000167914
Alkaline phosphatase	ENSG00000167874
Alkaline phosphatase	ENSG00000172057
Alkaline phosphatase	ENSG00000120088
Alkaline phosphatase	ENSG00000225190
Alkaline phosphatase	ENSG00000173991
Alkaline phosphatase	ENSG00000131748
Alkaline phosphatase	ENSG00000008838
Alkaline phosphatase	ENSG00000141505
Alkaline phosphatase	ENSG00000214941
Alkaline phosphatase	ENSG00000204913
Alkaline phosphatase	ENSG00000185862
Alkaline phosphatase	ENSG00000161955
Alkaline phosphatase	ENSG00000108379
Alkaline phosphatase	ENSG00000108344
Alkaline phosphatase	ENSG00000185245
Alkaline phosphatase	ENSG00000183011
Alkaline phosphatase	ENSG00000184560
Alkaline phosphatase	ENSG00000141027
Alkaline phosphatase	ENSG00000073605
Alkaline phosphatase	ENSG00000181885
Alkaline phosphatase	ENSG00000262302
Alkaline phosphatase	ENSG00000108963
Alkaline phosphatase	ENSG00000169992
Alkaline phosphatase	ENSG00000183914
Alkaline phosphatase	ENSG00000132386
Alkaline phosphatase	ENSG00000073969
Alkaline phosphatase	ENSG00000141738
Alkaline phosphatase	ENSG00000266733
Alkaline phosphatase	ENSG00000129244
Alkaline phosphatase	ENSG00000166582
Alkaline phosphatase	ENSG00000011295
Alkaline phosphatase	ENSG00000132510
Alkaline phosphatase	ENSG00000239697
Alkaline phosphatase	ENSG00000185924
Alkaline phosphatase	ENSG00000186074
Alkaline phosphatase	ENSG00000141499
Alkaline phosphatase	ENSG00000263715
Alkaline phosphatase	ENSG00000141736
Alkaline phosphatase	ENSG00000161958
Alkaline phosphatase	ENSG00000170425
Alkaline phosphatase	ENSG00000174327
Alkaline phosphatase	ENSG00000177374
Alkaline phosphatase	ENSG00000108587
Alkaline phosphatase	ENSG00000176358
Alkaline phosphatase	ENSG00000108474
Alkaline phosphatase	ENSG00000174326
Alkaline phosphatase	ENSG00000172794
Alkaline phosphatase	ENSG00000141744
Alkaline phosphatase	ENSG00000070366
Alkaline phosphatase	ENSG00000121073
Alkaline phosphatase	ENSG00000108947
Alkaline phosphatase	ENSG00000185294
Alkaline phosphatase	ENSG00000248871
Alkaline phosphatase	ENSG00000132535
Alkaline phosphatase	ENSG00000072778
Alkaline phosphatase	ENSG00000161395
Alkaline phosphatase	ENSG00000159314
Alkaline phosphatase	ENSG00000186075
Alkaline phosphatase	ENSG00000108349
Alkaline phosphatase	ENSG00000196712
Alkaline phosphatase	ENSG00000174282
Alkaline phosphatase	ENSG00000154889
Alkaline phosphatase	ENSG00000171791
Alkaline phosphatase	ENSG00000049759
Alkaline phosphatase	ENSG00000101670
Alkaline phosphatase	ENSG00000141664
Alkaline phosphatase	ENSG00000101665
Alkaline phosphatase	ENSG00000184828
Alkaline phosphatase	ENSG00000154655
Alkaline phosphatase	ENSG00000130856
Alkaline phosphatase	ENSG00000131196
Alkaline phosphatase	ENSG00000141655
Alkaline phosphatase	ENSG00000197563
Alkaline phosphatase	ENSG00000198796
Alkaline phosphatase	ENSG00000177150
Alkaline phosphatase	ENSG00000134444
Alkaline phosphatase	ENSG00000160469
Alkaline phosphatase	ENSG00000104783
Alkaline phosphatase	ENSG00000255974
Alkaline phosphatase	ENSG00000268975
Alkaline phosphatase	ENSG00000064547
Alkaline phosphatase	ENSG00000186010
Alkaline phosphatase	ENSG00000167637
Alkaline phosphatase	ENSG00000167491
Alkaline phosphatase	ENSG00000170892
Alkaline phosphatase	ENSG00000105219
Alkaline phosphatase	ENSG00000105516
Alkaline phosphatase	ENSG00000187664
Alkaline phosphatase	ENSG00000105523
Alkaline phosphatase	ENSG00000196263
Alkaline phosphatase	ENSG00000089639
Alkaline phosphatase	ENSG00000174951
Alkaline phosphatase	ENSG00000130479
Alkaline phosphatase	ENSG00000141985
Alkaline phosphatase	ENSG00000197408
Alkaline phosphatase	ENSG00000269858
Alkaline phosphatase	ENSG00000105131
Alkaline phosphatase	ENSG00000131941
Alkaline phosphatase	ENSG00000124459
Alkaline phosphatase	ENSG00000063176
Alkaline phosphatase	ENSG00000268797
Alkaline phosphatase	ENSG00000130475
Alkaline phosphatase	ENSG00000176222
Alkaline phosphatase	ENSG00000161888
Alkaline phosphatase	ENSG00000087076
Alkaline phosphatase	ENSG00000105559
Alkaline phosphatase	ENSG00000087074
Alkaline phosphatase	ENSG00000104804
Alkaline phosphatase	ENSG00000077312
Alkaline phosphatase	ENSG00000188493
Alkaline phosphatase	ENSG00000008382
Alkaline phosphatase	ENSG00000099785
Alkaline phosphatase	ENSG00000213996
Alkaline phosphatase	ENSG00000007255
Alkaline phosphatase	ENSG00000064489
Alkaline phosphatase	ENSG00000105697
Alkaline phosphatase	ENSG00000105698
Alkaline phosphatase	ENSG00000167674
Alkaline phosphatase	ENSG00000197016
Alkaline phosphatase	ENSG00000196867
Alkaline phosphatase	ENSG00000167671
Alkaline phosphatase	ENSG00000167670
Alkaline phosphatase	ENSG00000171570
Alkaline phosphatase	ENSG00000104805
Alkaline phosphatase	ENSG00000181896
Alkaline phosphatase	ENSG00000160460
Alkaline phosphatase	ENSG00000090006
Alkaline phosphatase	ENSG00000248385
Alkaline phosphatase	ENSG00000105464
Alkaline phosphatase	ENSG00000129450
Alkaline phosphatase	ENSG00000130751
Alkaline phosphatase	ENSG00000105726
Alkaline phosphatase	ENSG00000167676
Alkaline phosphatase	ENSG00000167578
Alkaline phosphatase	ENSG00000086544
Alkaline phosphatase	ENSG00000105398
Alkaline phosphatase	ENSG00000105552
Alkaline phosphatase	ENSG00000123815
Alkaline phosphatase	ENSG00000198077
Alkaline phosphatase	ENSG00000105245
Alkaline phosphatase	ENSG00000160410
Alkaline phosphatase	ENSG00000160161
Alkaline phosphatase	ENSG00000197256
Alkaline phosphatase	ENSG00000197951
Alkaline phosphatase	ENSG00000133247
Alkaline phosphatase	ENSG00000178928
Alkaline phosphatase	ENSG00000063180
Alkaline phosphatase	ENSG00000142233
Alkaline phosphatase	ENSG00000105705
Alkaline phosphatase	ENSG00000176920
Alkaline phosphatase	ENSG00000170889
Alkaline phosphatase	ENSG00000105221
Alkaline phosphatase	ENSG00000176909
Alkaline phosphatase	ENSG00000105538
Alkaline phosphatase	ENSG00000129933
Alkaline phosphatase	ENSG00000182264
Alkaline phosphatase	ENSG00000204577
Alkaline phosphatase	ENSG00000063177
Alkaline phosphatase	ENSG00000130758
Alkaline phosphatase	ENSG00000174521
Alkaline phosphatase	ENSG00000130287
Alkaline phosphatase	ENSG00000261857
Alkaline phosphatase	ENSG00000250067
Alkaline phosphatase	ENSG00000178093
Alkaline phosphatase	ENSG00000159871
Alkaline phosphatase	ENSG00000178078
Alkaline phosphatase	ENSG00000105392
Alkaline phosphatase	ENSG00000105364
Alkaline phosphatase	ENSG00000179846
Alkaline phosphatase	ENSG00000170684
Alkaline phosphatase	ENSG00000142252
Alkaline phosphatase	ENSG00000105327
Alkaline phosphatase	ENSG00000105707
Alkaline phosphatase	ENSG00000130203
Alkaline phosphatase	ENSG00000105708
Alkaline phosphatase	ENSG00000010310
Alkaline phosphatase	ENSG00000258674
Alkaline phosphatase	ENSG00000185236
Alkaline phosphatase	ENSG00000167608
Alkaline phosphatase	ENSG00000099326
Alkaline phosphatase	ENSG00000130517
Alkaline phosphatase	ENSG00000064932
Alkaline phosphatase	ENSG00000170906
Alkaline phosphatase	ENSG00000088038
Alkaline phosphatase	ENSG00000130749
Alkaline phosphatase	ENSG00000130748
Alkaline phosphatase	ENSG00000105617
Alkaline phosphatase	ENSG00000104866
Alkaline phosphatase	ENSG00000161558
Alkaline phosphatase	ENSG00000180061
Alkaline phosphatase	ENSG00000105717
Alkaline phosphatase	ENSG00000142227
Alkaline phosphatase	ENSG00000130208
Alkaline phosphatase	ENSG00000069399
Alkaline phosphatase	ENSG00000173976
Alkaline phosphatase	ENSG00000096996
Alkaline phosphatase	ENSG00000254901
Alkaline phosphatase	ENSG00000188334
Alkaline phosphatase	ENSG00000125505
Alkaline phosphatase	ENSG00000088002
Alkaline phosphatase	ENSG00000267534
Alkaline phosphatase	ENSG00000105479
Alkaline phosphatase	ENSG00000189114
Alkaline phosphatase	ENSG00000267545
Alkaline phosphatase	ENSG00000130816
Alkaline phosphatase	ENSG00000267467
Alkaline phosphatase	ENSG00000124299
Alkaline phosphatase	ENSG00000105550
Alkaline phosphatase	ENSG00000099783
Alkaline phosphatase	ENSG00000090339
Alkaline phosphatase	ENSG00000177202
Alkaline phosphatase	ENSG00000213999
Alkaline phosphatase	ENSG00000187244
Alkaline phosphatase	ENSG00000130724
Alkaline phosphatase	ENSG00000105650
Alkaline phosphatase	ENSG00000166359
Alkaline phosphatase	ENSG00000130881
Alkaline phosphatase	ENSG00000130511
Alkaline phosphatase	ENSG00000142230
Alkaline phosphatase	ENSG00000130204
Alkaline phosphatase	ENSG00000153879
Alkaline phosphatase	ENSG00000224916
Alkaline phosphatase	ENSG00000064490
Alkaline phosphatase	ENSG00000184162
Alkaline phosphatase	ENSG00000171119
Alkaline phosphatase	ENSG00000130725
Alkaline phosphatase	ENSG00000105647
Alkaline phosphatase	ENSG00000105649
Alkaline phosphatase	ENSG00000007264
Alkaline phosphatase	ENSG00000183617
Alkaline phosphatase	ENSG00000007047
Alkaline phosphatase	ENSG00000105618
Alkaline phosphatase	ENSG00000105619
Alkaline phosphatase	ENSG00000170909
Alkaline phosphatase	ENSG00000105711
Alkaline phosphatase	ENSG00000142273
Alkaline phosphatase	ENSG00000156413
Alkaline phosphatase	ENSG00000171124
Alkaline phosphatase	ENSG00000130202
Alkaline phosphatase	ENSG00000064545
Alkaline phosphatase	ENSG00000065000
Alkaline phosphatase	ENSG00000105656
Alkaline phosphatase	ENSG00000175489
Alkaline phosphatase	ENSG00000105229
Alkaline phosphatase	ENSG00000105701
Alkaline phosphatase	ENSG00000178951
Alkaline phosphatase	ENSG00000076650
Alkaline phosphatase	ENSG00000105289
Alkaline phosphatase	ENSG00000268173
Alkaline phosphatase	ENSG00000099308
Alkaline phosphatase	ENSG00000104880
Alkaline phosphatase	ENSG00000268861
Alkaline phosphatase	ENSG00000105655
Alkaline phosphatase	ENSG00000011132
Alkaline phosphatase	ENSG00000167468
Alkaline phosphatase	ENSG00000216490
Alkaline phosphatase	ENSG00000130513
Alkaline phosphatase	ENSG00000285188
Alkaline phosphatase	ENSG00000254858
Alkaline phosphatase	ENSG00000125734
Alkaline phosphatase	ENSG00000115464
Alkaline phosphatase	ENSG00000084674
Alkaline phosphatase	ENSG00000115241
Alkaline phosphatase	ENSG00000125538
Alkaline phosphatase	ENSG00000144152
Alkaline phosphatase	ENSG00000119760
Alkaline phosphatase	ENSG00000176714
Alkaline phosphatase	ENSG00000243943
Alkaline phosphatase	ENSG00000204217
Alkaline phosphatase	ENSG00000198586
Alkaline phosphatase	ENSG00000198522
Alkaline phosphatase	ENSG00000163794
Alkaline phosphatase	ENSG00000183840
Alkaline phosphatase	ENSG00000068724
Alkaline phosphatase	ENSG00000127837
Alkaline phosphatase	ENSG00000180871
Alkaline phosphatase	ENSG00000115806
Alkaline phosphatase	ENSG00000243147
Alkaline phosphatase	ENSG00000085449
Alkaline phosphatase	ENSG00000162869
Alkaline phosphatase	ENSG00000169756
Alkaline phosphatase	ENSG00000068781
Alkaline phosphatase	ENSG00000172954
Alkaline phosphatase	ENSG00000170802
Alkaline phosphatase	ENSG00000128641
Alkaline phosphatase	ENSG00000136688
Alkaline phosphatase	ENSG00000136695
Alkaline phosphatase	ENSG00000136697
Alkaline phosphatase	ENSG00000077044
Alkaline phosphatase	ENSG00000182329
Alkaline phosphatase	ENSG00000138100
Alkaline phosphatase	ENSG00000243244
Alkaline phosphatase	ENSG00000135968
Alkaline phosphatase	ENSG00000218819
[truncated: 87,312 more rows]
