# Supplementary material for: Identification of rare disease genes as drivers of common diseases through tissue-specific gene regulatory networks
Source: Sci Rep. 2024 Dec 4;14:30206. doi: 10.1038/s41598-024-80670-1 (PMC11618476; doi:10.1038/s41598-024-80670-1)
Supplement: Supplementary file 9 — Supplementary Information 9. [file 41598_2024_80670_MOESM9_ESM.tsv]

trait	HPO	HPO_description	odds_ratio	adj_pvalue
Attention deficit hyperactivity disorder	HP:0001188	Hand clenching	3.0425330065092	0.0177887989265034
Attention deficit hyperactivity disorder	HP:0001182	Tapered finger	2.00350155220915	0.00571466052308632
Attention deficit hyperactivity disorder	HP:0025155	Abnormality of hepatobiliary system physiology	0.286783132539644	0.000554969234222127
Attention deficit hyperactivity disorder	HP:0025142	Constitutional symptom	0.661496628005974	0.000373777547615944
Attention deficit hyperactivity disorder	HP:0002495	Impaired vibratory sensation	2.05034770038826	0.00386180976884368
Attention deficit hyperactivity disorder	HP:0002493	Upper motor neuron dysfunction	1.72052193798504	5.06765642630097e-09
Attention deficit hyperactivity disorder	HP:0002492	Morphological abnormality of the corticospinal tract	2.98855287234455	0.00167304522455513
Attention deficit hyperactivity disorder	HP:0001172	Abnormal thumb morphology	0.503226533075064	0.00153061583988379
Attention deficit hyperactivity disorder	HP:0002476	Primitive reflex	2.9135649203617	0.0319446424481227
Attention deficit hyperactivity disorder	HP:0001141	Severely reduced visual acuity	0	0.0186357226032241
Attention deficit hyperactivity disorder	HP:0003797	Limb-girdle muscle atrophy	0	0.0436687114018375
Attention deficit hyperactivity disorder	HP:0002487	Hyperkinetic movements	4.33477652608428	0.000344936969578738
Attention deficit hyperactivity disorder	HP:0025101	Dysgenesis of the hippocampus	7.23039182290198	0.000504194451122876
Attention deficit hyperactivity disorder	HP:0025100	Abnormal hippocampus morphology	3.42425724972691	0.000982446468029396
Attention deficit hyperactivity disorder	HP:0003781	Excessive salivation	2.80729021764668	5.04272068356319e-05
Attention deficit hyperactivity disorder	HP:0002463	Language impairment	2.04494682744228	1.78114999402674e-14
Attention deficit hyperactivity disorder	HP:0007328	Impaired pain sensation	2.64231244795861	0.0029029342633928
Attention deficit hyperactivity disorder	HP:0010979	Abnormality of lipoprotein cholesterol concentration	0.157988100715525	0.0415697967411149
Attention deficit hyperactivity disorder	HP:0010978	Abnormality of immune system physiology	0.499043072156883	2.10557836419715e-11
Attention deficit hyperactivity disorder	HP:0010972	Anemia of inadequate production	0.347069532298649	0.00274510944788707
Attention deficit hyperactivity disorder	HP:0010975	Abnormal B cell count	0.224889537501255	0.0151509809829525
Attention deficit hyperactivity disorder	HP:0010974	Abnormal myeloid leukocyte morphology	0.229450561594798	6.92894002505388e-08
Attention deficit hyperactivity disorder	HP:0007334	Bilateral tonic-clonic seizure with focal onset	4.1410154574206	0.00014503058814448
Attention deficit hyperactivity disorder	HP:0008669	Abnormal spermatogenesis	0.417040730197784	0.0287172641846224
Attention deficit hyperactivity disorder	HP:0009999	Partial duplication of the phalanx of hand	0	0.0294015151062486
Attention deficit hyperactivity disorder	HP:0007311	Short stepped shuffling gait	4.1258189130477	0.0332319997779513
Attention deficit hyperactivity disorder	HP:0010935	Abnormality of the upper urinary tract	0.789463410164591	0.0221064804995576
Attention deficit hyperactivity disorder	HP:0025190	Bilateral tonic-clonic seizure with generalized onset	4.64037366477663	3.16381724062512e-05
Attention deficit hyperactivity disorder	HP:0009942	Duplication of thumb phalanx	0.16769362364919	0.0390753669937262
Attention deficit hyperactivity disorder	HP:0009944	Partial duplication of thumb phalanx	0	0.028664694175007
Attention deficit hyperactivity disorder	HP:0025177	Peribronchovascular interstitial thickening	0	0.0306707883343164
Attention deficit hyperactivity disorder	HP:0025160	Abnormal temper tantrums	4.59572881726887	0.000450489081802941
Attention deficit hyperactivity disorder	HP:0410243	Abnormal circulating IgM level	0.0942139292435692	0.000843959870575065
Attention deficit hyperactivity disorder	HP:0410241	Abnormal circulating IgE level	0	0.0122331227547041
Attention deficit hyperactivity disorder	HP:0410242	Abnormal circulating IgG level	0.0862349243709842	0.000390544477875748
Attention deficit hyperactivity disorder	HP:0410240	Abnormal circulating IgA level	0.0975978794498915	0.00126124574867334
Attention deficit hyperactivity disorder	HP:0032243	Abnormal tissue metabolite concentration	0.315466714703337	0.000230567007765785
Attention deficit hyperactivity disorder	HP:0032245	Abnormal metabolism	0.356133023931342	0.00662478932906156
Attention deficit hyperactivity disorder	HP:0032251	Abnormal immune system morphology	0.282908322737089	3.00882525691387e-11
Attention deficit hyperactivity disorder	HP:0032263	Increased blood pressure	0.574474886547988	0.00569838784423824
Attention deficit hyperactivity disorder	HP:0410263	Brain imaging abnormality	1.77530028659167	0.0172824529911144
Attention deficit hyperactivity disorder	HP:0007270	Atypical absence seizure	9.48836173991237	1.10046966631199e-08
Attention deficit hyperactivity disorder	HP:0020221	Clonic seizure	8.09646340841271	2.61490399902171e-14
Attention deficit hyperactivity disorder	HP:0020219	Motor seizure	3.19264785707442	8.75738810799706e-18
Attention deficit hyperactivity disorder	HP:0020216	Visually-induced seizure	4.12750013500415	0.0175229123360767
Attention deficit hyperactivity disorder	HP:0020207	Reflex seizure	4.12918317077429	0.0093862688720096
Attention deficit hyperactivity disorder	HP:0007240	Progressive gait ataxia	2.89031691582875	0.0218296826032654
Attention deficit hyperactivity disorder	HP:0010876	Abnormal circulating protein concentration	0.531165783359126	7.55730173425936e-05
Attention deficit hyperactivity disorder	HP:0009894	Thickened ears	5.50101530803424	0.0168070406435042
Attention deficit hyperactivity disorder	HP:0010864	Intellectual disability, severe	1.75587861613159	0.000300964769971321
Attention deficit hyperactivity disorder	HP:0010863	Receptive language delay	3.66682012768664	0.0439915314399359
Attention deficit hyperactivity disorder	HP:0009888	Abnormality of secondary sexual hair	0.126283299320467	0.00862595862551855
Attention deficit hyperactivity disorder	HP:0003763	Bruxism	6.2111804305354	1.44181665717041e-05
Attention deficit hyperactivity disorder	HP:0003774	Stage 5 chronic kidney disease	0.353383521832825	0.012282198515854
Attention deficit hyperactivity disorder	HP:0002421	Poor head control	2.96895919074992	1.06612643150017e-09
Attention deficit hyperactivity disorder	HP:0003749	Pelvic girdle muscle weakness	0	0.0125006675810281
Attention deficit hyperactivity disorder	HP:0003745	Sporadic	2.00577327990022	0.0186791674279323
Attention deficit hyperactivity disorder	HP:0002411	Myokymia	4.12918317077429	0.0093862688720096
Attention deficit hyperactivity disorder	HP:0032218	Decreased proportion of CD4-positive T cells	0	0.0436126595946059
Attention deficit hyperactivity disorder	HP:0003722	Neck flexor weakness	0	0.0186357226032241
Attention deficit hyperactivity disorder	HP:0003700	Generalized amyotrophy	0.221836007314925	0.0151616700307344
Attention deficit hyperactivity disorder	HP:0025270	Abnormal esophagus physiology	1.71423831425833	4.58508341432605e-07
Attention deficit hyperactivity disorder	HP:0025269	Panic attack	2.27294776544159	0.021584075754161
Attention deficit hyperactivity disorder	HP:0001288	Gait disturbance	1.9090455478995	7.46243135489524e-13
Attention deficit hyperactivity disorder	HP:0001287	Meningitis	0.144082503652351	0.0183898908140323
Attention deficit hyperactivity disorder	HP:0001298	Encephalopathy	3.03349013115934	7.51268355733356e-13
Attention deficit hyperactivity disorder	HP:0001290	Generalized hypotonia	1.69817053865142	7.76949735333308e-06
Attention deficit hyperactivity disorder	HP:0001289	Confusion	0.260756302985083	0.0434180682557126
Attention deficit hyperactivity disorder	HP:0001263	Global developmental delay	1.54735150762573	9.28411092415547e-09
Attention deficit hyperactivity disorder	HP:0002597	Abnormality of the vasculature	0.455294067286471	2.64656839422305e-15
Attention deficit hyperactivity disorder	HP:0001266	Choreoathetosis	2.309714447004	0.00113686740382244
Attention deficit hyperactivity disorder	HP:0001265	Hyporeflexia	1.83663095033166	5.42697234476844e-05
Attention deficit hyperactivity disorder	HP:0001260	Dysarthria	1.45801549908364	0.00379598863735948
Attention deficit hyperactivity disorder	HP:0002591	Polyphagia	2.2398813025542	0.0199831826452957
Attention deficit hyperactivity disorder	HP:0001257	Spasticity	2.04133190778549	3.90934286641206e-12
Attention deficit hyperactivity disorder	HP:0001256	Intellectual disability, mild	1.52268402195236	0.0155500431288741
Attention deficit hyperactivity disorder	HP:0001258	Spastic paraplegia	1.82209224864359	0.0178925681258523
Attention deficit hyperactivity disorder	HP:0001276	Hypertonia	1.94340470398582	1.36975587623494e-12
Attention deficit hyperactivity disorder	HP:0001270	Motor delay	1.484122563573	0.000166607397701735
Attention deficit hyperactivity disorder	HP:0001273	Abnormal corpus callosum morphology	2.00491617729454	1.00694294605155e-11
Attention deficit hyperactivity disorder	HP:0001272	Cerebellar atrophy	1.7919237557082	5.41187263019907e-05
Attention deficit hyperactivity disorder	HP:0001268	Mental deterioration	2.54129076177852	2.86472106029904e-10
Attention deficit hyperactivity disorder	HP:0002570	Steatorrhea	0.164329043875824	0.0394404890609923
Attention deficit hyperactivity disorder	HP:0001252	Hypotonia	1.57193447424947	5.15848288700175e-09
Attention deficit hyperactivity disorder	HP:0033725	Thin corpus callosum	1.80262297054402	4.41936515224452e-08
Attention deficit hyperactivity disorder	HP:0002583	Colitis	0.136851582327259	0.0125288775551053
Attention deficit hyperactivity disorder	HP:0001254	Lethargy	0.497728059022432	0.0191338827658196
Attention deficit hyperactivity disorder	HP:0001251	Ataxia	1.82925153769521	4.6663207195879e-10
Attention deficit hyperactivity disorder	HP:0001250	Seizure	1.65816032954182	1.4811769553297e-11
Attention deficit hyperactivity disorder	HP:0001249	Intellectual disability	1.57834549725545	7.22085743510128e-10
Attention deficit hyperactivity disorder	HP:0100806	Sepsis	0.17440866850507	0.00254258696050898
Attention deficit hyperactivity disorder	HP:0002578	Gastroparesis	4.96792024215878	7.07893235376697e-05
Attention deficit hyperactivity disorder	HP:0008770	Obsessive-compulsive trait	5.69062756301513	5.81350146049805e-05
Attention deficit hyperactivity disorder	HP:0008736	Hypoplasia of penis	1.43017633900122	0.0153418366695556
Attention deficit hyperactivity disorder	HP:0100852	Abnormal fear/anxiety-related behavior	1.68648244480654	0.000441751191670581
Attention deficit hyperactivity disorder	HP:0100851	Abnormal emotion/affect behavior	1.86385009308786	2.07780213323975e-08
Attention deficit hyperactivity disorder	HP:0100874	Thick hair	3.81069302106736	0.0124843663001989
Attention deficit hyperactivity disorder	HP:0003808	Abnormal muscle tone	1.60247516706062	5.96228858262164e-11
Attention deficit hyperactivity disorder	HP:0007370	Aplasia/Hypoplasia of the corpus callosum	1.63619098483435	2.08140131491402e-05
Attention deficit hyperactivity disorder	HP:0007372	Atrophy/Degeneration involving the corticospinal tracts	2.47865928567882	0.0324761689619458
Attention deficit hyperactivity disorder	HP:0007378	Neoplasm of the gastrointestinal tract	0.502724574109172	0.00453148675598436
Attention deficit hyperactivity disorder	HP:0007362	Aplasia/Hypoplasia of the brainstem	1.90851283040457	0.0294304997456991
Attention deficit hyperactivity disorder	HP:0007364	Aplasia/Hypoplasia of the cerebrum	1.42952421860732	2.44065206257042e-05
Attention deficit hyperactivity disorder	HP:0007366	Atrophy/Degeneration affecting the brainstem	3.06197225866398	0.00483367232337428
Attention deficit hyperactivity disorder	HP:0007367	Atrophy/Degeneration affecting the central nervous system	1.97831926755099	3.66430902205921e-11
Attention deficit hyperactivity disorder	HP:0007369	Atrophy/Degeneration affecting the cerebrum	2.09725500319807	8.00620288130337e-11
Attention deficit hyperactivity disorder	HP:0010993	Abnormal cerebral subcortex morphology	1.63949677180271	1.1955608785054e-07
Attention deficit hyperactivity disorder	HP:0010995	Abnormal circulating dicarboxylic acid concentration	0.187367306210528	0.000373783360215511
Attention deficit hyperactivity disorder	HP:0007359	Focal-onset seizure	2.92649094601841	2.41171447358133e-12
Attention deficit hyperactivity disorder	HP:0010987	Abnormal cellular immune system morphology	0.279876574698502	5.31957135352205e-11
Attention deficit hyperactivity disorder	HP:0007343	Abnormal morphology of the limbic system	3.31015877659393	0.00124175713866293
Attention deficit hyperactivity disorder	HP:0001217	Clubbing	0.0670313188654157	2.59349387713948e-05
Attention deficit hyperactivity disorder	HP:0032309	Abnormal granulocyte count	0.30940463488584	0.000168584011794403
Attention deficit hyperactivity disorder	HP:0002527	Falls	2.65586315940044	0.015044195187223
Attention deficit hyperactivity disorder	HP:0002521	Hypsarrhythmia	5.57853081932348	1.81199547433185e-20
Attention deficit hyperactivity disorder	HP:0002540	Inability to walk	2.54790124682531	3.5484495251299e-10
Attention deficit hyperactivity disorder	HP:0002538	Abnormal cerebral cortex morphology	1.54412153298965	0.000135304234844354
Attention deficit hyperactivity disorder	HP:0002539	Cortical dysplasia	3.13283704803908	0.000779551295208493
Attention deficit hyperactivity disorder	HP:0002536	Abnormal cortical gyration	1.42837245946532	0.0304401768035796
Attention deficit hyperactivity disorder	HP:0002509	Limb hypertonia	3.69081826979249	3.45342381539202e-10
Attention deficit hyperactivity disorder	HP:0002506	Diffuse cerebral atrophy	3.20272428438498	0.00155520541941857
Attention deficit hyperactivity disorder	HP:0002500	Abnormal cerebral white matter morphology	1.71341933384415	2.42886803314855e-08
Attention deficit hyperactivity disorder	HP:0002510	Spastic tetraplegia	2.02317462091269	0.00702030389121379
Attention deficit hyperactivity disorder	HP:0012084	Abnormality of skeletal muscle fiber size	0.243499322149079	0.00621637083478872
Attention deficit hyperactivity disorder	HP:0012075	Personality disorder	3.4388508511535	0.0300914139889265
Attention deficit hyperactivity disorder	HP:0025373	Interictal EEG abnormality	4.32863158379536	2.28940903559451e-24
Attention deficit hyperactivity disorder	HP:0000078	Abnormality of the genital system	0.822672518740797	0.0410337719115355
Attention deficit hyperactivity disorder	HP:0000077	Abnormality of the kidney	0.786073060245735	0.0207086724886258
Attention deficit hyperactivity disorder	HP:0000070	Ureterocele	4.13255469560415	0.00277618316528182
Attention deficit hyperactivity disorder	HP:0001399	Hepatic failure	0.199658582135339	0.000753812304882376
Attention deficit hyperactivity disorder	HP:0000083	Renal insufficiency	0.427048222333185	0.000194183101497902
Attention deficit hyperactivity disorder	HP:0000079	Abnormality of the urinary system	0.756458690134828	0.00145372723502556
Attention deficit hyperactivity disorder	HP:0000054	Micropenis	1.55228337425272	0.0219369079470175
Attention deficit hyperactivity disorder	HP:0000050	Hypoplastic male external genitalia	1.35856587112705	0.0286448280167621
Attention deficit hyperactivity disorder	HP:0025354	Abnormal cellular phenotype	0.374442929820921	5.61128601311269e-08
Attention deficit hyperactivity disorder	HP:0012041	Decreased fertility in males	0.32960327537298	0.00263238365100408
Attention deficit hyperactivity disorder	HP:0000046	Small scrotum	2.54466955296898	0.0100129411220275
Attention deficit hyperactivity disorder	HP:0001396	Cholestasis	0.299263150351338	3.72922879727654e-05
Attention deficit hyperactivity disorder	HP:0001395	Hepatic fibrosis	0.39035741247826	0.0161445663802588
Attention deficit hyperactivity disorder	HP:0000064	Hypoplastic labia minora	4.3775212673807	0.00112390440663334
Attention deficit hyperactivity disorder	HP:0001397	Hepatic steatosis	0.307871025235715	0.0035274100833798
Attention deficit hyperactivity disorder	HP:0001392	Abnormality of the liver	0.44449327139696	6.72226265576885e-10
Attention deficit hyperactivity disorder	HP:0000060	Clitoral hypoplasia	3.0425330065092	0.0177887989265034
Attention deficit hyperactivity disorder	HP:0001394	Cirrhosis	0.409718315750764	0.0155251058911294
Attention deficit hyperactivity disorder	HP:0025337	Red eye	0.0910555742384817	0.000568739542186539
Attention deficit hyperactivity disorder	HP:0025336	Delayed ability to sit	2.8174279433323	0.000609054297883859
Attention deficit hyperactivity disorder	HP:0000025	Functional abnormality of male internal genitalia	0.39283323070463	0.00138735199354135
Attention deficit hyperactivity disorder	HP:0001357	Plagiocephaly	2.52081666767443	4.43157100698787e-05
Attention deficit hyperactivity disorder	HP:0001369	Arthritis	0.328922892900649	0.00105878760390982
Attention deficit hyperactivity disorder	HP:0000037	Male pseudohermaphroditism	0	0.0284584424317619
Attention deficit hyperactivity disorder	HP:0007556	Plantar hyperkeratosis	0.422745177468192	0.010948421062586
Attention deficit hyperactivity disorder	HP:0008873	Disproportionate short-limb short stature	0.35296622498926	0.0316604971428317
Attention deficit hyperactivity disorder	HP:0012090	Abnormal pancreas morphology	0.256265396463717	0.00851111951767673
Attention deficit hyperactivity disorder	HP:0012091	Abnormality of pancreas physiology	0.346010288295359	0.00489174215579199
Attention deficit hyperactivity disorder	HP:0006191	Deep palmar crease	5.69062756301513	5.81350146049805e-05
Attention deficit hyperactivity disorder	HP:0000012	Urinary urgency	2.67505970987989	0.00727069527206359
Attention deficit hyperactivity disorder	HP:0000007	Autosomal recessive inheritance	0.568625360208357	3.55294213543589e-14
Attention deficit hyperactivity disorder	HP:0001337	Tremor	2.19794329186709	3.28189581598016e-11
Attention deficit hyperactivity disorder	HP:0000006	Autosomal dominant inheritance	1.40365019954535	6.02196095051029e-06
Attention deficit hyperactivity disorder	HP:0001339	Lissencephaly	1.82872335361767	0.00603851095638537
Attention deficit hyperactivity disorder	HP:0002669	Osteosarcoma	0	0.0436687114018375
Attention deficit hyperactivity disorder	HP:0002664	Neoplasm	0.513201090378219	9.66071687178948e-07
Attention deficit hyperactivity disorder	HP:0001336	Myoclonus	3.24193602453929	1.39145628253367e-16
Attention deficit hyperactivity disorder	HP:0000005	Mode of inheritance	0.881893319499727	0.033123042745157
Attention deficit hyperactivity disorder	HP:0033747	Abnormal exteroceptive sensation	1.53298316488658	0.0313492652982737
Attention deficit hyperactivity disorder	HP:0002683	Abnormal calvaria morphology	1.25889247550787	0.0339971442312971
Attention deficit hyperactivity disorder	HP:0000022	Abnormal male internal genitalia morphology	0.264979313664566	0.0431516847522025
Attention deficit hyperactivity disorder	HP:0001350	Slurred speech	2.9524824887462	0.00593592101936681
Attention deficit hyperactivity disorder	HP:0001344	Absent speech	2.55014065625434	9.58176695552815e-12
Attention deficit hyperactivity disorder	HP:0001347	Hyperreflexia	1.41879500313455	0.00223394943184555
Attention deficit hyperactivity disorder	HP:0001319	Neonatal hypotonia	1.94044938468485	0.00164141802812104
Attention deficit hyperactivity disorder	HP:0001315	Reduced tendon reflexes	1.57097727145254	0.000418386612006236
Attention deficit hyperactivity disorder	HP:0002647	Aortic dissection	0	0.028664694175007
Attention deficit hyperactivity disorder	HP:0001317	Abnormal cerebellum morphology	1.37206122471659	0.00211008898858821
Attention deficit hyperactivity disorder	HP:0001311	Abnormal nervous system electrophysiology	2.59542263067043	5.04389736068444e-18
Attention deficit hyperactivity disorder	HP:0001332	Dystonia	1.46152962847844	0.00686730984522741
Attention deficit hyperactivity disorder	HP:0032436	Abnormal circulating C-reactive protein concentration	0	0.00830421073008385
Attention deficit hyperactivity disorder	HP:0001326	EEG with irregular generalized spike and wave complexes	8.25512608827377	0.00233225982895895
Attention deficit hyperactivity disorder	HP:0001324	Muscle weakness	1.27441014853142	0.0204003781771013
Attention deficit hyperactivity disorder	HP:0002630	Fat malabsorption	0.149341350858996	0.0278181750842398
Attention deficit hyperactivity disorder	HP:0002621	Atherosclerosis	0.215970011460988	0.0156676091585037
Attention deficit hyperactivity disorder	HP:0001310	Dysmetria	1.77243113169446	0.00964913954303168
Attention deficit hyperactivity disorder	HP:0002633	Vasculitis	0	0.00229770327067186
Attention deficit hyperactivity disorder	HP:0002634	Arteriosclerosis	0.200088876559186	0.00745818139171229
Attention deficit hyperactivity disorder	HP:0001300	Parkinsonism	1.91146881024882	0.0132939723913188
Attention deficit hyperactivity disorder	HP:0001302	Pachygyria	1.90167686508567	0.00720958461689554
Attention deficit hyperactivity disorder	HP:0033796	Abnormal leukocyte physiology	0.195936062137714	4.2336386471779e-07
Attention deficit hyperactivity disorder	HP:0031137	Storage in hepatocytes	0.288187821461655	0.00188604188686662
Attention deficit hyperactivity disorder	HP:0002612	Congenital hepatic fibrosis	0	0.0122469272223121
Attention deficit hyperactivity disorder	HP:0008936	Axial hypotonia	2.0726405119756	8.57203978035379e-06
Attention deficit hyperactivity disorder	HP:0000194	Open mouth	3.05607480060722	1.22455162879122e-05
Attention deficit hyperactivity disorder	HP:0008905	Rhizomelia	0.139180184921564	0.019205542858454
Attention deficit hyperactivity disorder	HP:0012171	Stereotypical hand wringing	10.1223727296975	1.53900503098606e-06
Attention deficit hyperactivity disorder	HP:0000177	Abnormal upper lip morphology	1.31144899996002	0.0132434249076136
Attention deficit hyperactivity disorder	HP:0012166	Skin-picking	8.2590244076564	0.000826812955115479
Attention deficit hyperactivity disorder	HP:0025461	Abnormal cell morphology	0	0.0195082774989699
Attention deficit hyperactivity disorder	HP:0000155	Oral ulcer	0	0.028664694175007
Attention deficit hyperactivity disorder	HP:0000154	Wide mouth	1.65858993142176	0.0167737385055693
Attention deficit hyperactivity disorder	HP:0012145	Abnormality of multiple cell lineages in the bone marrow	0.318797152736167	0.00193705219912217
Attention deficit hyperactivity disorder	HP:0410042	Abnormal liver morphology	0.411050443459629	2.66817757130426e-09
Attention deficit hyperactivity disorder	HP:0410030	Cleft lip	0.411393618631054	0.00449026913315679
Attention deficit hyperactivity disorder	HP:0008947	Infantile muscular hypotonia	1.72605788899983	0.0106235173772332
Attention deficit hyperactivity disorder	HP:0002718	Recurrent bacterial infections	0.143161663742847	6.54035805260146e-06
Attention deficit hyperactivity disorder	HP:0002719	Recurrent infections	0.486682166261627	2.60121663358702e-07
Attention deficit hyperactivity disorder	HP:0002716	Lymphadenopathy	0.327021813871852	0.00106600222238685
Attention deficit hyperactivity disorder	HP:0002714	Downturned corners of mouth	1.86605976371429	0.00696453913931431
Attention deficit hyperactivity disorder	HP:0002715	Abnormality of the immune system	0.468741365020849	2.30385784121228e-15
Attention deficit hyperactivity disorder	HP:0500018	Abnormal cardiac exercise stress test	3.81069302106736	0.0124843663001989
Attention deficit hyperactivity disorder	HP:0006288	Advanced eruption of teeth	0	0.0294015151062486
Attention deficit hyperactivity disorder	HP:0012115	Hepatitis	0.213151284469132	0.0106177554112835
Attention deficit hyperactivity disorder	HP:0025426	Abnormal bronchus morphology	0.342867919054634	0.00196669341876691
Attention deficit hyperactivity disorder	HP:0000124	Renal tubular dysfunction	0.364803228100836	0.04351226761177
Attention deficit hyperactivity disorder	HP:0002788	Recurrent upper respiratory tract infections	0.215126053021693	0.000225049946270999
Attention deficit hyperactivity disorder	HP:0000123	Nephritis	0.364803228100836	0.04351226761177
Attention deficit hyperactivity disorder	HP:0000144	Decreased fertility	0.549994306454895	0.0187153914544873
Attention deficit hyperactivity disorder	HP:0032543	Lithoptysis	0	0.0306707883343164
Attention deficit hyperactivity disorder	HP:0012100	Abnormal circulating creatinine concentration	0	0.0086980587456988
Attention deficit hyperactivity disorder	HP:0001438	Abnormal abdomen morphology	0.416219992756494	2.17396812914227e-08
Attention deficit hyperactivity disorder	HP:0025408	Abnormal spleen morphology	0.341391371812956	3.28826618641435e-08
Attention deficit hyperactivity disorder	HP:0001433	Hepatosplenomegaly	0.452196702501423	0.0251738327319195
Attention deficit hyperactivity disorder	HP:0000103	Polyuria	0	0.0445083102908523
Attention deficit hyperactivity disorder	HP:0002783	Recurrent lower respiratory tract infections	0.340804625986647	0.00199195863620832
Attention deficit hyperactivity disorder	HP:0000119	Abnormality of the genitourinary system	0.742571956144964	0.000127711326489822
Attention deficit hyperactivity disorder	HP:0000118	Phenotypic abnormality	0.86714416647516	0.0140794258035167
Attention deficit hyperactivity disorder	HP:0000113	Polycystic kidney dysplasia	0.16769362364919	0.0390753669937262
Attention deficit hyperactivity disorder	HP:0500015	Abnormal cardiac test	2.9135649203617	0.0319446424481227
Attention deficit hyperactivity disorder	HP:0001410	Decreased liver function	0.295518367934818	0.000750614426809621
Attention deficit hyperactivity disorder	HP:0031245	Productive cough	0.152116851968595	0.0271509422749169
Attention deficit hyperactivity disorder	HP:0002721	Immunodeficiency	0.219378498679469	3.2648068929735e-05
Attention deficit hyperactivity disorder	HP:0002720	Decreased circulating IgA level	0.134599326626133	0.0125979424347996
Attention deficit hyperactivity disorder	HP:0001409	Portal hypertension	0.12249764183655	0.00915129064869387
Attention deficit hyperactivity disorder	HP:0002733	Abnormal lymph node morphology	0.307459069425164	0.000414480703720171
Attention deficit hyperactivity disorder	HP:0003366	Abnormal femoral neck/head morphology	0.49661252214935	0.0270496602000285
Attention deficit hyperactivity disorder	HP:0002028	Chronic diarrhea	0.296655262339359	0.0228816346582321
Attention deficit hyperactivity disorder	HP:0002027	Abdominal pain	0.566875389767189	0.0134597371451639
Attention deficit hyperactivity disorder	HP:0003368	Abnormal femoral head morphology	0.0975978794498915	0.00126124574867334
Attention deficit hyperactivity disorder	HP:0002037	Inflammation of the large intestine	0.113953615700056	0.00397469992723477
Attention deficit hyperactivity disorder	HP:0002013	Vomiting	0.544845872958547	0.0095810907840633
Attention deficit hyperactivity disorder	HP:0002014	Diarrhea	0.509652356282979	0.00194615325528661
Attention deficit hyperactivity disorder	HP:0002011	Morphological central nervous system abnormality	1.20950501567143	0.00462897118577531
Attention deficit hyperactivity disorder	HP:0002012	Abnormality of the abdominal organs	0.422758066750984	9.09177904672893e-13
Attention deficit hyperactivity disorder	HP:0004673	Decreased facial expression	1.75155600453486	0.0209684952221625
Attention deficit hyperactivity disorder	HP:0002023	Anal atresia	0.383333048059631	0.0309306505940865
Attention deficit hyperactivity disorder	HP:0002020	Gastroesophageal reflux	1.89762685599691	1.92909696020781e-06
Attention deficit hyperactivity disorder	HP:0002019	Constipation	1.56078755874383	0.00309125554013921
Attention deficit hyperactivity disorder	HP:0003323	Progressive muscle weakness	0.260756302985083	0.0434180682557126
Attention deficit hyperactivity disorder	HP:0003330	Abnormal bone structure	0.594569978734528	0.000276236035438984
Attention deficit hyperactivity disorder	HP:0003306	Spinal rigidity	0.161096406897654	0.0402723537561654
Attention deficit hyperactivity disorder	HP:0100533	Inflammatory abnormality of the eye	0.192120369377378	3.79928094747545e-05
Attention deficit hyperactivity disorder	HP:0100543	Cognitive impairment	1.80105822426163	1.0240180180742e-06
Attention deficit hyperactivity disorder	HP:0100547	Abnormal forebrain morphology	1.35870418136969	4.96877425772082e-05
Attention deficit hyperactivity disorder	HP:0011804	Abnormal muscle physiology	1.43931739359834	1.4485267894122e-07
Attention deficit hyperactivity disorder	HP:0002094	Dyspnea	0.643350585194113	0.0274455746953039
Attention deficit hyperactivity disorder	HP:0002090	Pneumonia	0.367684482321165	0.000328668337105054
Attention deficit hyperactivity disorder	HP:0002079	Hypoplasia of the corpus callosum	2.06985378691728	1.8716177111431e-07
Attention deficit hyperactivity disorder	HP:0002078	Truncal ataxia	3.28430323107287	5.97249967149781e-05
Attention deficit hyperactivity disorder	HP:0002071	Abnormality of extrapyramidal motor function	1.78426127467607	0.00104189369138102
Attention deficit hyperactivity disorder	HP:0002072	Chorea	2.46188427248321	3.06407724593194e-06
Attention deficit hyperactivity disorder	HP:0002070	Limb ataxia	2.32976026567444	0.00345789768828749
Attention deficit hyperactivity disorder	HP:0002088	Abnormal lung morphology	0.506238187987848	4.29616721804344e-08
Attention deficit hyperactivity disorder	HP:0002089	Pulmonary hypoplasia	0.292724046402377	0.00643867926774527
Attention deficit hyperactivity disorder	HP:0002086	Abnormality of the respiratory system	0.754777548695725	0.00107180661644162
Attention deficit hyperactivity disorder	HP:0002087	Abnormality of the upper respiratory tract	0.675655118515884	0.0315589336001793
Attention deficit hyperactivity disorder	HP:0100508	Abnormality of vitamin metabolism	0.186373322456412	0.00547750434012897
Attention deficit hyperactivity disorder	HP:0030962	Abnormal morphology of the great vessels	0.621491273898815	0.00189666690726415
Attention deficit hyperactivity disorder	HP:0003383	Onion bulb formation	2.89031691582875	0.0218296826032654
Attention deficit hyperactivity disorder	HP:0100511	Abnormality of vitamin D metabolism	0	0.0195082774989699
Attention deficit hyperactivity disorder	HP:0002069	Bilateral tonic-clonic seizure	3.25144525360073	2.71412428161645e-16
Attention deficit hyperactivity disorder	HP:0002066	Gait ataxia	2.14681401630238	3.24667660410948e-05
Attention deficit hyperactivity disorder	HP:0030972	Abnormal systemic blood pressure	0.587488237292887	0.00412261734726101
Attention deficit hyperactivity disorder	HP:0002067	Bradykinesia	2.57991706463421	0.000231700192486473
Attention deficit hyperactivity disorder	HP:0002064	Spastic gait	2.86960129270807	0.000357048624040372
Attention deficit hyperactivity disorder	HP:0002062	Morphological abnormality of the pyramidal tract	2.48344345486919	0.00399342609296625
Attention deficit hyperactivity disorder	HP:0002063	Rigidity	3.57730217962138	1.75235246618875e-12
Attention deficit hyperactivity disorder	HP:0002060	Abnormal cerebral morphology	1.36411523505644	4.39738495040204e-05
Attention deficit hyperactivity disorder	HP:0002059	Cerebral atrophy	2.133419244308	5.93283504756534e-11
Attention deficit hyperactivity disorder	HP:0011793	Neoplasm by anatomical site	0.4741319940602	1.04664024433887e-07
Attention deficit hyperactivity disorder	HP:0034435	Abnormal eye contact	2.40280503135318	0.00155521907155533
Attention deficit hyperactivity disorder	HP:0034434	Abnormal communication	2.02763537860412	8.49792832898106e-15
Attention deficit hyperactivity disorder	HP:0011772	Abnormal thyroid morphology	0.439941718406754	0.019235256868819
Attention deficit hyperactivity disorder	HP:0033107	Abnormal circulating proteinogenic amino acid concentration	0.24845101425657	0.00599436031741659
Attention deficit hyperactivity disorder	HP:0010451	Aplasia/Hypoplasia of the spleen	0	0.000126156403995917
Attention deficit hyperactivity disorder	HP:0100582	Nasal polyposis	0.134599326626133	0.0125979424347996
Attention deficit hyperactivity disorder	HP:0011734	Central adrenal insufficiency	3.17396756150177	0.0380549313415869
Attention deficit hyperactivity disorder	HP:0033151	Abnormal pharynx morphology	0.338765750037209	0.00203200262290336
Attention deficit hyperactivity disorder	HP:0040275	Adenocarcinoma of the large intestine	0	0.0436687114018375
Attention deficit hyperactivity disorder	HP:0005918	Abnormal finger phalanx morphology	0.703047665803314	0.0231849591369293
Attention deficit hyperactivity disorder	HP:0005916	Abnormal metacarpal morphology	0.546321960718701	0.0458345461160956
Attention deficit hyperactivity disorder	HP:0005930	Abnormal epiphysis morphology	0.499916728004613	0.00893264877176009
Attention deficit hyperactivity disorder	HP:0008151	Prolonged prothrombin time	0	0.0122331227547041
Attention deficit hyperactivity disorder	HP:0002157	Azotemia	0.177781432221054	0.000179750539174355
Attention deficit hyperactivity disorder	HP:0003498	Disproportionate short stature	0.356479758456165	0.0170584469431948
Attention deficit hyperactivity disorder	HP:0002167	Abnormality of speech or vocalization	1.79111119334075	1.51576880372242e-13
Attention deficit hyperactivity disorder	HP:0002166	Impaired vibration sensation in the lower limbs	2.98855287234455	0.00167304522455513
Attention deficit hyperactivity disorder	HP:0002133	Status epilepticus	4.44668797526725	5.79794188996603e-17
Attention deficit hyperactivity disorder	HP:0002131	Episodic ataxia	5.72535192975283	0.000267162809249064
Attention deficit hyperactivity disorder	HP:0002126	Polymicrogyria	1.57785824828307	0.0364079108612935
Attention deficit hyperactivity disorder	HP:0003477	Peripheral axonal neuropathy	2.07685965838912	0.000827087109632052
Attention deficit hyperactivity disorder	HP:0003474	Somatic sensory dysfunction	1.50332700624568	0.00811262404382788
Attention deficit hyperactivity disorder	HP:0002141	Gait imbalance	2.65027304039722	0.00198619397247118
Attention deficit hyperactivity disorder	HP:0002136	Broad-based gait	2.07043447393524	0.00731984882341901
Attention deficit hyperactivity disorder	HP:0002113	Pulmonary infiltrates	0	0.00807743497890597
Attention deficit hyperactivity disorder	HP:0002110	Bronchiectasis	0.23042713177908	0.000437472162476562
Attention deficit hyperactivity disorder	HP:0002105	Hemoptysis	0.112385259085972	0.00404292923740481
Attention deficit hyperactivity disorder	HP:0002103	Abnormal pleura morphology	0.431173749779906	0.0145027930685177
Attention deficit hyperactivity disorder	HP:0002123	Generalized myoclonic seizure	2.62232109677916	0.000141221869787471
Attention deficit hyperactivity disorder	HP:0002121	Generalized non-motor (absence) seizure	4.34027649441939	4.07583772335192e-13
Attention deficit hyperactivity disorder	HP:0002120	Cerebral cortical atrophy	1.94185987916048	5.91577799440128e-05
Attention deficit hyperactivity disorder	HP:0003448	Decreased sensory nerve conduction velocity	2.6065875604057	0.0465546386281215
Attention deficit hyperactivity disorder	HP:0003418	Back pain	0.252700091178484	0.0451200610344848
Attention deficit hyperactivity disorder	HP:0011947	Respiratory tract infection	0.536558095267844	5.61843471618032e-05
Attention deficit hyperactivity disorder	HP:0009602	Abnormality of thumb phalanx	0.522191847032361	0.0443506147385241
Attention deficit hyperactivity disorder	HP:0002197	Generalized-onset seizure	3.06811811559294	7.61966289701288e-13
Attention deficit hyperactivity disorder	HP:0002194	Delayed gross motor development	1.81780453240407	3.00757038462837e-05
Attention deficit hyperactivity disorder	HP:0002179	Opisthotonus	2.7572444131398	0.0042457209135749
Attention deficit hyperactivity disorder	HP:0002174	Postural tremor	2.30722974414259	0.0149879508039563
Attention deficit hyperactivity disorder	HP:0002170	Intracranial hemorrhage	0.310223727911137	0.003513435099156
Attention deficit hyperactivity disorder	HP:0002187	Intellectual disability, profound	3.11626510564431	1.39391449999045e-05
Attention deficit hyperactivity disorder	HP:0002188	Delayed CNS myelination	2.42829480054764	1.19874929120184e-05
Attention deficit hyperactivity disorder	HP:0002186	Apraxia	1.52017165280255	0.0438194371093985
Attention deficit hyperactivity disorder	HP:0010574	Abnormality of the epiphysis of the femoral head	0	0.000457007853945273
Attention deficit hyperactivity disorder	HP:0010579	Cone-shaped epiphysis	0.24885507783802	0.0305386620607737
Attention deficit hyperactivity disorder	HP:0011893	Abnormal leukocyte count	0.187179159392691	8.58202651593353e-11
Attention deficit hyperactivity disorder	HP:0011895	Anemia due to reduced life span of red cells	0.136387522545753	0.000189613633740965
Attention deficit hyperactivity disorder	HP:0011875	Abnormal platelet morphology	0.426812347790473	0.000106006555688534
Attention deficit hyperactivity disorder	HP:0011873	Abnormal platelet count	0.433270349098429	0.000186509213287033
Attention deficit hyperactivity disorder	HP:0010550	Paraplegia	1.63013933770126	0.0345523306246007
Attention deficit hyperactivity disorder	HP:0033259	Non-motor seizure	3.721141713568	1.53690848524449e-11
Attention deficit hyperactivity disorder	HP:0010535	Sleep apnea	2.01014781270267	0.00494764197544817
Attention deficit hyperactivity disorder	HP:0008222	Female infertility	0.134599326626133	0.0125979424347996
Attention deficit hyperactivity disorder	HP:0011849	Abnormal bone ossification	0.624464533876778	0.00150899355984464
Attention deficit hyperactivity disorder	HP:0010514	Hyperpituitarism	0.35296622498926	0.0316604971428317
Attention deficit hyperactivity disorder	HP:0011839	Abnormal T cell count	0.089064436653494	0.000588676158208697
Attention deficit hyperactivity disorder	HP:0002275	Poor motor coordination	3.15209669803739	9.25764145220785e-05
Attention deficit hyperactivity disorder	HP:0002269	Abnormality of neuronal migration	1.38911977887358	0.0284023401838585
Attention deficit hyperactivity disorder	HP:0002283	Global brain atrophy	2.14990143458493	0.0222982566997921
Attention deficit hyperactivity disorder	HP:0100703	Tongue thrusting	5.8966649965502	0.0060893056834817
Attention deficit hyperactivity disorder	HP:0100704	Cerebral visual impairment	2.48935859864976	4.49595721245745e-05
Attention deficit hyperactivity disorder	HP:0003587	Insidious onset	4.12750013500415	0.0175229123360767
Attention deficit hyperactivity disorder	HP:0003581	Adult onset	0.759373225788662	0.0425144257335545
Attention deficit hyperactivity disorder	HP:0002250	Abnormal large intestine morphology	0.461036503353633	0.0025141861104433
Attention deficit hyperactivity disorder	HP:0100710	Impulsivity	4.6248996141084	4.56880074623516e-13
Attention deficit hyperactivity disorder	HP:0100711	Abnormal thoracic spine morphology	0.273457007697436	0.0117669409021118
Attention deficit hyperactivity disorder	HP:0100716	Self-injurious behavior	3.55237752561583	5.34588742901851e-11
Attention deficit hyperactivity disorder	HP:0002266	Focal clonic seizure	8.82085846881005	7.62711039476825e-09
Attention deficit hyperactivity disorder	HP:0002267	Exaggerated startle response	4.13424319060526	0.00152562397885946
Attention deficit hyperactivity disorder	HP:0003593	Infantile onset	1.36924176877448	0.000794620694147729
Attention deficit hyperactivity disorder	HP:0100729	Large face	1.65171792707342	0.00874808212354134
Attention deficit hyperactivity disorder	HP:0002231	Sparse body hair	0.157988100715525	0.0415697967411149
Attention deficit hyperactivity disorder	HP:0003557	Increased variability in muscle fiber diameter	0.253606896247609	0.00869117321155356
Attention deficit hyperactivity disorder	HP:0002244	Abnormal small intestine morphology	0.315466714703337	0.000230567007765785
Attention deficit hyperactivity disorder	HP:0002242	Abnormal intestine morphology	0.460522836938343	3.0653615717334e-07
Attention deficit hyperactivity disorder	HP:0002240	Hepatomegaly	0.411170887836201	5.01012379523135e-07
Attention deficit hyperactivity disorder	HP:0002212	Curly hair	2.75250779331141	0.0264639686615058
Attention deficit hyperactivity disorder	HP:0002209	Sparse scalp hair	0.275378684506028	0.00332827433045911
Attention deficit hyperactivity disorder	HP:0002206	Pulmonary fibrosis	0	0.00149881819430686
Attention deficit hyperactivity disorder	HP:0002205	Recurrent respiratory infections	0.509893094439149	0.000106668547884992
Attention deficit hyperactivity disorder	HP:0003552	Muscle stiffness	1.96208228879733	0.0346508668358837
Attention deficit hyperactivity disorder	HP:0002219	Facial hypertrichosis	1.58601255649825	0.0334225157470849
Attention deficit hyperactivity disorder	HP:0200101	Decreased/absent ankle reflexes	2.56412354737458	0.0178709009634542
Attention deficit hyperactivity disorder	HP:0003546	Exercise intolerance	0.0964433554459619	0.00130112070699906
Attention deficit hyperactivity disorder	HP:0100785	Insomnia	2.2875371760722	0.0117354386720903
Attention deficit hyperactivity disorder	HP:0200134	Epileptic encephalopathy	7.64846749702586	5.27321556871445e-21
Attention deficit hyperactivity disorder	HP:0010702	Increased circulating antibody level	0.300292612701467	0.0331098292992607
Attention deficit hyperactivity disorder	HP:0010701	Abnormal immunoglobulin level	0.185916192686429	2.03378763573188e-06
Attention deficit hyperactivity disorder	HP:0100750	Atelectasis	0.128264853595701	0.00854864581287956
Attention deficit hyperactivity disorder	HP:0002293	Alopecia of scalp	0	0.028664694175007
Attention deficit hyperactivity disorder	HP:0100755	Abnormality of salivation	2.25555832071149	0.000164763671315678
Attention deficit hyperactivity disorder	HP:0100759	Clubbing of fingers	0	0.0284584424317619
Attention deficit hyperactivity disorder	HP:0100763	Abnormality of the lymphatic system	0.386204361667741	1.19236433287505e-08
Attention deficit hyperactivity disorder	HP:0007058	Generalized cerebral atrophy/hypoplasia	4.1258189130477	0.0332319997779513
Attention deficit hyperactivity disorder	HP:0032012	Heterotropia	1.70576486818961	0.00374278841605353
Attention deficit hyperactivity disorder	HP:0034674	Abnormal ankle physiology	2.38949602244273	0.00930303625586008
Attention deficit hyperactivity disorder	HP:0032016	Abnormal sputum	0.0737272767464713	8.47931074779158e-05
Attention deficit hyperactivity disorder	HP:0034684	Abnormal enzyme concentration or activity	0.338082277429819	9.7433668988405e-09
Attention deficit hyperactivity disorder	HP:0033353	Abnormal blood vessel morphology	0.581971159095768	4.61681091882747e-05
Attention deficit hyperactivity disorder	HP:0033354	Abnormal urine metabolite level	0.490577479623812	8.61682730853031e-05
Attention deficit hyperactivity disorder	HP:0011991	Abnormal neutrophil count	0.325142337541836	0.00108158616597178
Attention deficit hyperactivity disorder	HP:0007010	Poor fine motor coordination	3.2702783544033	0.000357362455354959
Attention deficit hyperactivity disorder	HP:0007015	Poor gross motor coordination	5.50586480143017	0.00336281443668307
Attention deficit hyperactivity disorder	HP:0007018	Attention deficit hyperactivity disorder	3.149966417946	3.15142797542353e-16
Attention deficit hyperactivity disorder	HP:0007000	Morning myoclonic jerks	8.25512608827377	0.00233225982895895
Attention deficit hyperactivity disorder	HP:0011968	Feeding difficulties	1.46126512414727	9.19670597228308e-05
Attention deficit hyperactivity disorder	HP:0032076	Abnormal male urethral meatus morphology	0.646800507750326	0.0434899186779444
Attention deficit hyperactivity disorder	HP:0003510	Severe short stature	0.364803228100836	0.04351226761177
Attention deficit hyperactivity disorder	HP:0020045	Esodeviation	1.75348318255856	0.00504663964344523
Attention deficit hyperactivity disorder	HP:0034644	Abnormal liver metabolite concentration	0.288187821461655	0.00188604188686662
Attention deficit hyperactivity disorder	HP:0033331	Acute phase response	0.235446759139627	0.000618353317449719
Attention deficit hyperactivity disorder	HP:0025033	Abnormality of digestive system morphology	0.534496951418162	8.4564110892387e-07
Attention deficit hyperactivity disorder	HP:0002396	Cogwheel rigidity	3.2115922572396	0.0143040787067917
Attention deficit hyperactivity disorder	HP:0002392	EEG with polyspike wave complexes	3.10255177529911	0.00193099022694268
Attention deficit hyperactivity disorder	HP:0001059	Pterygium	0	0.0195082774989699
Attention deficit hyperactivity disorder	HP:0001072	Thickened skin	0.556020303187939	0.00269622491180021
Attention deficit hyperactivity disorder	HP:0002376	Developmental regression	2.70814027434958	7.16534780389938e-13
Attention deficit hyperactivity disorder	HP:0025015	Abnormal vascular morphology	0.558577622104797	2.32932013527187e-06
Attention deficit hyperactivity disorder	HP:0002373	Febrile seizure (within the age range of 3 months to 6 years)	3.48503029436511	4.95526626726757e-08
Attention deficit hyperactivity disorder	HP:0002370	Poor coordination	3.38148952058834	0.0044077650326979
Attention deficit hyperactivity disorder	HP:0002383	Infectious encephalitis	0	0.0306707883343164
Attention deficit hyperactivity disorder	HP:0002384	Focal impaired awareness seizure	4.17705677475085	8.95531153818698e-10
Attention deficit hyperactivity disorder	HP:0001053	Hypopigmented skin patches	0.24595041016697	0.00607493797752295
Attention deficit hyperactivity disorder	HP:0002378	Hand tremor	2.65586315940044	0.015044195187223
Attention deficit hyperactivity disorder	HP:0002355	Difficulty walking	2.22317546396054	1.22007259608436e-06
Attention deficit hyperactivity disorder	HP:0002353	EEG abnormality	3.02100896135213	5.10058807874953e-20
Attention deficit hyperactivity disorder	HP:0003678	Rapidly progressive	2.54133698533556	0.0258630568591125
Attention deficit hyperactivity disorder	HP:0003679	Pace of progression	1.41803187211462	0.0185642433586129
Attention deficit hyperactivity disorder	HP:0002345	Action tremor	1.58601255649825	0.0334225157470849
Attention deficit hyperactivity disorder	HP:0002365	Hypoplasia of the brainstem	1.90851283040457	0.0294304997456991
Attention deficit hyperactivity disorder	HP:0002363	Abnormal brainstem morphology	1.5516954962482	0.0143418797875841
Attention deficit hyperactivity disorder	HP:0002361	Psychomotor deterioration	3.81069302106736	0.0124843663001989
Attention deficit hyperactivity disorder	HP:0002360	Sleep disturbance	1.81125738749593	7.38181850979717e-06
Attention deficit hyperactivity disorder	HP:0001030	Fragile skin	0	0.0445083102908523
Attention deficit hyperactivity disorder	HP:0002359	Frequent falls	1.6720092881759	0.0473566479105275
Attention deficit hyperactivity disorder	HP:0002342	Intellectual disability, moderate	1.832150317774	0.0137170052114571
Attention deficit hyperactivity disorder	HP:0001003	Multiple lentigines	7.23039182290198	0.000504194451122876
Attention deficit hyperactivity disorder	HP:0002334	Abnormal cerebellar vermis morphology	1.47305611200214	0.0209661822748646
Attention deficit hyperactivity disorder	HP:0001005	Dermatological manifestations of systemic disorders	0.474831390046774	0.00217735238062749
Attention deficit hyperactivity disorder	HP:0007207	Photosensitive tonic-clonic seizure	5.8966649965502	0.0060893056834817
Attention deficit hyperactivity disorder	HP:0010851	EEG with burst suppression	5.6366960812393	1.44306487094564e-07
Attention deficit hyperactivity disorder	HP:0010850	EEG with spike-wave complexes	5.03955848821252	5.87456858218254e-10
Attention deficit hyperactivity disorder	HP:0100660	Dyskinesia	4.78460978077488	4.32469901763841e-18
Attention deficit hyperactivity disorder	HP:0100659	Abnormal cerebral vascular morphology	0.633878598732937	0.0405480905524629
Attention deficit hyperactivity disorder	HP:0010844	EEG with multifocal slow activity	15.1477113479593	9.27031450260199e-18
Attention deficit hyperactivity disorder	HP:0010841	Multifocal epileptiform discharges	4.78131688069728	9.27685592272889e-07
Attention deficit hyperactivity disorder	HP:0007204	Diffuse white matter abnormalities	3.9566703289878	0.000623785353425035
Attention deficit hyperactivity disorder	HP:0200042	Skin ulcer	0.386974701624774	0.0305345197889373
Attention deficit hyperactivity disorder	HP:0200006	Slanting of the palpebral fissure	1.71293819295028	5.01251464021673e-06
Attention deficit hyperactivity disorder	HP:0200005	Abnormal shape of the palpebral fissure	2.27294776544159	0.021584075754161
Attention deficit hyperactivity disorder	HP:0010832	Abnormality of pain sensation	2.34988294877168	0.00241569218183392
Attention deficit hyperactivity disorder	HP:0010831	Impaired proprioception	1.94286925789788	0.00512191106744487
Attention deficit hyperactivity disorder	HP:0100694	Tibial torsion	3.81069302106736	0.0124843663001989
Attention deficit hyperactivity disorder	HP:0200020	Corneal erosion	0	0.0294015151062486
Attention deficit hyperactivity disorder	HP:0009826	Limb undergrowth	0.440942505927783	0.00537194339703291
Attention deficit hyperactivity disorder	HP:0010819	Atonic seizure	6.02113834487105	5.74611436700017e-12
Attention deficit hyperactivity disorder	HP:0010818	Generalized tonic seizure	6.83797772958881	5.23741910560533e-10
Attention deficit hyperactivity disorder	HP:0010816	Epidermal nevus	4.7150889012568	0.0241844350797948
Attention deficit hyperactivity disorder	HP:0009830	Peripheral neuropathy	1.40136153578384	0.0211791104504235
Attention deficit hyperactivity disorder	HP:0010804	Tented upper lip vermilion	2.07101539993158	0.00568348258102433
Attention deficit hyperactivity disorder	HP:0025065	Abnormal mean corpuscular volume	0	0.00346373926574538
Attention deficit hyperactivity disorder	HP:0009804	Tooth agenesis	1.85891426191224	0.00012883500650838
Attention deficit hyperactivity disorder	HP:0200055	Small hand	1.95386689042099	0.0239751344326762
Attention deficit hyperactivity disorder	HP:0001097	Keratoconjunctivitis sicca	0	0.028664694175007
Attention deficit hyperactivity disorder	HP:0001096	Keratoconjunctivitis	0	0.0188919989782687
Attention deficit hyperactivity disorder	HP:0100646	Thyroiditis	0	0.0125006675810281
Attention deficit hyperactivity disorder	HP:0007166	Paroxysmal dyskinesia	6.19426759948838	0.002219366442459
Attention deficit hyperactivity disorder	HP:0010794	Impaired visuospatial constructive cognition	3.17396756150177	0.0380549313415869
Attention deficit hyperactivity disorder	HP:0033479	Abnormal circulating bilirubin concentration	0.154542783278943	0.000859612990306283
Attention deficit hyperactivity disorder	HP:0010783	Erythema	0.360770844482715	0.031461529027563
Attention deficit hyperactivity disorder	HP:0032158	Unusual infection by anatomical site	0.195299320990891	0.00778576947824351
Attention deficit hyperactivity disorder	HP:0020100	Unusual fungal infection	0.261752085317244	0.00839543889315271
Attention deficit hyperactivity disorder	HP:0007149	Distal upper limb amyotrophy	2.11397618230277	0.0433324776604187
Attention deficit hyperactivity disorder	HP:0009799	Supernumerary spleens	0.102504604339446	0.00184831046986214
Attention deficit hyperactivity disorder	HP:0010765	Palmar hyperkeratosis	0.425518215215313	0.0148584024094103
Attention deficit hyperactivity disorder	HP:0032180	Abnormal circulating metabolite concentration	0.537701607860062	3.55112520183405e-08
Attention deficit hyperactivity disorder	HP:0009777	Absent thumb	0	0.00830421073008385
Attention deficit hyperactivity disorder	HP:0032199	Abnormal prothrombin time	0	0.0125006675810281
Attention deficit hyperactivity disorder	HP:0010743	Short metatarsal	0.152116851968595	0.0271509422749169
Attention deficit hyperactivity disorder	HP:0009768	Broad phalanges of the hand	0.360770844482715	0.031461529027563
Attention deficit hyperactivity disorder	HP:0002311	Incoordination	2.07493352248331	4.04742269349886e-05
Attention deficit hyperactivity disorder	HP:0002307	Drooling	2.97624132749631	2.56462181499055e-05
Attention deficit hyperactivity disorder	HP:0002305	Athetosis	1.98267341109809	0.00248866083678417
Attention deficit hyperactivity disorder	HP:0002317	Unsteady gait	4.4986234732822	4.08588222240298e-16
Attention deficit hyperactivity disorder	HP:0002314	Degeneration of the lateral corticospinal tracts	3.30271047320524	0.0206951648662639
Attention deficit hyperactivity disorder	HP:0032101	Unusual infection	0.470106291745578	3.00050685007456e-08
Attention deficit hyperactivity disorder	HP:0005556	Abnormality of the metopic suture	2.24457883355811	0.00764407161496811
Attention deficit hyperactivity disorder	HP:0006855	Cerebellar vermis atrophy	3.26057495275455	0.000882432773256429
Attention deficit hyperactivity disorder	HP:0005518	Increased mean corpuscular volume	0	0.0129993060546703
Attention deficit hyperactivity disorder	HP:0005528	Bone marrow hypocellularity	0.128264853595701	0.00854864581287956
Attention deficit hyperactivity disorder	HP:0006824	Cranial nerve paralysis	0.594042900857863	0.0286540074697774
Attention deficit hyperactivity disorder	HP:0031882	Agyria	4.95509842856285	0.00489276741272159
Attention deficit hyperactivity disorder	HP:0006813	Focal hemiclonic seizure	18.2200279857419	6.05227103905753e-08
Attention deficit hyperactivity disorder	HP:0009088	Speech articulation difficulties	3.47907733701655	0.00624341699289772
Attention deficit hyperactivity disorder	HP:0004297	Abnormality of the biliary system	0.438575960811672	0.000181362339471573
Attention deficit hyperactivity disorder	HP:4000059	Abnormal lung development	0.333413225856347	0.000587705974456125
Attention deficit hyperactivity disorder	HP:0034057	Fetal anomaly	1.36314716266685	0.025469195203366
Attention deficit hyperactivity disorder	HP:0034059	Abnormal fetal physiology	2.10017769739953	1.08868292432607e-05
Attention deficit hyperactivity disorder	HP:0004283	Narrow palm	8.2590244076564	0.000826812955115479
Attention deficit hyperactivity disorder	HP:0031815	Abnormal oral physiology	1.82637643542236	0.00163153399620685
Attention deficit hyperactivity disorder	HP:0005561	Abnormality of bone marrow cell morphology	0.3534938662793	0.00147383481283285
Attention deficit hyperactivity disorder	HP:4000079	Sensory seeking	3.53853437324528	0.0162347767821341
Attention deficit hyperactivity disorder	HP:0006889	Intellectual disability, borderline	4.96149893427757	0.000574537968194132
Attention deficit hyperactivity disorder	HP:0031826	Abnormal reflex	1.44827042831186	7.29079813870436e-05
Attention deficit hyperactivity disorder	HP:0006891	Thick cerebral cortex	4.7150889012568	0.0241844350797948
Attention deficit hyperactivity disorder	HP:0012638	Abnormal nervous system physiology	1.16817724226494	0.0110322506402143
Attention deficit hyperactivity disorder	HP:0012639	Abnormal nervous system morphology	1.19318009462505	0.00753871294321242
Attention deficit hyperactivity disorder	HP:0000649	Abnormality of visual evoked potentials	2.20454858186618	0.0288261592928881
Attention deficit hyperactivity disorder	HP:0000648	Optic atrophy	1.42406477896992	0.00670913502982837
Attention deficit hyperactivity disorder	HP:0001977	Abnormal thrombosis	0.275378684506028	0.00332827433045911
Attention deficit hyperactivity disorder	HP:0000640	Gaze-evoked nystagmus	2.42015990274882	0.0120843344882481
Attention deficit hyperactivity disorder	HP:0001974	Leukocytosis	0.327746634094432	0.00662622225382448
Attention deficit hyperactivity disorder	HP:0012622	Chronic kidney disease	0.439941718406754	0.019235256868819
Attention deficit hyperactivity disorder	HP:0001987	Hyperammonemia	0.13241972364724	0.0128396640260231
Attention deficit hyperactivity disorder	HP:0000651	Diplopia	1.94656768446194	0.0212382301808679
Attention deficit hyperactivity disorder	HP:0001954	Recurrent fever	0.12249764183655	0.00915129064869387
Attention deficit hyperactivity disorder	HP:0000639	Nystagmus	1.52134447196908	1.9496133361953e-05
Attention deficit hyperactivity disorder	HP:0001939	Abnormality of metabolism/homeostasis	0.544604803364843	2.00581868050532e-13
Attention deficit hyperactivity disorder	HP:0000600	Abnormality of the pharynx	0.389370366206645	0.00256030578291775
Attention deficit hyperactivity disorder	HP:0001933	Subcutaneous hemorrhage	0.436603942459157	0.00402670367779346
Attention deficit hyperactivity disorder	HP:0000617	Abnormality of ocular smooth pursuit	2.53414259565975	0.0035605020677118
Attention deficit hyperactivity disorder	HP:0001942	Metabolic acidosis	0.284147898140045	0.00133508753630741
Attention deficit hyperactivity disorder	HP:0001945	Fever	0.39901890542782	0.000122551522313484
Attention deficit hyperactivity disorder	HP:0001944	Dehydration	0.178223487901208	0.00251180923739229
Attention deficit hyperactivity disorder	HP:0000613	Photophobia	0.462880902323185	0.00642996521307545
Attention deficit hyperactivity disorder	HP:0001941	Acidosis	0.498510329158847	0.00120131417658333
Attention deficit hyperactivity disorder	HP:0001911	Abnormal granulocyte morphology	0.247718280706844	5.29999626052873e-07
Attention deficit hyperactivity disorder	HP:0001928	Abnormality of coagulation	0.514996164621767	0.031673851697157
Attention deficit hyperactivity disorder	HP:0001923	Reticulocytosis	0	0.0195082774989699
Attention deficit hyperactivity disorder	HP:0011368	Epidermal thickening	0.521237008690931	0.00207994328477253
Attention deficit hyperactivity disorder	HP:0011355	Localized skin lesion	0.65994794547549	0.001357672032858
Attention deficit hyperactivity disorder	HP:0011354	Generalized abnormality of skin	0.595342781573272	4.35824818337146e-05
Attention deficit hyperactivity disorder	HP:0011362	Abnormal hair quantity	0.762704071275634	0.0407194459813664
Attention deficit hyperactivity disorder	HP:0000692	Tooth malposition	1.38249162462032	0.0464617686048149
Attention deficit hyperactivity disorder	HP:0011344	Severe global developmental delay	2.19352287255751	5.23002458051466e-05
Attention deficit hyperactivity disorder	HP:0011338	Abnormality of mouth shape	1.98528917110181	0.000116624913077911
Attention deficit hyperactivity disorder	HP:0011337	Abnormality of mouth size	1.37924733377273	0.0404459184641841
Attention deficit hyperactivity disorder	HP:0011342	Mild global developmental delay	0.241504311342104	0.0312979104023991
Attention deficit hyperactivity disorder	HP:0000695	Natal tooth	0	0.0436126595946059
Attention deficit hyperactivity disorder	HP:0011328	Abnormality of fontanelles	0.481847946626446	0.0211361517618558
Attention deficit hyperactivity disorder	HP:0000666	Horizontal nystagmus	1.8618421674364	0.0217682574363667
Attention deficit hyperactivity disorder	HP:0000668	Hypodontia	2.87507963608078	2.75119666260798e-08
Attention deficit hyperactivity disorder	HP:0000664	Synophrys	1.63147933077603	0.0280828284145437
Attention deficit hyperactivity disorder	HP:0012649	Increased inflammatory response	0.432617951086091	6.83298099985022e-11
Attention deficit hyperactivity disorder	HP:0012647	Abnormal inflammatory response	0.432617951086091	6.83298099985022e-11
Attention deficit hyperactivity disorder	HP:0011314	Abnormal long bone morphology	0.668616463771725	0.00520605773641225
Attention deficit hyperactivity disorder	HP:0031956	Elevated circulating aspartate aminotransferase concentration	0.134599326626133	0.0125979424347996
Attention deficit hyperactivity disorder	HP:0004332	Abnormal lymphocyte morphology	0.162158184240804	2.16097124360994e-06
Attention deficit hyperactivity disorder	HP:0004328	Abnormal anterior eye segment morphology	0.766060353012744	0.0140183924936905
Attention deficit hyperactivity disorder	HP:0003011	Abnormality of the musculature	1.28808756110383	0.000143882081290355
Attention deficit hyperactivity disorder	HP:0031964	Elevated circulating alanine aminotransferase concentration	0	0.000986184834817087
Attention deficit hyperactivity disorder	HP:0004313	Decreased circulating antibody level	0.151204655418718	2.11116487126782e-05
Attention deficit hyperactivity disorder	HP:0004312	Abnormal reticulocyte morphology	0	0.000428758166136093
Attention deficit hyperactivity disorder	HP:0004311	Abnormal macrophage morphology	0	0.0294015151062486
Attention deficit hyperactivity disorder	HP:0004307	Abnormal anatomic location of the heart	0.410036367990295	0.0293154198587951
Attention deficit hyperactivity disorder	HP:0004305	Involuntary movements	2.15497328735111	6.88795203587426e-16
Attention deficit hyperactivity disorder	HP:0031980	Abnormal urine carboxylic acid level	0.24595041016697	0.00607493797752295
Attention deficit hyperactivity disorder	HP:0031983	Abnormal pulmonary thoracic imaging finding	0.201308331692194	0.000741904943886386
Attention deficit hyperactivity disorder	HP:0004315	Decreased circulating IgG level	0.102504604339446	0.00184831046986214
Attention deficit hyperactivity disorder	HP:0006961	Jerky head movements	5.50101530803424	0.0168070406435042
Attention deficit hyperactivity disorder	HP:0004302	Functional motor deficit	1.96282455307262	6.69286347722281e-07
Attention deficit hyperactivity disorder	HP:0030680	Abnormality of cardiovascular system morphology	0.665400445140348	7.93139411803596e-06
Attention deficit hyperactivity disorder	HP:0006938	Impaired vibration sensation at ankles	4.7150889012568	0.0241844350797948
Attention deficit hyperactivity disorder	HP:0040012	Chromosome breakage	0	0.0284584424317619
Attention deficit hyperactivity disorder	HP:0005607	Abnormal tracheobronchial morphology	0.581764475921009	0.0134313774618455
Attention deficit hyperactivity disorder	HP:0000818	Abnormality of the endocrine system	0.699429905206948	0.000832068362518812
Attention deficit hyperactivity disorder	HP:0000817	Reduced eye contact	2.40280503135318	0.00155521907155533
Attention deficit hyperactivity disorder	HP:0000815	Hypergonadotropic hypogonadism	0.154997087813305	0.0268225915482325
Attention deficit hyperactivity disorder	HP:0000812	Abnormal internal genitalia	0.687273975409444	0.0315448816749625
Attention deficit hyperactivity disorder	HP:0003066	Limited knee extension	4.50455971700616	0.00687782325078602
Attention deficit hyperactivity disorder	HP:0031910	Abnormal cranial nerve physiology	0.622282768341495	0.0473180755785814
Attention deficit hyperactivity disorder	HP:0004379	Abnormality of alkaline phosphatase level	0.300839752143646	0.00898761094797786
Attention deficit hyperactivity disorder	HP:0004378	Abnormality of the anus	0.522799034816405	0.0286730634744264
Attention deficit hyperactivity disorder	HP:0004377	Hematological neoplasm	0.484864489383924	0.00540535815676297
Attention deficit hyperactivity disorder	HP:0004372	Reduced consciousness/confusion	0.572644137784125	0.00633884525815363
Attention deficit hyperactivity disorder	HP:0004370	Abnormality of temperature regulation	0.510572710201697	0.000437097018322779
Attention deficit hyperactivity disorder	HP:0004386	Gastrointestinal inflammation	0.362836629719955	0.0166788282168223
Attention deficit hyperactivity disorder	HP:0003026	Short long bone	0.485464115914849	0.00755902812007266
Attention deficit hyperactivity disorder	HP:0004354	Abnormal circulating carboxylic acid concentration	0.376801775758593	0.000131138728518205
Attention deficit hyperactivity disorder	HP:0031936	Delayed ability to walk	2.15418307847821	9.33275185651009e-06
Attention deficit hyperactivity disorder	HP:0004349	Reduced bone mineral density	0.574671678694976	0.00177056987269581
Attention deficit hyperactivity disorder	HP:0004348	Abnormality of bone mineral density	0.619585389686936	0.0033227382325365
Attention deficit hyperactivity disorder	HP:0004364	Abnormal circulating nitrogen compound concentration	0.166798184549029	9.12054823165301e-05
Attention deficit hyperactivity disorder	HP:0004360	Abnormality of acid-base homeostasis	0.459660242259694	0.000270029784444106
Attention deficit hyperactivity disorder	HP:0012759	Neurodevelopmental abnormality	1.29746571515656	8.68706865324283e-05
Attention deficit hyperactivity disorder	HP:0012758	Neurodevelopmental delay	1.33301914685575	5.47583110046626e-05
Attention deficit hyperactivity disorder	HP:0100023	Recurrent hand flapping	6.36475016139134	6.52409541737762e-05
Attention deficit hyperactivity disorder	HP:0100021	Cerebral palsy	2.23208601692493	0.000140073727953861
Attention deficit hyperactivity disorder	HP:0100022	Abnormality of movement	1.55365495532649	2.95071838902589e-09
Attention deficit hyperactivity disorder	HP:0000765	Abnormal thorax morphology	0.64689682021262	0.00132336946172279
Attention deficit hyperactivity disorder	HP:0000764	Peripheral axonal degeneration	1.78657504699755	0.00657460119730184
Attention deficit hyperactivity disorder	HP:0011410	Caesarian section	3.66682012768664	0.0439915314399359
Attention deficit hyperactivity disorder	HP:0000777	Abnormality of the thymus	0.16769362364919	0.0390753669937262
Attention deficit hyperactivity disorder	HP:0000772	Abnormal rib morphology	0.609879514686446	0.0388599671365729
Attention deficit hyperactivity disorder	HP:0000774	Narrow chest	0.398323921758655	0.0414063761659991
Attention deficit hyperactivity disorder	HP:0011400	Abnormal CNS myelination	1.42513084982756	0.0209427200957856
Attention deficit hyperactivity disorder	HP:0012735	Cough	0.268554268558047	0.00346882998114235
Attention deficit hyperactivity disorder	HP:0012732	Anorectal anomaly	0.620517055443818	0.0273347665727775
Attention deficit hyperactivity disorder	HP:0000748	Inappropriate laughter	7.00494321661509	1.5146609092842e-05
Attention deficit hyperactivity disorder	HP:0000745	Diminished motivation	1.86666459682055	0.0407035669564391
Attention deficit hyperactivity disorder	HP:0000758	Abnormal nonverbal communicative behavior	2.41863630192226	0.00108370175941973
Attention deficit hyperactivity disorder	HP:0000750	Delayed speech and language development	2.07671222936267	1.09422334277063e-14
Attention deficit hyperactivity disorder	HP:0000752	Hyperactivity	2.99410548603915	6.50014653781795e-19
Attention deficit hyperactivity disorder	HP:0012719	Functional abnormality of the gastrointestinal tract	1.30891187972272	0.00648092942774644
Attention deficit hyperactivity disorder	HP:0012718	Morphological abnormality of the gastrointestinal tract	0.538368580379427	1.34492502028007e-06
Attention deficit hyperactivity disorder	HP:0000729	Autistic behavior	3.00266512507995	4.63358096861305e-21
Attention deficit hyperactivity disorder	HP:0000726	Dementia	1.88647725038432	0.00316621231014519
Attention deficit hyperactivity disorder	HP:0000727	Frontal lobe dementia	3.17396756150177	0.0380549313415869
Attention deficit hyperactivity disorder	HP:0000722	Compulsive behaviors	2.39893149131751	0.00021237247477704
Attention deficit hyperactivity disorder	HP:0000736	Short attention span	2.81962716779117	4.44250653531248e-15
Attention deficit hyperactivity disorder	HP:0000739	Anxiety	1.6630705844131	0.000732940084744652
Attention deficit hyperactivity disorder	HP:0000733	Abnormal repetitive mannerisms	3.32681942164071	1.29723648474506e-12
Attention deficit hyperactivity disorder	HP:0000735	Impaired social interactions	5.63213644111865	3.26479174074718e-08
Attention deficit hyperactivity disorder	HP:0000734	Disinhibition	3.48608943571268	3.60598453322658e-11
Attention deficit hyperactivity disorder	HP:0100000	Early onset of sexual maturation	2.11369305947693	0.0012911525987751
Attention deficit hyperactivity disorder	HP:0000708	Atypical behavior	1.42634847560836	7.0088852792748e-07
Attention deficit hyperactivity disorder	HP:0000704	Periodontitis	0	0.0436126595946059
Attention deficit hyperactivity disorder	HP:0000718	Aggressive behavior	2.15751065152343	1.80127567377922e-05
Attention deficit hyperactivity disorder	HP:0000717	Autism	3.06172195392351	1.29026892466357e-09
Attention deficit hyperactivity disorder	HP:0000711	Restlessness	1.89839769295188	0.0105758047638506
Attention deficit hyperactivity disorder	HP:0000713	Agitation	2.04342193284712	0.00791399048232436
Attention deficit hyperactivity disorder	HP:0006919	Abnormal aggressive, impulsive or violent behavior	2.66047979789619	1.33425885041795e-11
Attention deficit hyperactivity disorder	HP:0011495	Abnormal corneal epithelium morphology	0.0910555742384817	0.000568739542186539
Attention deficit hyperactivity disorder	HP:0012795	Abnormal optic disc morphology	1.29359857490109	0.0330622904869827
Attention deficit hyperactivity disorder	HP:0011468	Facial tics	4.58605462359841	0.0128028797029455
Attention deficit hyperactivity disorder	HP:0011443	Abnormality of coordination	1.80858495107583	8.47748992246888e-11
Attention deficit hyperactivity disorder	HP:0011442	Abnormal central motor function	1.73494125194388	9.50963260546635e-14
Attention deficit hyperactivity disorder	HP:0011448	Ankle clonus	2.43049038484656	0.0235810017292587
Attention deficit hyperactivity disorder	HP:0011446	Abnormality of higher mental function	1.2827374030955	0.00010832569117941
Attention deficit hyperactivity disorder	HP:0011450	Unusual CNS infection	0.102504604339446	0.00184831046986214
Attention deficit hyperactivity disorder	HP:0000789	Infertility	0.45477863893682	0.00959301909157809
Attention deficit hyperactivity disorder	HP:0009127	Abnormality of the musculature of the limbs	1.53289426170973	0.000960213295114599
Attention deficit hyperactivity disorder	HP:0000795	Abnormality of the urethra	0.635765156876387	0.0227374071231586
Attention deficit hyperactivity disorder	HP:0003119	Abnormal circulating lipid concentration	0.567716432364721	0.0208363186292052
Attention deficit hyperactivity disorder	HP:0003112	Abnormal circulating amino acid concentration	0.475353159554967	0.0323717231907009
Attention deficit hyperactivity disorder	HP:0003110	Abnormality of urine homeostasis	0.510464068573354	2.38584091815669e-05
Attention deficit hyperactivity disorder	HP:0004409	Hyposmia	2.61179805068238	0.00926519321351535
Attention deficit hyperactivity disorder	HP:0004408	Abnormality of the sense of smell	1.77987536534489	0.0453885211273575
Attention deficit hyperactivity disorder	HP:0040133	Abnormal circulating ferritin concentration	0	0.0186357226032241
Attention deficit hyperactivity disorder	HP:0000926	Platyspondyly	0.241096293872424	0.0042399285506247
Attention deficit hyperactivity disorder	HP:0003198	Myopathy	0.617678155009281	0.0344021916828072
Attention deficit hyperactivity disorder	HP:0003196	Short nose	1.62696111960726	0.00441855232019228
Attention deficit hyperactivity disorder	HP:5200123	Abnormal response to social norms	3.4100475820731	0.000396794199662698
Attention deficit hyperactivity disorder	HP:0003155	Elevated circulating alkaline phosphatase concentration	0.251002650191045	0.00597361700447266
Attention deficit hyperactivity disorder	HP:0012880	Abnormal labia minora morphology	3.7589081382952	0.00147875656723077
Attention deficit hyperactivity disorder	HP:0011539	Atrial situs ambiguous	0	0.0186357226032241
Attention deficit hyperactivity disorder	HP:0012868	Abnormal sperm tail morphology	0	0.0436126595946059
Attention deficit hyperactivity disorder	HP:0012862	Abnormal germ cell morphology	0	0.00807743497890597
Attention deficit hyperactivity disorder	HP:0012863	Abnormal male germ cell morphology	0	0.00807743497890597
Attention deficit hyperactivity disorder	HP:0011535	Abnormal atrial arrangement	0	0.0195082774989699
Attention deficit hyperactivity disorder	HP:0012864	Abnormal sperm morphology	0	0.00807743497890597
Attention deficit hyperactivity disorder	HP:0000868	Decreased fertility in females	0.319896483254572	0.0446732311242817
Attention deficit hyperactivity disorder	HP:0011514	Abnormality of binocular vision	1.94656768446194	0.0212382301808679
Attention deficit hyperactivity disorder	HP:5200065	Tactile sensory seeking	2.94722728870985	0.0471872759992255
Attention deficit hyperactivity disorder	HP:0000826	Precocious puberty	2.13322094363588	0.000804577595010444
Attention deficit hyperactivity disorder	HP:0000837	Increased circulating gonadotropin level	0.264979313664566	0.0431516847522025
Attention deficit hyperactivity disorder	HP:0040082	Happy demeanor	3.17396756150177	0.0380549313415869
Attention deficit hyperactivity disorder	HP:0012896	Abnormal motor evoked potentials	4.7150889012568	0.0241844350797948
Attention deficit hyperactivity disorder	HP:0040088	Abnormal lymphocyte count	0.182352570567535	1.92638595750763e-05
Attention deficit hyperactivity disorder	HP:0003236	Elevated circulating creatine kinase concentration	0.571119227916775	0.0168774144681126
Attention deficit hyperactivity disorder	HP:0030875	Abnormality of pulmonary circulation	0.482127559685893	0.029812313354073
Attention deficit hyperactivity disorder	HP:0030872	Abnormal cardiac ventricular function	0.275378684506028	0.00332827433045911
Attention deficit hyperactivity disorder	HP:0003251	Male infertility	0.327746634094432	0.00662622225382448
Attention deficit hyperactivity disorder	HP:0030878	Abnormality on pulmonary function testing	0.395460360885304	0.0118624129153395
Attention deficit hyperactivity disorder	HP:0003220	Abnormality of chromosome stability	0	0.0086980587456988
Attention deficit hyperactivity disorder	HP:0003215	Dicarboxylic aciduria	0.139180184921564	0.019205542858454
Attention deficit hyperactivity disorder	HP:0003201	Rhabdomyolysis	0	0.028664694175007
Attention deficit hyperactivity disorder	HP:0003212	Increased circulating IgE level	0	0.0294015151062486
Attention deficit hyperactivity disorder	HP:0040255	Aplasia/Hypoplasia of the clitoris	3.0425330065092	0.0177887989265034
Attention deficit hyperactivity disorder	HP:5200045	Reduced impulse control	2.29863380024337	4.22535754767608e-15
Attention deficit hyperactivity disorder	HP:5200044	Reduced attention regulation	2.75121656180444	1.75378597580922e-14
Attention deficit hyperactivity disorder	HP:5200058	Sensory hypersensitivity	0.592265676388548	0.0401819222853673
Attention deficit hyperactivity disorder	HP:0030828	Wheezing	0	0.00526572456352076
Attention deficit hyperactivity disorder	HP:0003281	Increased circulating ferritin concentration	0	0.0294015151062486
Attention deficit hyperactivity disorder	HP:5200009	Midline hand movements	10.1223727296975	1.53900503098606e-06
Attention deficit hyperactivity disorder	HP:0045084	Limb myoclonus	5.90991180283036	0.000101022629231586
Attention deficit hyperactivity disorder	HP:0030829	Abnormal breath sound	0.390685718271717	0.0303212361036944
Attention deficit hyperactivity disorder	HP:5200017	Abnormal movements of face and head	5.44200738986803	2.14700198530136e-07
Attention deficit hyperactivity disorder	HP:5200018	Abnormal movements of the upper extremities	7.55797330846009	2.15110497762675e-09
Attention deficit hyperactivity disorder	HP:0003259	Elevated circulating creatinine concentration	0	0.0129993060546703
Attention deficit hyperactivity disorder	HP:0003270	Abdominal distention	0.133034803764349	0.000129185596257154
Attention deficit hyperactivity disorder	HP:0003271	Visceromegaly	0.418691571302877	9.91767222176848e-08
Attention deficit hyperactivity disorder	HP:0000989	Pruritus	0.194866450300319	0.000521241381817246
Attention deficit hyperactivity disorder	HP:0000988	Skin rash	0.268554268558047	0.00346882998114235
Attention deficit hyperactivity disorder	HP:0000982	Palmoplantar keratoderma	0.353547722221505	0.00669120788188786
Attention deficit hyperactivity disorder	HP:0034345	Mendelian inheritance	0.889949076305954	0.0493594368415635
Attention deficit hyperactivity disorder	HP:0000969	Edema	0.691158090176983	0.0188232585142761
Attention deficit hyperactivity disorder	HP:0034353	Appendicular spasticity	1.7347206191271	0.000296505641986903
Attention deficit hyperactivity disorder	HP:0000962	Hyperkeratosis	0.459879820777527	0.00350562952241553
Attention deficit hyperactivity disorder	HP:0011617	Pulmonary situs ambiguus	0	0.0306707883343164
Attention deficit hyperactivity disorder	HP:0011615	Abnormal pulmonary situs morphology	0	0.0306707883343164
Attention deficit hyperactivity disorder	HP:0000979	Purpura	0.31540638116359	0.0122641261590376
Attention deficit hyperactivity disorder	HP:0000972	Palmoplantar hyperkeratosis	0.428327500851873	0.0146427223217584
Attention deficit hyperactivity disorder	HP:0011603	Congenital malformation of the great arteries	0.618086820946971	0.0080983846654737
Attention deficit hyperactivity disorder	HP:0000940	Abnormal diaphysis morphology	0.601503260012933	0.0282944654696003
Attention deficit hyperactivity disorder	HP:0045026	Abnormal mediastinum morphology	0	0.0306707883343164
Attention deficit hyperactivity disorder	HP:0000952	Jaundice	0.256415531646595	0.00010998889433515
Attention deficit hyperactivity disorder	HP:0000951	Abnormality of the skin	0.592650373293847	3.22440570835158e-09
Attention deficit hyperactivity disorder	HP:0040157	Abnormal intermamillary distance	1.73132516817223	0.0391373556891798
Attention deficit hyperactivity disorder	HP:0008070	Sparse hair	0.591391162261801	0.0148514873757274
Attention deficit hyperactivity disorder	HP:0040195	Decreased head circumference	1.32972705991861	0.0018967177324163
Attention deficit hyperactivity disorder	HP:0008050	Abnormality of the palpebral fissures	1.62454678176895	9.83714531556734e-06
Attention deficit hyperactivity disorder	HP:0008047	Abnormality of the vasculature of the eye	0.49657969019545	0.00167642862351871
Attention deficit hyperactivity disorder	HP:0008049	Abnormality of the extraocular muscles	4.7150889012568	0.0241844350797948
Attention deficit hyperactivity disorder	HP:0007700	Ocular anterior segment dysgenesis	0.536532149743482	0.0107075364487143
Attention deficit hyperactivity disorder	HP:0000290	Abnormality of the forehead	1.43421929488264	0.000187361980338989
Attention deficit hyperactivity disorder	HP:0000288	Abnormality of the philtrum	1.39624144658346	0.00780876184207313
Attention deficit hyperactivity disorder	HP:0031409	Abnormal lymphocyte physiology	0.195936062137714	4.2336386471779e-07
Attention deficit hyperactivity disorder	HP:0000276	Long face	1.55111578215539	0.029981779321634
Attention deficit hyperactivity disorder	HP:0025576	Abnormal inferior vena cava morphology	0	0.0122331227547041
Attention deficit hyperactivity disorder	HP:0012261	Abnormal respiratory motile cilium physiology	0	0.0436126595946059
Attention deficit hyperactivity disorder	HP:0000267	Cranial asymmetry	4.12750013500415	0.0175229123360767
Attention deficit hyperactivity disorder	HP:0012252	Abnormal respiratory system morphology	0.590173966808045	1.6197009589966e-06
Attention deficit hyperactivity disorder	HP:0006480	Premature loss of teeth	0.164329043875824	0.0394404890609923
Attention deficit hyperactivity disorder	HP:0006483	Abnormal number of teeth	1.7504128193348	0.000380778304630079
Attention deficit hyperactivity disorder	HP:0006487	Bowing of the long bones	0.622282768341495	0.0473180755785814
Attention deficit hyperactivity disorder	HP:0007772	Impaired smooth pursuit	3.9726668730853	0.000347171252869978
Attention deficit hyperactivity disorder	HP:0002823	Abnormality of femur morphology	0.531827111192412	0.0118270516216898
Attention deficit hyperactivity disorder	HP:0002835	Aspiration	2.6065875604057	0.0465546386281215
Attention deficit hyperactivity disorder	HP:0000252	Microcephaly	1.34869374182692	0.00125847927853223
Attention deficit hyperactivity disorder	HP:0001581	Recurrent skin infections	0.290114569797117	0.00651026202950114
Attention deficit hyperactivity disorder	HP:0000248	Brachycephaly	1.48101671899297	0.0448402137855334
Attention deficit hyperactivity disorder	HP:0000245	Abnormal paranasal sinus morphology	0.288187821461655	0.00188604188686662
Attention deficit hyperactivity disorder	HP:0000246	Sinusitis	0.193319383427496	0.000531046326865567
Attention deficit hyperactivity disorder	HP:0032658	Status epilepticus with prominent motor symptoms	4.65124001877509	0.000812158773608066
Attention deficit hyperactivity disorder	HP:0001596	Alopecia	0.351570209955202	0.0010706372860302
Attention deficit hyperactivity disorder	HP:0025540	Abnormal T cell subset distribution	0.128264853595701	0.00854864581287956
Attention deficit hyperactivity disorder	HP:0000260	Wide anterior fontanel	0.311757161002951	0.0317350942405355
Attention deficit hyperactivity disorder	HP:0032663	Focal motor status epilepticus	4.12750013500415	0.0175229123360767
Attention deficit hyperactivity disorder	HP:0032671	Non-convulsive status epilepticus without coma	4.50455971700616	0.00687782325078602
Attention deficit hyperactivity disorder	HP:0001558	Decreased fetal movement	2.42600938468793	1.60735188831841e-06
Attention deficit hyperactivity disorder	HP:0001557	Prenatal movement abnormality	2.494610471943	4.24484263353353e-07
Attention deficit hyperactivity disorder	HP:0000240	Abnormality of skull size	1.3110121992851	0.00148340329624291
Attention deficit hyperactivity disorder	HP:0001574	Abnormality of the integument	0.712271968200821	1.1608669415184e-05
Attention deficit hyperactivity disorder	HP:0012206	Abnormal sperm motility	0.0975978794498915	0.00126124574867334
Attention deficit hyperactivity disorder	HP:0012207	Reduced sperm motility	0	0.0122469272223121
Attention deficit hyperactivity disorder	HP:0032677	Generalized-onset motor seizure	3.46277474234969	6.2758988605064e-10
Attention deficit hyperactivity disorder	HP:0012211	Abnormal renal physiology	0.497326577569959	1.78195555191397e-05
Attention deficit hyperactivity disorder	HP:0000239	Large fontanelles	0.334131550718218	0.00364325703627306
Attention deficit hyperactivity disorder	HP:0001541	Ascites	0.356479758456165	0.0170584469431948
Attention deficit hyperactivity disorder	HP:0002870	Obstructive sleep apnea	2.06696215985425	0.0256611497010044
Attention deficit hyperactivity disorder	HP:0012200	Abnormality of prothrombin	0	0.00801276606441782
Attention deficit hyperactivity disorder	HP:0000204	Cleft upper lip	0.489671135460682	0.0420124796446558
Attention deficit hyperactivity disorder	HP:0002867	Abnormal ilium morphology	0.315774648097783	0.0455726101082081
Attention deficit hyperactivity disorder	HP:0002883	Hyperventilation	4.86624342028949	0.000320465262181108
Attention deficit hyperactivity disorder	HP:0001549	Abnormal ileum morphology	0	0.0461238572414768
Attention deficit hyperactivity disorder	HP:0002875	Exertional dyspnea	0.178223487901208	0.00251180923739229
Attention deficit hyperactivity disorder	HP:0002850	Decreased circulating total IgM	0	0.00249202998424627
Attention deficit hyperactivity disorder	HP:0031377	Abnormal cell proliferation	0	0.0306707883343164
Attention deficit hyperactivity disorder	HP:0031378	Abnormal lymphocyte proliferation	0	0.0306707883343164
Attention deficit hyperactivity disorder	HP:0002846	Abnormal B cell morphology	0.207727907887106	0.0107888997162194
Attention deficit hyperactivity disorder	HP:0002843	Abnormal T cell morphology	0.085331052150498	0.000402792184160489
Attention deficit hyperactivity disorder	HP:0002841	Recurrent fungal infections	0.267477321441416	0.0118964399837767
Attention deficit hyperactivity disorder	HP:0002860	Squamous cell carcinoma	0	0.00152594412382075
Attention deficit hyperactivity disorder	HP:0030057	Autoimmune antibody positivity	0.420632708434622	0.0286533044329024
Attention deficit hyperactivity disorder	HP:0006505	Abnormal limb epiphysis morphology	0.217470017338932	0.00149759280846231
Attention deficit hyperactivity disorder	HP:0011097	Epileptic spasm	4.05180514540776	1.0601249603117e-13
Attention deficit hyperactivity disorder	HP:0006500	Abnormality of lower limb epiphysis morphology	0	0.000123009800222364
Attention deficit hyperactivity disorder	HP:0032860	Generalized non-convulsive status epilepticus without coma	4.12750013500415	0.0175229123360767
Attention deficit hyperactivity disorder	HP:0012379	Abnormal circulating enzyme concentration or activity	0.338082277429819	9.7433668988405e-09
Attention deficit hyperactivity disorder	HP:0031535	Increased theta frequency activity in EEG	5.50101530803424	0.0168070406435042
Attention deficit hyperactivity disorder	HP:0012384	Rhinitis	0.241504311342104	0.0312979104023991
Attention deficit hyperactivity disorder	HP:0000388	Otitis media	0.538499635292418	0.0150307306160217
Attention deficit hyperactivity disorder	HP:0011036	Abnormality of renal excretion	0.141589083345279	0.0186755143399222
Attention deficit hyperactivity disorder	HP:0011035	Abnormal renal cortex morphology	0.484730972491537	0.020998210399674
Attention deficit hyperactivity disorder	HP:0012373	Abnormal eye physiology	1.21141337106332	0.00687887510767399
Attention deficit hyperactivity disorder	HP:0005274	Prominent nasal tip	3.85455682133671	0.0067702439732709
Attention deficit hyperactivity disorder	HP:0005257	Thoracic hypoplasia	0.344407030394849	0.0126014433639524
Attention deficit hyperactivity disorder	HP:0006561	Lipid accumulation in hepatocytes	0.303270182294054	0.00364351293508727
Attention deficit hyperactivity disorder	HP:0006536	Airway obstruction	0.379758830866759	0.0225072548937824
Attention deficit hyperactivity disorder	HP:0007874	Almond-shaped palpebral fissure	2.3609763979215	0.0257077498481141
Attention deficit hyperactivity disorder	HP:0006530	Abnormal pulmonary interstitial morphology	0.130889062904526	0.000134618660713554
Attention deficit hyperactivity disorder	HP:0006532	Recurrent pneumonia	0.386974701624774	0.0305345197889373
Attention deficit hyperactivity disorder	HP:0030188	Tremor by anatomical site	2.03916309145598	0.0133555618563075
Attention deficit hyperactivity disorder	HP:0002943	Thoracic scoliosis	0.154997087813305	0.0268225915482325
Attention deficit hyperactivity disorder	HP:0002960	Autoimmunity	0.496970613121306	0.00969394781107887
Attention deficit hyperactivity disorder	HP:0001627	Abnormal heart morphology	0.688754205073234	0.000292449790409687
Attention deficit hyperactivity disorder	HP:0001626	Abnormality of the cardiovascular system	0.606985102931939	2.56582757437151e-10
Attention deficit hyperactivity disorder	HP:0001621	Weak voice	3.17396756150177	0.0380549313415869
Attention deficit hyperactivity disorder	HP:0001608	Abnormality of the voice	1.45433242590162	0.0124148754577473
Attention deficit hyperactivity disorder	HP:0002908	Conjugated hyperbilirubinemia	0	0.0436126595946059
Attention deficit hyperactivity disorder	HP:0002904	Hyperbilirubinemia	0.1560248433131	0.000840694436849069
Attention deficit hyperactivity disorder	HP:0002910	Elevated hepatic transaminase	0.311706721637365	1.17590992851117e-05
Attention deficit hyperactivity disorder	HP:0005162	Abnormal left ventricular function	0.15166099898682	0.000575908689505089
Attention deficit hyperactivity disorder	HP:0006499	Abnormal femoral epiphysis morphology	0	0.00029269329412437
Attention deficit hyperactivity disorder	HP:0000370	Abnormality of the middle ear	0.654832859846116	0.0112348178571471
Attention deficit hyperactivity disorder	HP:0011025	Abnormal cardiovascular system physiology	0.673106189090672	0.000221398963681951
Attention deficit hyperactivity disorder	HP:0031432	Restricted or repetitive behaviors or interests	3.10190500594968	1.17660480853258e-14
Attention deficit hyperactivity disorder	HP:0011029	Internal hemorrhage	0.50106972900046	0.00324648998036977
Attention deficit hyperactivity disorder	HP:0011028	Abnormality of blood circulation	0.466708305249957	0.000929990358732143
Attention deficit hyperactivity disorder	HP:0011032	Abnormality of fluid regulation	0.62664495378772	0.00183003088706123
Attention deficit hyperactivity disorder	HP:0001697	Abnormal pericardium morphology	0.24885507783802	0.0305386620607737
Attention deficit hyperactivity disorder	HP:0000365	Hearing impairment	0.762827712525976	0.00607443995766342
Attention deficit hyperactivity disorder	HP:0000368	Low-set, posteriorly rotated ears	1.49096766366354	0.0386864568151225
Attention deficit hyperactivity disorder	HP:0011017	Abnormal cellular physiology	0.399800086557004	5.45292229006572e-07
Attention deficit hyperactivity disorder	HP:0012337	Abnormal homeostasis	0.579589142611496	6.62457366655762e-08
Attention deficit hyperactivity disorder	HP:0011004	Abnormal systemic arterial morphology	0.687273975409444	0.0315448816749625
Attention deficit hyperactivity disorder	HP:0011008	Temporal pattern	2.94722728870985	0.0471872759992255
Attention deficit hyperactivity disorder	HP:0032792	Tonic seizure	5.77314467563652	1.69437676154578e-16
Attention deficit hyperactivity disorder	HP:0000348	High forehead	2.37827847023666	1.42193800478072e-07
Attention deficit hyperactivity disorder	HP:0001677	Coronary artery atherosclerosis	0.16769362364919	0.0390753669937262
Attention deficit hyperactivity disorder	HP:0000364	Hearing abnormality	0.76758006016963	0.00746611173270233
Attention deficit hyperactivity disorder	HP:0032794	Myoclonic seizure	3.27527757100388	3.86674159436634e-11
Attention deficit hyperactivity disorder	HP:0031466	Impairment in personality functioning	1.49117870411773	0.00180409622442408
Attention deficit hyperactivity disorder	HP:0012324	Myeloid leukemia	6.01308971060667	0.000467573546749425
Attention deficit hyperactivity disorder	HP:0031469	Low self esteem	4.7150889012568	0.0241844350797948
Attention deficit hyperactivity disorder	HP:0012332	Abnormal autonomic nervous system physiology	1.8304068383796	0.0159704775588575
Attention deficit hyperactivity disorder	HP:0031475	Status epilepticus without prominent motor symptoms	4.40812260760028	0.00204230143291926
Attention deficit hyperactivity disorder	HP:0000322	Short philtrum	1.53681487779344	0.0331335785511968
Attention deficit hyperactivity disorder	HP:0000341	Narrow forehead	2.0944593242993	0.00101272802748164
Attention deficit hyperactivity disorder	HP:0030163	Abnormal vascular physiology	0.598951678946959	0.0354477479380707
Attention deficit hyperactivity disorder	HP:0000338	Hypomimic face	2.7543993722542	0.0125605544906112
Attention deficit hyperactivity disorder	HP:0001669	Transposition of the great arteries	0.128264853595701	0.00854864581287956
Attention deficit hyperactivity disorder	HP:0001664	Torsade de pointes	2.75156353335223	0.0388145042470024
Attention deficit hyperactivity disorder	HP:0002970	Genu varum	0.164329043875824	0.0394404890609923
Attention deficit hyperactivity disorder	HP:0001638	Cardiomyopathy	0.664274937683929	0.0188239778725443
Attention deficit hyperactivity disorder	HP:0002967	Cubitus valgus	2.59846730311167	0.0137494001636779
Attention deficit hyperactivity disorder	HP:0001637	Abnormal myocardium morphology	0.687790624105927	0.0265515139042995
Attention deficit hyperactivity disorder	HP:0000306	Abnormality of the chin	1.44312497332569	0.0249887337018802
Attention deficit hyperactivity disorder	HP:0001651	Dextrocardia	0.413509119769685	0.0289379026565663
Attention deficit hyperactivity disorder	HP:0030178	Abnormality of central nervous system electrophysiology	3.01124811375773	4.02963148952581e-21
Attention deficit hyperactivity disorder	HP:0002977	Aplasia/Hypoplasia involving the central nervous system	1.48483109663077	3.35300147844091e-07
Attention deficit hyperactivity disorder	HP:0001644	Dilated cardiomyopathy	0.421879492374773	0.0205517305721264
Attention deficit hyperactivity disorder	HP:0001643	Patent ductus arteriosus	0.609797610102441	0.022364169806027
Attention deficit hyperactivity disorder	HP:0006610	Wide intermamillary distance	1.73132516817223	0.0391373556891798
Attention deficit hyperactivity disorder	HP:0011195	EEG with focal sharp slow waves	8.2590244076564	0.000826812955115479
Attention deficit hyperactivity disorder	HP:0011193	EEG with focal spikes	4.13086802331668	0.00508380657180956
Attention deficit hyperactivity disorder	HP:0011198	EEG with generalized epileptiform discharges	4.63333933333974	2.30452033044583e-23
Attention deficit hyperactivity disorder	HP:0011197	EEG with focal spike waves	5.8966649965502	0.0060893056834817
Attention deficit hyperactivity disorder	HP:0011190	Uni- and bilateral multifocal epileptiform discharges	9.64404008382406	0.000163567434696317
Attention deficit hyperactivity disorder	HP:0011182	Interictal epileptiform activity	4.30310776639405	5.48027995559719e-24
Attention deficit hyperactivity disorder	HP:0011185	EEG with focal epileptiform discharges	4.79773915958751	2.92859227478396e-11
Attention deficit hyperactivity disorder	HP:0032989	Delayed ability to roll over	6.87970226613724	0.00389660037999578
Attention deficit hyperactivity disorder	HP:0011169	Generalized clonic seizure	8.28642790107402	7.17659645479689e-07
Attention deficit hyperactivity disorder	HP:0011167	Focal tonic seizure	7.34857808382902	0.000183456286640877
Attention deficit hyperactivity disorder	HP:0011172	Complex febrile seizure	4.12750013500415	0.0175229123360767
Attention deficit hyperactivity disorder	HP:0011171	Simple febrile seizure	4.13255469560415	0.00277618316528182
Attention deficit hyperactivity disorder	HP:0005387	Combined immunodeficiency	0	0.0284584424317619
Attention deficit hyperactivity disorder	HP:0005368	Abnormality of humoral immunity	0.168699011131724	2.3037902978762e-07
Attention deficit hyperactivity disorder	HP:0005374	Cellular immunodeficiency	0	0.0445083102908523
Attention deficit hyperactivity disorder	HP:0005372	Abnormality of B cell physiology	0.185058891868354	1.3665325698173e-06
Attention deficit hyperactivity disorder	HP:0005346	Abnormal facial expression	1.88005938104679	0.00408987217813729
Attention deficit hyperactivity disorder	HP:0007979	Gaze-evoked horizontal nystagmus	3.4388508511535	0.0300914139889265
Attention deficit hyperactivity disorder	HP:0001737	Pancreatic cysts	0	0.0461238572414768
Attention deficit hyperactivity disorder	HP:0001739	Abnormal nasopharynx morphology	0.304796153226274	0.00102443509663152
Attention deficit hyperactivity disorder	HP:0000403	Recurrent otitis media	0.320901875882386	0.00192661332239034
Attention deficit hyperactivity disorder	HP:0001733	Pancreatitis	0.115566151007221	0.00396625079057914
Attention deficit hyperactivity disorder	HP:0001732	Abnormality of the pancreas	0.39997593350399	0.000408205261565185
Attention deficit hyperactivity disorder	HP:0000400	Macrotia	1.87660512241009	0.00144598062203686
Attention deficit hyperactivity disorder	HP:0001748	Polysplenia	0	0.0086980587456988
Attention deficit hyperactivity disorder	HP:0001744	Splenomegaly	0.387052836803307	6.47336109923985e-06
Attention deficit hyperactivity disorder	HP:0001746	Asplenia	0	0.000308063334528062
Attention deficit hyperactivity disorder	HP:0001743	Abnormality of the spleen	0.372900190165914	7.61198747970629e-08
Attention deficit hyperactivity disorder	HP:3000030	Abnormal morphology of bony orbit of skull	2.62723360009905	0.0317250757989681
Attention deficit hyperactivity disorder	HP:0001719	Double outlet right ventricle	0.241504311342104	0.0312979104023991
Attention deficit hyperactivity disorder	HP:0001710	Conotruncal defect	0.596653049674914	0.0499192014001035
Attention deficit hyperactivity disorder	HP:0001701	Pericarditis	0	0.0436126595946059
Attention deficit hyperactivity disorder	HP:0005289	Abnormality of the nasolabial region	4.50455971700616	0.00687782325078602
Attention deficit hyperactivity disorder	HP:0005288	Abnormal nostril morphology	1.48255521911444	0.0027697950149955
Attention deficit hyperactivity disorder	HP:0000494	Downslanted palpebral fissures	2.12898502802969	1.49283754349008e-08
Attention deficit hyperactivity disorder	HP:0000496	Abnormality of eye movement	1.48198767918494	6.15348597166009e-07
Attention deficit hyperactivity disorder	HP:0000490	Deeply set eye	1.95551659252818	0.000407879350844317
Attention deficit hyperactivity disorder	HP:0000492	Abnormal eyelid morphology	1.32114068666638	0.00267317949969775
Attention deficit hyperactivity disorder	HP:0000491	Keratitis	0	0.000986184834817087
Attention deficit hyperactivity disorder	HP:0011147	Typical absence seizure	4.59572881726887	0.000450489081802941
Attention deficit hyperactivity disorder	HP:0011146	Dialeptic seizure	3.42818897995993	1.74079780471693e-12
Attention deficit hyperactivity disorder	HP:0011151	Atypical absence status epilepticus	4.58605462359841	0.0128028797029455
Attention deficit hyperactivity disorder	HP:0011150	Myoclonic absence seizure	8.2590244076564	0.000826812955115479
Attention deficit hyperactivity disorder	HP:0011153	Focal motor seizure	4.16840049538159	1.52512685531501e-08
Attention deficit hyperactivity disorder	HP:0000486	Strabismus	1.34704821503826	0.00282470085845029
Attention deficit hyperactivity disorder	HP:0012469	Infantile spasms	3.25308184581326	2.70600779695366e-07
Attention deficit hyperactivity disorder	HP:0032892	Infection-related seizure	3.48503029436511	4.95526626726757e-08
Attention deficit hyperactivity disorder	HP:0032894	Seizure precipitated by febrile infection	3.48503029436511	4.95526626726757e-08
Attention deficit hyperactivity disorder	HP:0012471	Thick vermilion border	1.63285158937405	0.0112684248548905
Attention deficit hyperactivity disorder	HP:0011123	Inflammatory abnormality of the skin	0.352294103790338	1.53675928342684e-06
Attention deficit hyperactivity disorder	HP:0001798	Anonychia	2.38949602244273	0.00930303625586008
Attention deficit hyperactivity disorder	HP:0000467	Neck muscle weakness	0.213151284469132	0.0106177554112835
Attention deficit hyperactivity disorder	HP:0000483	Astigmatism	1.5486116082742	0.0441940926741059
Attention deficit hyperactivity disorder	HP:0000485	Megalocornea	2.23312168239665	0.031173260516883
Attention deficit hyperactivity disorder	HP:0012447	Abnormal myelination	1.89461418958545	1.35715208272567e-07
Attention deficit hyperactivity disorder	HP:0012448	Delayed myelination	2.28526916258363	1.96623370329724e-06
Attention deficit hyperactivity disorder	HP:0012443	Abnormality of brain morphology	1.2426609536221	0.00166454631061483
Attention deficit hyperactivity disorder	HP:0012444	Brain atrophy	2.00611002074963	1.32693700676447e-10
Attention deficit hyperactivity disorder	HP:0012450	Chronic constipation	2.09913591644352	0.00895594631411196
Attention deficit hyperactivity disorder	HP:0012452	Restless legs	7.23039182290198	0.000504194451122876
Attention deficit hyperactivity disorder	HP:0011122	Abnormality of skin physiology	0.320075347489895	2.97430292668294e-08
Attention deficit hyperactivity disorder	HP:0011121	Abnormality of skin morphology	0.6215050138187	1.24431243355019e-07
Attention deficit hyperactivity disorder	HP:0011109	Chronic sinusitis	0	0.00526572456352076
Attention deficit hyperactivity disorder	HP:0011108	Recurrent sinusitis	0	0.00370783200345543
Attention deficit hyperactivity disorder	HP:0012433	Abnormal social behavior	2.99376962012835	1.91051904369827e-07
Attention deficit hyperactivity disorder	HP:0012440	Abnormal biliary tract morphology	0.221836007314925	0.0151616700307344
Attention deficit hyperactivity disorder	HP:0000463	Anteverted nares	1.48839050744395	0.00303176958215258
Attention deficit hyperactivity disorder	HP:0001789	Hydrops fetalis	0.386974701624774	0.0305345197889373
Attention deficit hyperactivity disorder	HP:0000453	Choanal atresia	0.402255347130574	0.0409053425835278
Attention deficit hyperactivity disorder	HP:0001761	Pes cavus	1.5516954962482	0.0143418797875841
Attention deficit hyperactivity disorder	HP:0012411	Premature pubarche	3.66682012768664	0.0439915314399359
Attention deficit hyperactivity disorder	HP:0000429	Abnormal morphology of the nasal alae	1.45629123708923	0.00299702559400259
Attention deficit hyperactivity disorder	HP:0000433	Abnormal nasal mucosa morphology	0.130309313769507	0.0132567745424401
Attention deficit hyperactivity disorder	HP:0005425	Recurrent sinopulmonary infections	0	0.00370783200345543
Attention deficit hyperactivity disorder	HP:0005403	T lymphocytopenia	0	0.00229770327067186
Attention deficit hyperactivity disorder	HP:0006703	Aplasia/Hypoplasia of the lungs	0.444976250212995	0.0360535485885758
Attention deficit hyperactivity disorder	HP:0006704	Abnormal coronary artery morphology	0.130309313769507	0.0132567745424401
Attention deficit hyperactivity disorder	HP:0006706	Cystic liver disease	0	0.0188919989782687
Attention deficit hyperactivity disorder	HP:0006707	Abnormality of the hepatic vasculature	0.102504604339446	0.00184831046986214
Attention deficit hyperactivity disorder	HP:0011277	Abnormality of the urinary system physiology	0.518305300341406	2.3592081372149e-07
Attention deficit hyperactivity disorder	HP:0011283	Abnormal metencephalon morphology	1.37822863520138	0.00178307503909254
Attention deficit hyperactivity disorder	HP:0011282	Abnormal hindbrain morphology	1.37822863520138	0.00178307503909254
Attention deficit hyperactivity disorder	HP:0001903	Anemia	0.265786988641331	8.91091240102614e-11
Attention deficit hyperactivity disorder	HP:0005487	Prominent metopic ridge	2.06580974217563	0.0455606495190643
Attention deficit hyperactivity disorder	HP:0005484	Secondary microcephaly	2.15592464574265	0.000127367930733744
Attention deficit hyperactivity disorder	HP:0031704	Abnormal ear physiology	0.761977806604327	0.00500264813731242
Attention deficit hyperactivity disorder	HP:0000527	Long eyelashes	2.1640386757762	0.00225059233746278
Attention deficit hyperactivity disorder	HP:0001871	Abnormality of blood and blood-forming tissues	0.375123371249208	2.42661486286694e-16
Attention deficit hyperactivity disorder	HP:0000509	Conjunctivitis	0.0942139292435692	0.000843959870575065
Attention deficit hyperactivity disorder	HP:0000508	Ptosis	1.34795928584782	0.0118341335097013
Attention deficit hyperactivity disorder	HP:0000502	Abnormal conjunctiva morphology	0.180419562700726	0.000176691584467418
Attention deficit hyperactivity disorder	HP:0000504	Abnormality of vision	1.24574027430676	0.0186222919702832
Attention deficit hyperactivity disorder	HP:0000517	Abnormal lens morphology	0.586191810300674	0.000228948115683672
Attention deficit hyperactivity disorder	HP:0000519	Developmental cataract	0.22550965978674	0.00316264045995448
Attention deficit hyperactivity disorder	HP:0000518	Cataract	0.56979150603393	0.000154501621860661
Attention deficit hyperactivity disorder	HP:0000510	Rod-cone dystrophy	0.48156803198319	0.0150362644677071
Attention deficit hyperactivity disorder	HP:0001817	Absent fingernail	3.9566703289878	0.000623785353425035
Attention deficit hyperactivity disorder	HP:0001802	Absent toenail	3.75167594978553	0.0232638873012382
Attention deficit hyperactivity disorder	HP:0011276	Vascular skin abnormality	0.570776061899469	0.00142527645541394
Attention deficit hyperactivity disorder	HP:0011274	Recurrent mycobacterial infections	0	0.00807743497890597
Attention deficit hyperactivity disorder	HP:0012590	Abnormal urine output	0.152116851968595	0.0271509422749169
Attention deficit hyperactivity disorder	HP:0000592	Blue sclerae	0.279708492636509	0.0165849011029804
Attention deficit hyperactivity disorder	HP:0000591	Abnormal sclera morphology	0.356479758456165	0.0170584469431948
Attention deficit hyperactivity disorder	HP:0000586	Shallow orbits	2.62723360009905	0.0317250757989681
Attention deficit hyperactivity disorder	HP:0000587	Abnormal optic nerve morphology	1.26365247252571	0.0400267546917506
Attention deficit hyperactivity disorder	HP:0000598	Abnormality of the ear	0.854200601082563	0.0489728786853322
Attention deficit hyperactivity disorder	HP:0000570	Abnormal saccadic eye movements	2.40516938855768	0.00301854274593552
Attention deficit hyperactivity disorder	HP:0012554	Absent thumbnail	12.4091619476154	5.44978312485528e-06
Attention deficit hyperactivity disorder	HP:0011227	Elevated circulating C-reactive protein concentration	0	0.00807743497890597
Attention deficit hyperactivity disorder	HP:0000565	Esotropia	1.87136811429105	0.00290761896298884
Attention deficit hyperactivity disorder	HP:0012547	Abnormal involuntary eye movements	1.55089567817885	6.32027164575924e-06
Attention deficit hyperactivity disorder	HP:0001882	Leukopenia	0.15166099898682	0.000575908689505089
Attention deficit hyperactivity disorder	HP:0001881	Abnormal leukocyte morphology	0.279876574698502	5.31957135352205e-11
Attention deficit hyperactivity disorder	HP:0011203	EEG with abnormally slow frequencies	7.53905921388585	1.00719432495488e-15
Attention deficit hyperactivity disorder	HP:0012531	Pain	0.512492100630919	7.3315308369543e-06
Attention deficit hyperactivity disorder	HP:0000549	Abnormal conjugate eye movement	1.36380737293597	0.0013824203588472
Attention deficit hyperactivity disorder	HP:0001877	Abnormal erythrocyte morphology	0.345925297649674	5.41790640688233e-09
Attention deficit hyperactivity disorder	HP:0000546	Retinal degeneration	1.97977242294468	0.000193478555237962
Attention deficit hyperactivity disorder	HP:0001876	Pancytopenia	0.300839752143646	0.00898761094797786
Attention deficit hyperactivity disorder	HP:0001878	Hemolytic anemia	0.139912173898715	0.000280136507475735
Attention deficit hyperactivity disorder	HP:0001873	Thrombocytopenia	0.439512488361642	0.000328587526103671
Attention deficit hyperactivity disorder	HP:0001872	Abnormality of thrombocytes	0.418280939340265	4.487690333145e-05
Attention deficit hyperactivity disorder	HP:0001875	Neutropenia	0.306721292219963	0.00146840278907588
Attention deficit hyperactivity disorder	HP:0001874	Abnormality of neutrophils	0.256295591288632	4.77654147659442e-06
Attention deficit hyperactivity disorder	HP:0001890	Autoimmune hemolytic anemia	0	0.0284584424317619
Attention deficit hyperactivity disorder	HP:0001892	Abnormal bleeding	0.495961227335475	0.000152621448396818
Attention deficit hyperactivity disorder	HP:0001888	Lymphopenia	0.108895181240607	9.17801283797483e-06
Attention deficit hyperactivity disorder	HP:0000556	Retinal dystrophy	0.631612607475652	0.0407424653963743
Autoimmune disease	HP:0025155	Abnormality of hepatobiliary system physiology	1.80341036790705	0.0304687955211067
Autoimmune disease	HP:0025143	Chills	4.79627299832707	0.0162894466010533
Autoimmune disease	HP:0001197	Abnormality of prenatal development or birth	0.403561035236495	4.804688209421e-06
Autoimmune disease	HP:0001199	Triphalangeal thumb	0	0.0497515567364815
Autoimmune disease	HP:0001191	Abnormal carpal morphology	0	0.0237275135447881
Autoimmune disease	HP:0001167	Abnormal finger morphology	0.448101966584698	5.52672819850298e-06
Autoimmune disease	HP:0001166	Arachnodactyly	0	0.00469042103981095
Autoimmune disease	HP:0002493	Upper motor neuron dysfunction	0.516178199827097	0.000132730065884724
Autoimmune disease	HP:0001161	Hand polydactyly	0.315685015903388	0.0370121528914566
Autoimmune disease	HP:0002490	Increased CSF lactate	0	0.0101729130557929
Autoimmune disease	HP:0025129	Abnormal small intestinal mucosa morphology	3.1965903750276	0.0493824405094397
Autoimmune disease	HP:0001159	Syndactyly	0.190163819376066	2.96576042960445e-05
Autoimmune disease	HP:0001172	Abnormal thumb morphology	0.289250181113683	0.000385019137924815
Autoimmune disease	HP:0001156	Brachydactyly	0.154797155455384	2.26514102728132e-05
Autoimmune disease	HP:0001155	Abnormality of the hand	0.599760585321443	0.000274915033031601
Autoimmune disease	HP:0001120	Abnormality of corneal size	0.220082855662676	0.0127736812823466
Autoimmune disease	HP:0002465	Poor speech	0.201234456580231	0.00641528100310251
Autoimmune disease	HP:0002463	Language impairment	0.433837997516014	9.23467849445308e-06
Autoimmune disease	HP:0010978	Abnormality of immune system physiology	2.07334718372415	2.33957336856711e-13
Autoimmune disease	HP:0010976	B lymphocytopenia	11.7594489814197	5.16265471444407e-13
Autoimmune disease	HP:0010975	Abnormal B cell count	13.2549153647328	1.26232324687695e-21
Autoimmune disease	HP:0010974	Abnormal myeloid leukocyte morphology	3.96714010334554	1.42261793338868e-16
Autoimmune disease	HP:0009997	Duplication of phalanx of hand	0.250007564978009	0.00528405556253147
Autoimmune disease	HP:0008669	Abnormal spermatogenesis	0.270651512016029	0.0492183851084972
Autoimmune disease	HP:0010950	Abnormal fourth ventricle morphology	0.126869014813105	0.00719470741211512
Autoimmune disease	HP:0010946	Dilatation of the renal pelvis	0.421827943134553	0.0458487855508035
Autoimmune disease	HP:0010944	Abnormal renal pelvis morphology	0.405165006247028	0.0346238185984072
Autoimmune disease	HP:0010936	Abnormality of the lower urinary tract	0.472886336978861	0.000450557251838813
Autoimmune disease	HP:0010938	Abnormal external nose morphology	0.270113467038268	4.1736072392559e-09
Autoimmune disease	HP:0009924	Aplasia/Hypoplasia involving the nose	0.169936534401655	0.0453733436163725
Autoimmune disease	HP:0410243	Abnormal circulating IgM level	8.44721272465494	2.48641718762864e-15
Autoimmune disease	HP:0410241	Abnormal circulating IgE level	7.90942716779698	7.00559713297635e-08
Autoimmune disease	HP:0410242	Abnormal circulating IgG level	9.76074298125563	1.09943329174813e-19
Autoimmune disease	HP:0410240	Abnormal circulating IgA level	9.38542351721101	9.35750697815016e-17
Autoimmune disease	HP:0032248	Persistent viremia	14.4202192841973	3.85247007957777e-05
Autoimmune disease	HP:0032251	Abnormal immune system morphology	4.28294368396877	8.6884310202474e-31
Autoimmune disease	HP:0032260	Opportunistic bacterial infection	5.25075140931654	0.00538094442399218
Autoimmune disease	HP:0020219	Motor seizure	0.238654528173346	9.44350780154858e-05
Autoimmune disease	HP:0010866	Abdominal wall defect	0.488348840379831	0.0097311122557912
Autoimmune disease	HP:0010864	Intellectual disability, severe	0.150464764429493	1.03960691510815e-05
Autoimmune disease	HP:0008551	Microtia	0.226127522331513	0.0184040335822053
Autoimmune disease	HP:0002438	Cerebellar malformation	0.227948404058008	0.0028296323703903
Autoimmune disease	HP:0003764	Nevus	0.223064621335434	0.0189320421838709
Autoimmune disease	HP:0003765	Psoriasiform dermatitis	5.60612958075403	0.00177055559542595
Autoimmune disease	HP:0032218	Decreased proportion of CD4-positive T cells	10.6864064852855	5.01868620525778e-08
Autoimmune disease	HP:0003701	Proximal muscle weakness	0.305664746212692	0.00783717991856219
Autoimmune disease	HP:0025270	Abnormal esophagus physiology	0.59353412325148	0.00726574132399227
Autoimmune disease	HP:0100820	Glomerulopathy	3.3590319560225	0.0248146674963311
Autoimmune disease	HP:0100827	Lymphocytosis	16.8748383131899	1.69997089948217e-07
Autoimmune disease	HP:0001288	Gait disturbance	0.50461233491597	6.52250443386876e-05
Autoimmune disease	HP:0001287	Meningitis	10.8089645300738	1.00172793337673e-14
Autoimmune disease	HP:0001284	Areflexia	0.3765435030228	0.0107962635709306
Autoimmune disease	HP:0100834	Neoplasm of the large intestine	0.158538890479215	0.0315787033295669
Autoimmune disease	HP:0001291	Abnormal cranial nerve morphology	0.446913473871619	0.0429699616675104
Autoimmune disease	HP:0001290	Generalized hypotonia	0.426254812932282	0.000368497858146551
Autoimmune disease	HP:0100840	Aplasia/Hypoplasia of the eyebrow	0.367280397000187	0.0360402839680253
Autoimmune disease	HP:0001263	Global developmental delay	0.447343100421098	5.31864049174852e-09
Autoimmune disease	HP:0002597	Abnormality of the vasculature	1.59887934980118	2.75936873936507e-06
Autoimmune disease	HP:0001265	Hyporeflexia	0.437837860070027	0.00941475294750906
Autoimmune disease	HP:0001260	Dysarthria	0.567268022997889	0.0191318757796629
Autoimmune disease	HP:0001262	Excessive daytime somnolence	2.58765775133895	0.0188194919673578
Autoimmune disease	HP:0002589	Gastrointestinal atresia	0	0.0220917619707727
Autoimmune disease	HP:0001257	Spasticity	0.377284920407925	7.18568751864419e-06
Autoimmune disease	HP:0001256	Intellectual disability, mild	0.296332505613084	0.00172848941482273
Autoimmune disease	HP:0001258	Spastic paraplegia	0.137439076478967	0.015648203291645
Autoimmune disease	HP:0001274	Agenesis of corpus callosum	0.460480622906031	0.0219725195796874
Autoimmune disease	HP:0001276	Hypertonia	0.36797607494895	2.84940859893166e-07
Autoimmune disease	HP:0001270	Motor delay	0.365787217136519	1.69159928484129e-06
Autoimmune disease	HP:0001273	Abnormal corpus callosum morphology	0.48051758691421	0.000296215602032716
Autoimmune disease	HP:0001272	Cerebellar atrophy	0.445431324140893	0.00676980704141349
Autoimmune disease	HP:0002573	Hematochezia	4.47667375320199	0.0197327947294736
Autoimmune disease	HP:0001238	Slender finger	0.131944323973739	0.0105462742368735
Autoimmune disease	HP:0002566	Intestinal malrotation	0	0.000876571536182893
Autoimmune disease	HP:0001252	Hypotonia	0.374969080455486	3.52692520718775e-11
Autoimmune disease	HP:0033725	Thin corpus callosum	0.447420619547809	0.000172686616671979
Autoimmune disease	HP:0002583	Colitis	10.0820917583346	1.0614188326601e-13
Autoimmune disease	HP:0001254	Lethargy	0.173560922169638	0.00235211421561277
Autoimmune disease	HP:0001251	Ataxia	0.583080146662489	0.00228698853175495
Autoimmune disease	HP:0001250	Seizure	0.666459283675979	0.00142087309986516
Autoimmune disease	HP:0001249	Intellectual disability	0.368660280099651	1.48589864069508e-12
Autoimmune disease	HP:0100806	Sepsis	3.76975073976753	9.31470319081689e-06
Autoimmune disease	HP:0100807	Long fingers	0.278330202969145	0.00303207041543658
Autoimmune disease	HP:0008771	Aplasia/Hypoplasia of the ear	0.302161232520069	0.0269717905817658
Autoimmune disease	HP:0008772	Aplasia/Hypoplasia of the external ear	0.313680143776133	0.0373598246441844
Autoimmune disease	HP:0006101	Finger syndactyly	0	3.57538287226684e-05
Autoimmune disease	HP:0008736	Hypoplasia of penis	0.283414302447079	8.60851336329344e-05
Autoimmune disease	HP:0100851	Abnormal emotion/affect behavior	0.537499344671652	0.00339061387705998
Autoimmune disease	HP:0100871	Abnormal palm morphology	0.542263078178341	0.0150405107697246
Autoimmune disease	HP:0008734	Decreased testicular size	0.145941475427806	0.0225503610814521
Autoimmune disease	HP:0410299	Decreased specific antibody response to polysaccharide vaccine	67.3171972113633	4.03755059109531e-09
Autoimmune disease	HP:0410294	Decreased specific antibody response to protein vaccine	14.007691427777	0.000195761557174749
Autoimmune disease	HP:0100886	Abnormality of globe location	0.361292993106295	2.8757871520585e-07
Autoimmune disease	HP:0100887	Abnormality of globe size	0.186256685728329	0.000252945628044817
Autoimmune disease	HP:0003808	Abnormal muscle tone	0.39387781177989	4.85373769128741e-12
Autoimmune disease	HP:0031065	Abnormal ovarian morphology	0.317715427299642	0.0367347901968861
Autoimmune disease	HP:0500267	Abnormal proportion of CD4-positive helper T cells	8.43572653050932	1.03314589268441e-05
Autoimmune disease	HP:0007370	Aplasia/Hypoplasia of the corpus callosum	0.47623547953514	0.00084236083917731
Autoimmune disease	HP:0031093	Abnormal breast morphology	0.401580640113073	0.00318495628660266
Autoimmune disease	HP:0007360	Aplasia/Hypoplasia of the cerebellum	0.298541724192881	6.77983449609717e-05
Autoimmune disease	HP:0007361	Abnormal pons morphology	0.163232039966819	0.0309923970177394
Autoimmune disease	HP:0007362	Aplasia/Hypoplasia of the brainstem	0	0.0231631474527334
Autoimmune disease	HP:0007364	Aplasia/Hypoplasia of the cerebrum	0.387115914465077	2.63308749551808e-09
Autoimmune disease	HP:0007367	Atrophy/Degeneration affecting the central nervous system	0.397623542497681	1.62947564844508e-05
Autoimmune disease	HP:0007369	Atrophy/Degeneration affecting the cerebrum	0.398138616067172	0.000172539807729732
Autoimmune disease	HP:0010993	Abnormal cerebral subcortex morphology	0.529354724262384	0.000189266241001377
Autoimmune disease	HP:0010987	Abnormal cellular immune system morphology	4.28543905589548	8.04743391928139e-30
Autoimmune disease	HP:0010990	Abnormality of the common coagulation pathway	2.40072951868231	0.0370508956022007
Autoimmune disease	HP:0008678	Renal hypoplasia/aplasia	0.450913965554373	0.022377397725769
Autoimmune disease	HP:0001220	Interphalangeal joint contracture of finger	0.386714307163525	0.0482155159073312
Autoimmune disease	HP:0032309	Abnormal granulocyte count	4.18342945273518	6.87586789567958e-13
Autoimmune disease	HP:0002521	Hypsarrhythmia	0.337223813721839	0.0496830118175856
Autoimmune disease	HP:0002540	Inability to walk	0.218471454080957	0.000225890229801644
Autoimmune disease	HP:0002538	Abnormal cerebral cortex morphology	0.55291815922003	0.00480758440723065
Autoimmune disease	HP:0002536	Abnormal cortical gyration	0.306629921252774	0.00098869394736019
Autoimmune disease	HP:0002500	Abnormal cerebral white matter morphology	0.52329184030467	0.000322835111202001
Autoimmune disease	HP:0002514	Cerebral calcification	2.04731489886712	0.0253133146628745
Autoimmune disease	HP:0031020	Bone marrow hypercellularity	3.65154020547081	0.0187678207257936
Autoimmune disease	HP:0000099	Glomerulonephritis	2.95606589098305	0.00411499914088469
Autoimmune disease	HP:0000095	Abnormal renal glomerulus morphology	2.07750969797577	0.0102214867166951
Autoimmune disease	HP:0012084	Abnormality of skeletal muscle fiber size	0.160073189656469	0.0312877289601927
Autoimmune disease	HP:0012072	Aciduria	0	0.00469042103981095
Autoimmune disease	HP:0025373	Interictal EEG abnormality	0.369429269293777	0.00801495176850951
Autoimmune disease	HP:0000078	Abnormality of the genital system	0.56646298319084	4.79854703370321e-05
Autoimmune disease	HP:0000069	Abnormality of the ureter	0.334016103338197	0.00344065550922109
Autoimmune disease	HP:0001399	Hepatic failure	2.12702957471601	0.0166740358085094
Autoimmune disease	HP:0000080	Abnormality of reproductive system physiology	0.528456184364848	0.00195704064546936
Autoimmune disease	HP:0000079	Abnormality of the urinary system	0.721788687772781	0.00719226592187394
Autoimmune disease	HP:0001385	Hip dysplasia	0.226127522331513	0.0184040335822053
Autoimmune disease	HP:0000054	Micropenis	0.302835604454025	0.00788513562068349
Autoimmune disease	HP:0001386	Joint swelling	6.54544001703733	2.90832615002273e-06
Autoimmune disease	HP:0000055	Abnormality of female external genitalia	0.242783423293238	0.02520719698313
Autoimmune disease	HP:0000050	Hypoplastic male external genitalia	0.245989807920929	6.53141596798932e-06
Autoimmune disease	HP:0025354	Abnormal cellular phenotype	2.76426784985188	6.53917428342143e-13
Autoimmune disease	HP:0000047	Hypospadias	0.0557846917413257	1.25291931766197e-06
Autoimmune disease	HP:0001392	Abnormality of the liver	1.80603872886241	1.3652571241557e-06
Autoimmune disease	HP:0001394	Cirrhosis	1.930706083903	0.0275868571213992
Autoimmune disease	HP:0000062	Ambiguous genitalia	0.158538890479215	0.0315787033295669
Autoimmune disease	HP:0025337	Red eye	3.29540728863822	0.000183577645373567
Autoimmune disease	HP:0000058	Abnormal labia morphology	0	0.0346472176554242
Autoimmune disease	HP:0001388	Joint laxity	0.278330202969145	0.00303207041543658
Autoimmune disease	HP:0000032	Abnormality of male external genitalia	0.376360955791967	2.77165258781702e-07
Autoimmune disease	HP:0002693	Abnormal skull base morphology	0.335392108177242	0.0200063574856717
Autoimmune disease	HP:0001360	Holoprosencephaly	0	0.0339904640163664
Autoimmune disease	HP:0000028	Cryptorchidism	0.366389171297699	2.35147129064406e-05
Autoimmune disease	HP:0000025	Functional abnormality of male internal genitalia	0.384268787514892	0.0263212784292295
Autoimmune disease	HP:0000027	Azoospermia	0.17721161768133	0.0444598183170565
Autoimmune disease	HP:0001373	Joint dislocation	0.302803192662509	0.000720179085872918
Autoimmune disease	HP:0000045	Abnormality of the scrotum	0.154106468957869	0.0330247104457439
Autoimmune disease	HP:0025323	Abnormal arterial physiology	2.04053706521269	0.0146461458796234
Autoimmune disease	HP:0001370	Rheumatoid arthritis	23.2380348005559	8.61846109990781e-10
Autoimmune disease	HP:0001371	Flexion contracture	0.648971681598907	0.0342382644321857
Autoimmune disease	HP:0000036	Abnormal penis morphology	0.261055223995293	3.79382405110381e-07
Autoimmune disease	HP:0000035	Abnormal testis morphology	0.362916722868831	1.25882908513104e-06
Autoimmune disease	HP:0001369	Arthritis	3.89471021225522	7.49238413434822e-10
Autoimmune disease	HP:0008872	Feeding difficulties in infancy	0.255909015343343	4.02159893270976e-06
Autoimmune disease	HP:0008850	Severe postnatal growth retardation	5.39002427937875	0.000389350272949205
Autoimmune disease	HP:0008843	Hip osteoarthritis	13.0968300607595	1.29336298865905e-05
Autoimmune disease	HP:0012090	Abnormal pancreas morphology	0.168209619711394	0.0459255123739443
Autoimmune disease	HP:0031179	Nuchal rigidity	7.1891441996817	0.0159046675118108
Autoimmune disease	HP:0410018	Recurrent ear infections	4.5747870399123	0.0407906168134131
Autoimmune disease	HP:0410008	Abnormality of the peripheral nervous system	0.49592723278764	0.0173441077688798
Autoimmune disease	HP:0007499	Recurrent staphylococcal infections	6.59918518580876	4.79007076164416e-05
Autoimmune disease	HP:0007477	Abnormal dermatoglyphics	0.24671177283997	0.000825833388186437
Autoimmune disease	HP:0001337	Tremor	0.577181759630192	0.0214545815662653
Autoimmune disease	HP:0000006	Autosomal dominant inheritance	0.772763328757466	0.0274029161212746
Autoimmune disease	HP:0001339	Lissencephaly	0.323964872186456	0.0363252070632861
Autoimmune disease	HP:0000008	Abnormal morphology of female internal genitalia	0.411330483510043	0.00231815658108728
Autoimmune disease	HP:0000003	Multicystic kidney dysplasia	0.155556326738835	0.0324471231184463
Autoimmune disease	HP:0000002	Abnormality of body height	0.427426806696368	1.24437956745421e-07
Autoimmune disease	HP:0002664	Neoplasm	1.79764696762322	6.16324376206451e-06
Autoimmune disease	HP:0001336	Myoclonus	0.386114550803501	0.00807556896925354
Autoimmune disease	HP:0000005	Mode of inheritance	0.819654608223396	0.0145742602055172
Autoimmune disease	HP:0002665	Lymphoma	7.41008380654204	4.77325140486188e-15
Autoimmune disease	HP:0000023	Inguinal hernia	0.261583698094315	0.00158912419917409
Autoimmune disease	HP:0002683	Abnormal calvaria morphology	0.524523004080237	0.000677013652499329
Autoimmune disease	HP:0025300	Malar rash	12.0066626479713	0.000320031070611373
Autoimmune disease	HP:0001344	Absent speech	0.517549669226517	0.0281029753924621
Autoimmune disease	HP:0001347	Hyperreflexia	0.406828711314816	5.10948771910695e-05
Autoimmune disease	HP:0001321	Cerebellar hypoplasia	0.306605458561177	0.00030067768220631
Autoimmune disease	HP:0002650	Scoliosis	0.350893297285558	1.20450974502378e-07
Autoimmune disease	HP:0001320	Cerebellar vermis hypoplasia	0.139474108682571	0.000185869249992202
Autoimmune disease	HP:0001319	Neonatal hypotonia	0.197604211332637	0.00654848977060853
Autoimmune disease	HP:0001315	Reduced tendon reflexes	0.389391976114705	0.000313730195488956
Autoimmune disease	HP:0001317	Abnormal cerebellum morphology	0.299499419871288	1.78191539732518e-08
Autoimmune disease	HP:0001311	Abnormal nervous system electrophysiology	0.403951881673478	0.000226377231303542
Autoimmune disease	HP:0001332	Dystonia	0.375706116014551	0.000573155105590803
Autoimmune disease	HP:0032436	Abnormal circulating C-reactive protein concentration	5.48287492399251	1.27863023271754e-05
Autoimmune disease	HP:0031105	Abnormal uterus morphology	0.136304095128272	0.0159381367664343
Autoimmune disease	HP:0001328	Specific learning disability	0.358981084970845	0.0147275204033331
Autoimmune disease	HP:0001324	Muscle weakness	0.544306581226172	0.00078810368027838
Autoimmune disease	HP:0002624	Abnormal venous morphology	0.250147073742275	0.036209125387331
Autoimmune disease	HP:0031123	Recurrent gastroenteritis	8.39736336300427	0.0034513532162616
Autoimmune disease	HP:0001305	Dandy-Walker malformation	0.147242094431846	0.022210758757072
Autoimmune disease	HP:0002633	Vasculitis	12.6038401178946	2.13688244978163e-16
Autoimmune disease	HP:0001300	Parkinsonism	0.149913635498239	0.0217417268935939
Autoimmune disease	HP:0001302	Pachygyria	0.250147073742275	0.036209125387331
Autoimmune disease	HP:0033796	Abnormal leukocyte physiology	6.91462491560522	5.63029238925959e-31
Autoimmune disease	HP:0002608	Celiac disease	5.31036477391973	0.00221994655991703
Autoimmune disease	HP:0002613	Biliary cirrhosis	7.00210673095108	0.00197419563525519
Autoimmune disease	HP:0002611	Cholestatic liver disease	7.64118565213462	0.00146078012326672
Autoimmune disease	HP:0008936	Axial hypotonia	0.304091627341733	0.00236195740013212
Autoimmune disease	HP:0012190	T-cell lymphoma	12.6213025256813	6.42025362789713e-05
Autoimmune disease	HP:0012191	B-cell lymphoma	13.8062005618365	5.29938400696704e-07
Autoimmune disease	HP:0000193	Bifid uvula	0.123079448501377	0.00750505178681213
Autoimmune disease	HP:0012179	Craniofacial dystonia	0.171699055191219	0.0449501797556169
Autoimmune disease	HP:0012189	Hodgkin lymphoma	4.94157730672326	0.00664559689015817
Autoimmune disease	HP:0000189	Narrow palate	0.319771869095034	0.0365277859004793
Autoimmune disease	HP:0012176	Abnormal natural killer cell morphology	7.43326726338426	2.82143337052308e-06
Autoimmune disease	HP:0012177	Abnormal natural killer cell physiology	20.1861029002072	1.14388892495585e-05
Autoimmune disease	HP:0012178	Reduced natural killer cell activity	20.1861029002072	1.14388892495585e-05
Autoimmune disease	HP:0000175	Cleft palate	0.19468024513535	2.56080896887299e-07
Autoimmune disease	HP:0000174	Abnormal palate morphology	0.251337168338616	6.28538441627971e-11
Autoimmune disease	HP:0000177	Abnormal upper lip morphology	0.315918518978254	2.00391646161635e-07
Autoimmune disease	HP:0000172	Abnormal uvula morphology	0.101744966187706	0.00170405324146198
Autoimmune disease	HP:0000168	Abnormality of the gingiva	1.69605319898526	0.0338031609006724
Autoimmune disease	HP:0012156	Hemophagocytosis	16.8748383131899	1.69997089948217e-07
Autoimmune disease	HP:0000178	Abnormal lower lip morphology	0.250007564978009	0.00528405556253147
Autoimmune disease	HP:0000153	Abnormality of the mouth	0.660189597820352	0.000342081271667246
Autoimmune disease	HP:0000152	Abnormality of head or neck	0.818904497361009	0.0343291330002669
Autoimmune disease	HP:0000155	Oral ulcer	6.25136009893809	2.67224007195159e-05
Autoimmune disease	HP:0000154	Wide mouth	0.361224893881896	0.0366385474962129
Autoimmune disease	HP:0025452	Pyoderma gangrenosum	7.1891441996817	0.0159046675118108
Autoimmune disease	HP:0012143	Abnormal megakaryocyte morphology	3.53345759418398	0.0377508084162807
Autoimmune disease	HP:0012144	Abnormal monocyte morphology	9.1772856259715	0.000228582894494377
Autoimmune disease	HP:0012145	Abnormality of multiple cell lineages in the bone marrow	4.08913562922726	1.47935117455851e-09
Autoimmune disease	HP:0000164	Abnormality of the dentition	0.605431222987083	0.00572741451553568
Autoimmune disease	HP:0000163	Abnormal oral cavity morphology	0.660902499551749	0.000490183457963646
Autoimmune disease	HP:0000160	Narrow mouth	0.337115545292287	0.0198853911060751
Autoimmune disease	HP:0000157	Abnormality of the tongue	0.541576601226265	0.0320128702398072
Autoimmune disease	HP:0025439	Pharyngitis	8.39736336300427	0.0034513532162616
Autoimmune disease	HP:0000159	Abnormal lip morphology	0.342198655424373	4.90365049064065e-08
Autoimmune disease	HP:0007663	Reduced visual acuity	0.562602048066776	0.0212630280066997
Autoimmune disease	HP:0410043	Abnormal neural tube morphology	0.475602091413237	0.0374345288092739
Autoimmune disease	HP:0410042	Abnormal liver morphology	2.02473221313283	1.08125730724247e-07
Autoimmune disease	HP:0410030	Cleft lip	0.267697295460149	0.0102477202641886
Autoimmune disease	HP:0008972	Decreased activity of mitochondrial respiratory chain	0	0.000879073328314783
Autoimmune disease	HP:0008947	Infantile muscular hypotonia	0.27986756287434	0.0141036152548306
Autoimmune disease	HP:0002705	High, narrow palate	0.133008108358228	0.0104525104899607
Autoimmune disease	HP:0031292	Cutaneous abscess	6.54690963293494	0.000347484207870854
Autoimmune disease	HP:0002718	Recurrent bacterial infections	4.72062455130421	6.32072452099595e-13
Autoimmune disease	HP:0002719	Recurrent infections	2.46798065920066	2.08862482241056e-13
Autoimmune disease	HP:0002716	Lymphadenopathy	8.12838279288334	3.22552994928365e-28
Autoimmune disease	HP:0002714	Downturned corners of mouth	0.112941059992767	0.0034821730244533
Autoimmune disease	HP:0002715	Abnormality of the immune system	1.78260817192936	1.1487359105453e-09
Autoimmune disease	HP:0410134	Physical urticaria	11.2167003753663	0.000101905894699668
Autoimmune disease	HP:0006265	Aplasia/Hypoplasia of fingers	0.164796946723138	4.33025364106972e-05
Autoimmune disease	HP:0000130	Abnormality of the uterus	0.15920728503234	0.000779223509082437
Autoimmune disease	HP:0002793	Abnormal pattern of respiration	0.538321942352757	0.00310757773435332
Autoimmune disease	HP:0012115	Hepatitis	5.77036816974234	9.61429701754417e-09
Autoimmune disease	HP:0012116	Abnormal circulating albumin concentration	1.99071472870053	0.0494166908737497
Autoimmune disease	HP:0012122	Anterior uveitis	30.3787690988741	8.59897711477196e-09
Autoimmune disease	HP:0025426	Abnormal bronchus morphology	3.8658500408409	2.66949497573366e-09
Autoimmune disease	HP:0025423	Abnormal larynx morphology	0	0.00133695915954465
Autoimmune disease	HP:0002788	Recurrent upper respiratory tract infections	4.43141140634545	1.47771227812027e-10
Autoimmune disease	HP:0000123	Nephritis	2.20515582840012	0.0217856033493185
Autoimmune disease	HP:0000144	Decreased fertility	0.468592616959116	0.0398559118056854
Autoimmune disease	HP:0012103	Abnormality of the mitochondrion	0.168212063118425	0.00162669084467513
Autoimmune disease	HP:0012110	Hypoplasia of the pons	0	0.0237275135447881
Autoimmune disease	HP:0000135	Hypogonadism	0.364654992134804	0.0018848518088235
Autoimmune disease	HP:0000137	Abnormality of the ovary	0.395395352103247	0.0353504307526319
Autoimmune disease	HP:0001438	Abnormal abdomen morphology	2.49966844577809	2.83101189134913e-12
Autoimmune disease	HP:0000107	Renal cyst	0.468592616959116	0.0398559118056854
Autoimmune disease	HP:0025408	Abnormal spleen morphology	3.23343816866039	1.34829493860059e-16
Autoimmune disease	HP:0001433	Hepatosplenomegaly	5.30773568716392	1.37827566309211e-13
Autoimmune disease	HP:0001435	Abnormality of the shoulder girdle musculature	0	0.000879073328314783
Autoimmune disease	HP:0002783	Recurrent lower respiratory tract infections	5.43704117900436	7.33269492169041e-16
Autoimmune disease	HP:0000119	Abnormality of the genitourinary system	0.680686624776527	0.000325415828088962
Autoimmune disease	HP:0001446	Abnormality of the musculature of the upper limbs	0.140678659086156	0.000185231116248021
Autoimmune disease	HP:0002750	Delayed skeletal maturation	0.395512197827029	0.00782737531595819
Autoimmune disease	HP:0002751	Kyphoscoliosis	0.200009795718047	0.00644079923019617
Autoimmune disease	HP:0001410	Decreased liver function	1.86264296582419	0.0278698917603409
Autoimmune disease	HP:0002758	Osteoarthritis	2.86384360847159	0.0114455778663616
Autoimmune disease	HP:0002754	Osteomyelitis	3.83199281271229	0.000768395029536813
Autoimmune disease	HP:0001421	Abnormality of the musculature of the hand	0	0.00457904960034967
Autoimmune disease	HP:0002729	Follicular hyperplasia	9.33858534707638	0.000735844782561204
Autoimmune disease	HP:0002728	Chronic mucocutaneous candidiasis	12.2539914175575	4.51903623015248e-12
Autoimmune disease	HP:0031263	Abnormal renal corpuscle morphology	2.06152510626368	0.010659363549292
Autoimmune disease	HP:0002725	Systemic lupus erythematosus	7.99210544966289	1.44666754915473e-05
Autoimmune disease	HP:0002726	Recurrent Staphylococcus aureus infections	5.35498703285054	0.000925961294857644
Autoimmune disease	HP:0002724	Recurrent Aspergillus infections	6.3075552419589	0.00108112603902782
Autoimmune disease	HP:0002721	Immunodeficiency	7.38885521078343	4.05996314571224e-26
Autoimmune disease	HP:0002722	Recurrent abscess formation	9.1772856259715	0.000228582894494377
Autoimmune disease	HP:0002720	Decreased circulating IgA level	9.39262936737362	1.05035616052855e-12
Autoimmune disease	HP:0002733	Abnormal lymph node morphology	8.89429615558415	3.868966643747e-33
Autoimmune disease	HP:0002028	Chronic diarrhea	5.15610991710443	4.55266969802915e-08
Autoimmune disease	HP:0040313	Oligoarthritis	29.4757533005765	4.79040520316743e-07
Autoimmune disease	HP:0002039	Anorexia	2.85130294958172	0.00230477411973143
Autoimmune disease	HP:0002037	Inflammation of the large intestine	9.65196184557075	1.82577826152317e-15
Autoimmune disease	HP:0002013	Vomiting	0.473873924954765	0.0284655916106927
Autoimmune disease	HP:0002014	Diarrhea	2.95643089719727	5.97268995008748e-10
Autoimmune disease	HP:0002011	Morphological central nervous system abnormality	0.716380104735292	0.0011554246937608
Autoimmune disease	HP:0002012	Abnormality of the abdominal organs	1.73778561030781	1.18644786978441e-06
Autoimmune disease	HP:0002007	Frontal bossing	0.439156949678408	0.00938306056501594
Autoimmune disease	HP:0002024	Malabsorption	1.98469421230738	0.00524541458389887
Autoimmune disease	HP:0002019	Constipation	0.544612850588732	0.0409200579166592
Autoimmune disease	HP:0002015	Dysphagia	0.510243922952231	0.0147071520643535
Autoimmune disease	HP:0003347	Impaired lymphocyte transformation with phytohemagglutinin	29.4757533005765	4.79040520316743e-07
Autoimmune disease	HP:0003319	Abnormality of the cervical spine	0.51014029638847	0.0220259727693782
Autoimmune disease	HP:0002002	Deep philtrum	0	0.0493788124673681
Autoimmune disease	HP:0003326	Myalgia	2.33021928997434	0.0014698516738769
Autoimmune disease	HP:0003312	Abnormal form of the vertebral bodies	0.383509524720458	0.00589838768507488
Autoimmune disease	HP:0100533	Inflammatory abnormality of the eye	4.72062455130421	6.32072452099595e-13
Autoimmune disease	HP:0011815	Cephalocele	0.151285835784852	0.0216118632626992
Autoimmune disease	HP:0100552	Neoplasm of the tracheobronchial system	4.47667375320199	0.0197327947294736
Autoimmune disease	HP:0100542	Abnormal localization of kidney	0.380014240453011	0.0486442641932892
Autoimmune disease	HP:0100543	Cognitive impairment	0.611932411002456	0.031573313499456
Autoimmune disease	HP:0100547	Abnormal forebrain morphology	0.50784670060543	1.46192077995278e-07
Autoimmune disease	HP:0002099	Asthma	2.34520798710598	0.00465770364466193
Autoimmune disease	HP:0002097	Emphysema	2.86384360847159	0.0114455778663616
Autoimmune disease	HP:0011804	Abnormal muscle physiology	0.52906037530497	5.26918116105673e-08
Autoimmune disease	HP:0011805	Abnormal skeletal muscle morphology	0.523984681359427	1.50680464723721e-06
Autoimmune disease	HP:0002093	Respiratory insufficiency	0.460947287059638	0.00134565749911153
Autoimmune disease	HP:0002091	Restrictive ventilatory defect	2.73531330803993	0.00311887247638692
Autoimmune disease	HP:0011800	Midface retrusion	0.269144590500244	0.0021967956219194
Autoimmune disease	HP:0002090	Pneumonia	3.67583791071425	9.22182478682644e-12
Autoimmune disease	HP:0002079	Hypoplasia of the corpus callosum	0.436990326475374	0.00519855805064841
Autoimmune disease	HP:0002073	Progressive cerebellar ataxia	0	0.0146062474498705
Autoimmune disease	HP:0002088	Abnormal lung morphology	1.91020497747364	4.2010733035192e-08
Autoimmune disease	HP:0002086	Abnormality of the respiratory system	1.25721474528361	0.0243457718557136
Autoimmune disease	HP:0002087	Abnormality of the upper respiratory tract	1.92998576422014	0.000242597507594879
Autoimmune disease	HP:0002084	Encephalocele	0.151285835784852	0.0216118632626992
Autoimmune disease	HP:0030956	Abnormality of cardiovascular system electrophysiology	0.479835373608891	0.00547879455786548
Autoimmune disease	HP:0030955	Alcoholism	3.35659467979111	0.0433467111325348
Autoimmune disease	HP:0030962	Abnormal morphology of the great vessels	0.603723935023657	0.0168650117116529
Autoimmune disease	HP:0030968	Abnormal pulmonary vein morphology	0	0.0329128875832354
Autoimmune disease	HP:0100518	Dysuria	4.19348279698665	0.0489101881801988
Autoimmune disease	HP:0002069	Bilateral tonic-clonic seizure	0.279016755501876	0.000921819519814975
Autoimmune disease	HP:0002067	Bradykinesia	0.171699055191219	0.0449501797556169
Autoimmune disease	HP:0002060	Abnormal cerebral morphology	0.517108749249615	3.82362935132778e-07
Autoimmune disease	HP:0002061	Lower limb spasticity	0.320630479737546	0.0149568981236962
Autoimmune disease	HP:0100520	Oliguria	5.59186977821339	0.0268043164490435
Autoimmune disease	HP:0002059	Cerebral atrophy	0.380958718910101	0.000135616258737934
Autoimmune disease	HP:0011792	Neoplasm by histology	0.372201524188674	0.00444741334122703
Autoimmune disease	HP:0011793	Neoplasm by anatomical site	1.86084746042482	2.02785367650775e-06
Autoimmune disease	HP:0009473	Joint contracture of the hand	0.444890651988805	0.043029643223192
Autoimmune disease	HP:0010461	Abnormality of the male genitalia	0.427375208137528	2.88625515229434e-06
Autoimmune disease	HP:0010460	Abnormality of the female genitalia	0.37171641161488	0.000240424823356407
Autoimmune disease	HP:0034430	Abnormal joint physiology	0.486989717896318	1.28242369778106e-05
Autoimmune disease	HP:0010442	Polydactyly	0.223785502019622	0.00195512944850083
Autoimmune disease	HP:0034434	Abnormal communication	0.440221302235495	6.25756474451327e-06
Autoimmune disease	HP:0010450	Esophageal stenosis	3.81739034036594	0.0161463442550131
Autoimmune disease	HP:0010438	Abnormal ventricular septum morphology	0.257345838732505	1.76529426108352e-05
Autoimmune disease	HP:0033127	Abnormality of the musculoskeletal system	0.744772350257374	0.00106160589367804
Autoimmune disease	HP:0011747	Abnormality of the anterior pituitary	0.441453828554161	0.0235064608508572
Autoimmune disease	HP:0100585	Telangiectasia of the skin	3.61826174527999	0.000375796243220362
Autoimmune disease	HP:0033151	Abnormal pharynx morphology	3.93488053100585	1.04778504563063e-09
Autoimmune disease	HP:0011729	Abnormality of joint mobility	0.486989717896318	1.28242369778106e-05
Autoimmune disease	HP:0011718	Abnormality of the pulmonary veins	0	0.0329128875832354
Autoimmune disease	HP:0005918	Abnormal finger phalanx morphology	0.443772223195558	0.000813732510939351
Autoimmune disease	HP:0005927	Aplasia/hypoplasia involving bones of the hand	0.190003240456428	2.40155764948494e-06
Autoimmune disease	HP:0005922	Abnormal hand morphology	0.44217655412176	1.56084841409871e-05
Autoimmune disease	HP:0010490	Abnormality of the palmar creases	0.229013109070602	0.00279176062832878
Autoimmune disease	HP:0010468	Aplasia/Hypoplasia of the testes	0.124945738905485	0.00729751988992622
Autoimmune disease	HP:0009484	Deviation of the hand or of fingers of the hand	0.331558775800677	0.000178829584290027
Autoimmune disease	HP:0002157	Azotemia	0.117794845636337	0.00510660133846592
Autoimmune disease	HP:0002151	Increased serum lactate	0.174485242183401	0.00231711943625468
Autoimmune disease	HP:0002167	Abnormality of speech or vocalization	0.520426985179235	5.07152112823453e-06
Autoimmune disease	HP:0003496	Increased circulating IgM level	9.29665281143552	5.15860584611907e-07
Autoimmune disease	HP:0003493	Antinuclear antibody positivity	17.0917095548043	1.70609116895744e-16
Autoimmune disease	HP:0002135	Basal ganglia calcification	2.89507884072915	0.0403286390344905
Autoimmune disease	HP:0003457	EMG abnormality	0.200822086441521	0.000734661629898669
Autoimmune disease	HP:0002126	Polymicrogyria	0.19183358686654	0.00454861651567087
Autoimmune disease	HP:0002143	Abnormal spinal cord morphology	0.31346302424755	0.00322224357228003
Autoimmune disease	HP:0003468	Abnormal vertebral morphology	0.315465438082415	0.00017091563442978
Autoimmune disease	HP:0004798	Recurrent infection of the gastrointestinal tract	10.0072038994217	2.48322428856485e-08
Autoimmune disease	HP:0002113	Pulmonary infiltrates	6.97530467447485	2.37848767641377e-07
Autoimmune disease	HP:0002110	Bronchiectasis	4.62650249129003	1.14390277326691e-10
Autoimmune disease	HP:0002103	Abnormal pleura morphology	2.40255255255572	0.000826978852799188
Autoimmune disease	HP:0002104	Apnea	0.374657488220742	0.00442868747100052
Autoimmune disease	HP:0002123	Generalized myoclonic seizure	0.166517242950022	0.0466062716683425
Autoimmune disease	HP:0002121	Generalized non-motor (absence) seizure	0.124005629988997	0.00738805626497366
Autoimmune disease	HP:0003453	Antineutrophil antibody positivity	7.76582123010365	0.000454684642090878
Autoimmune disease	HP:0002120	Cerebral cortical atrophy	0.296332505613084	0.00172848941482273
Autoimmune disease	HP:0002118	Abnormal cerebral ventricle morphology	0.430934563083861	3.22082949821463e-05
Autoimmune disease	HP:0002119	Ventriculomegaly	0.391014153859188	5.41858622793189e-05
Autoimmune disease	HP:0003418	Back pain	0	0.0328522609577788
Autoimmune disease	HP:0002102	Pleuritis	8.98990703553401	2.27454063487403e-05
Autoimmune disease	HP:0011947	Respiratory tract infection	2.39380956020355	1.98459058017923e-10
Autoimmune disease	HP:0010609	Skin tags	0	0.0346472176554242
Autoimmune disease	HP:0011927	Short digit	0.227829174053598	1.23807365524094e-06
Autoimmune disease	HP:0011923	Decreased activity of mitochondrial complex I	0	0.0149359978264642
Autoimmune disease	HP:0011922	Abnormal activity of mitochondrial respiratory chain	0	0.000936639960223803
Autoimmune disease	HP:0011915	Cardiovascular calcification	2.70817083853147	0.0498739546871423
Autoimmune disease	HP:0011911	Abnormal metacarpophalangeal joint morphology	12.2599190540406	4.29260846675062e-06
Autoimmune disease	HP:0009601	Aplasia/Hypoplasia of the thumb	0.130897291958618	0.0106765757464915
Autoimmune disease	HP:0002198	Dilated fourth ventricle	0.126869014813105	0.00719470741211512
Autoimmune disease	HP:0002197	Generalized-onset seizure	0.192128013252323	0.000355101056848326
Autoimmune disease	HP:0002194	Delayed gross motor development	0.393950895634871	0.00240798563983638
Autoimmune disease	HP:0011900	Hypofibrinogenemia	3.36147427620518	0.0144198978895318
Autoimmune disease	HP:0002169	Clonus	0.163232039966819	0.0309923970177394
Autoimmune disease	HP:0010576	Intracranial cystic lesion	0.195255228231641	0.0067328566006907
Autoimmune disease	HP:0011897	Neutrophilia	8.42033358664678	0.000102493992275022
Autoimmune disease	HP:0011898	Abnormality of circulating fibrinogen	3.92609798748081	0.00412378205772946
Autoimmune disease	HP:0011893	Abnormal leukocyte count	5.58356368557264	1.32800084199021e-33
Autoimmune disease	HP:0011895	Anemia due to reduced life span of red cells	6.6626897798697	2.98481208653604e-15
Autoimmune disease	HP:0010549	Weakness due to upper motor neuron dysfunction	0.542133445271084	0.0208970222513104
Autoimmune disease	HP:0011875	Abnormal platelet morphology	3.18866539509378	4.9831969774682e-12
Autoimmune disease	HP:0011873	Abnormal platelet count	3.24264050666414	2.80785026367966e-12
Autoimmune disease	HP:0010550	Paraplegia	0.334939836513888	0.0499018834520522
Autoimmune disease	HP:0009553	Abnormality of the hairline	0.407916034569779	0.0256044320936041
Autoimmune disease	HP:0011842	Abnormal skeletal morphology	0.656833621103513	2.87867949249054e-05
Autoimmune disease	HP:0011843	Abnormal musculoskeletal physiology	0.637304726247599	0.0010909396692962
Autoimmune disease	HP:0011844	Abnormal appendicular skeleton morphology	0.522470100297259	1.68068189184675e-06
Autoimmune disease	HP:0011840	Abnormality of T cell physiology	8.74912462571014	2.80488701884301e-10
Autoimmune disease	HP:0011839	Abnormal T cell count	14.0747710263015	8.60196008892832e-28
Autoimmune disease	HP:0100490	Camptodactyly of finger	0.309745113816348	0.0265390916292673
Autoimmune disease	HP:0100491	Abnormality of lower limb joint	0.588457970635276	0.0139181881782172
Autoimmune disease	HP:0011834	Moyamoya phenomenon	7.46135824038487	0.00476485573382405
Autoimmune disease	HP:0011830	Abnormal oral mucosa morphology	2.55237104879566	1.06001402218926e-06
Autoimmune disease	HP:0002269	Abnormality of neuronal migration	0.245152166005122	2.92488884752352e-05
Autoimmune disease	HP:0002250	Abnormal large intestine morphology	2.7591563281734	5.42855750887517e-07
Autoimmune disease	HP:0100711	Abnormal thoracic spine morphology	0	0.0106757561321651
Autoimmune disease	HP:0003577	Congenital onset	0.404476206593578	3.57675011495584e-06
Autoimmune disease	HP:0002246	Abnormal duodenum morphology	0	0.0223457751123966
Autoimmune disease	HP:0100721	Mediastinal lymphadenopathy	12.9894792979223	1.80860050110874e-07
Autoimmune disease	HP:0100725	Lichenification	5.59186977821339	0.0268043164490435
Autoimmune disease	HP:0100723	Gastrointestinal stroma tumor	9.8236512151246	4.90573346895586e-05
Autoimmune disease	HP:0100729	Large face	0.301440322814887	0.0079342247885648
Autoimmune disease	HP:0003565	Elevated erythrocyte sedimentation rate	11.7820979635558	7.24735755934544e-12
Autoimmune disease	HP:0003560	Muscular dystrophy	0	0.0354525911489285
Autoimmune disease	HP:0003557	Increased variability in muscle fiber diameter	0.166517242950022	0.0466062716683425
Autoimmune disease	HP:0002242	Abnormal intestine morphology	1.60355310339509	0.0009640096186526
Autoimmune disease	HP:0002240	Hepatomegaly	2.335700882452	1.08378538253923e-08
Autoimmune disease	HP:0002239	Gastrointestinal hemorrhage	1.87218226119229	0.0394168633086044
Autoimmune disease	HP:0002206	Pulmonary fibrosis	4.0541186599471	0.000152159672128384
Autoimmune disease	HP:0002205	Recurrent respiratory infections	2.80909269074298	1.07103473198906e-12
Autoimmune disease	HP:0002202	Pleural effusion	2.32958648638349	0.0364066506439627
Autoimmune disease	HP:0200102	Sparse or absent eyelashes	0	0.0149359978264642
Autoimmune disease	HP:0003549	Abnormality of connective tissue	0.752071034974909	0.0337728010695978
Autoimmune disease	HP:0003546	Exercise intolerance	0	0.00975565900144687
Autoimmune disease	HP:0200149	CSF lymphocytic pleiocytosis	8.41266100313859	0.000326591808174672
Autoimmune disease	HP:0100790	Hernia	0.41834105863661	0.00125872194239293
Autoimmune disease	HP:0010720	Abnormal hair pattern	0.500839086091694	0.0336498429467807
Autoimmune disease	HP:0010702	Increased circulating antibody level	6.40819249471866	5.94851532622454e-11
Autoimmune disease	HP:0010701	Abnormal immunoglobulin level	7.45285004805686	1.68460975457658e-30
Autoimmune disease	HP:0100736	Abnormal soft palate morphology	0.0769292194678952	8.04018515651916e-05
Autoimmune disease	HP:0100758	Gangrene	3.79075619743987	0.00148195413768229
Autoimmune disease	HP:0100763	Abnormality of the lymphatic system	2.97525226685233	5.73197750246224e-17
Autoimmune disease	HP:0100769	Synovitis	22.4936721182157	2.19810900056033e-07
Autoimmune disease	HP:0007052	Multifocal cerebral white matter abnormalities	4.5747870399123	0.0407906168134131
Autoimmune disease	HP:0008386	Aplasia/Hypoplasia of the nails	0.310007609100798	0.0109543514671579
Autoimmune disease	HP:0032012	Heterotropia	0.372044517671973	0.0196676966422566
Autoimmune disease	HP:0008373	Puberty and gonadal disorders	0.375586855255763	0.000180776922339172
Autoimmune disease	HP:0034681	Finger joint contracture	0.337115545292287	0.0198853911060751
Autoimmune disease	HP:0010674	Abnormal curvature of the vertebral column	0.388615852612104	2.61208700726192e-07
Autoimmune disease	HP:0010662	Abnormality of the diencephalon	0.268452248152575	0.0495594022796608
Autoimmune disease	HP:0010668	Abnormal zygomatic bone morphology	0.0783463810624423	0.000121070105134501
Autoimmune disease	HP:0032039	Abnormality of the ocular adnexa	0.659619452428275	0.00321199828450898
Autoimmune disease	HP:0011993	Impaired neutrophil bactericidal activity	25.2342866232521	5.46078994269936e-06
Autoimmune disease	HP:0011994	Abnormal atrial septum morphology	0.302068558012462	9.35459746965365e-05
Autoimmune disease	HP:0010651	Abnormal meningeal morphology	0.19296087197478	0.00453285792618446
Autoimmune disease	HP:0011990	Abnormality of neutrophil physiology	11.7888090686797	2.09175785916005e-05
Autoimmune disease	HP:0011991	Abnormal neutrophil count	3.7254227665538	3.37851896243642e-09
Autoimmune disease	HP:0007018	Attention deficit hyperactivity disorder	0.471800177326859	0.0204409605688568
Autoimmune disease	HP:0011971	Dermatographic urticaria	9.33858534707638	0.000735844782561204
Autoimmune disease	HP:0032064	Gastrointestinal eosinophilia	12.0066626479713	0.000320031070611373
Autoimmune disease	HP:0011968	Feeding difficulties	0.313755175410127	4.11340329833311e-09
Autoimmune disease	HP:0032076	Abnormal male urethral meatus morphology	0.157311351565635	2.1263977381177e-05
Autoimmune disease	HP:0010628	Facial palsy	0.38445513306179	0.0482827586157641
Autoimmune disease	HP:0020085	Infection following live vaccination	21.1109798493697	8.96577374628248e-09
Autoimmune disease	HP:0003510	Severe short stature	0	0.0065216444269651
Autoimmune disease	HP:0020071	Viremia	14.4202192841973	3.85247007957777e-05
Autoimmune disease	HP:0430000	Abnormal frontal bone morphology	0.433926738935076	0.00958448694943296
Autoimmune disease	HP:0003508	Proportionate short stature	0	0.00142981001710136
Autoimmune disease	HP:0020064	Abnormal eosinophil count	5.64459240433811	1.87557471156479e-06
Autoimmune disease	HP:0004809	Neonatal alloimmune thrombocytopenia	4.5747870399123	0.0407906168134131
Autoimmune disease	HP:0007076	Extrapyramidal muscular rigidity	5.59186977821339	0.0268043164490435
Autoimmune disease	HP:0033331	Acute phase response	5.11439739538817	3.14585224028253e-12
Autoimmune disease	HP:0025033	Abnormality of digestive system morphology	1.6148060764373	0.000156908774210448
Autoimmune disease	HP:0025021	Abnormal erythrocyte sedimentation rate	11.3451701815613	1.14468470643662e-11
Autoimmune disease	HP:0002376	Developmental regression	0.486965924824721	0.0188186461710672
Autoimmune disease	HP:0002374	Diminished movement	0	0.0346472176554242
Autoimmune disease	HP:0001045	Vitiligo	6.00175558071136	0.0033768911194768
Autoimmune disease	HP:0002373	Febrile seizure (within the age range of 3 months to 6 years)	0.149913635498239	0.0217417268935939
Autoimmune disease	HP:0002383	Infectious encephalitis	9.88807601835264	8.09868500942707e-09
Autoimmune disease	HP:0001051	Seborrheic dermatitis	4.42127141627174	0.00977129483501074
Autoimmune disease	HP:0001053	Hypopigmented skin patches	2.40952297860274	0.00796921926193818
Autoimmune disease	HP:0002380	Fasciculations	0	0.00436447642411733
Autoimmune disease	HP:0002353	EEG abnormality	0.406079909193364	0.00131092774268446
Autoimmune disease	HP:0002350	Cerebellar cyst	0.123079448501377	0.00750505178681213
Autoimmune disease	HP:0001019	Erythroderma	4.52950489639258	0.000123774370657608
Autoimmune disease	HP:0001018	Abnormal palmar dermatoglyphics	0.226893422239275	0.00194171962317668
Autoimmune disease	HP:0003679	Pace of progression	0.3746012597737	0.00140588479817841
Autoimmune disease	HP:0003676	Progressive	0.348270975775287	0.010928675397232
Autoimmune disease	HP:0002365	Hypoplasia of the brainstem	0	0.0231631474527334
Autoimmune disease	HP:0002363	Abnormal brainstem morphology	0.131049420652049	9.05541968823147e-05
Autoimmune disease	HP:0003690	Limb muscle weakness	0.433082642280342	0.0238714526076391
Autoimmune disease	HP:0003691	Scapular winging	0	0.0149359978264642
Autoimmune disease	HP:0001025	Urticaria	6.47082005512	1.25722917894089e-06
Autoimmune disease	HP:0001000	Abnormality of skin pigmentation	1.44902157861078	0.0443609323651279
Autoimmune disease	HP:0003674	Onset	0.824396098180664	0.0437739103286718
Autoimmune disease	HP:0002342	Intellectual disability, moderate	0.131944323973739	0.0105462742368735
Autoimmune disease	HP:0001007	Hirsutism	0.349687554534618	0.0269423239603636
Autoimmune disease	HP:0001009	Telangiectasia	1.93398227990286	0.024642015311319
Autoimmune disease	HP:0002334	Abnormal cerebellar vermis morphology	0.214846037111657	0.000157320672121073
Autoimmune disease	HP:0100660	Dyskinesia	0.202474052139466	0.00640847381145078
Autoimmune disease	HP:0100654	Retrobulbar optic neuritis	6.71626250081977	0.00637646011432917
Autoimmune disease	HP:0100653	Optic neuritis	5.59661322380782	0.0105961817539377
Autoimmune disease	HP:0100658	Cellulitis	8.78860250789366	2.51752558032253e-08
Autoimmune disease	HP:0200035	Skin plaque	5.23204491102275	0.00020514779387367
Autoimmune disease	HP:0008544	Abnormally folded helix	0	0.0334823647069953
Autoimmune disease	HP:0200034	Papule	2.62808103951568	0.00415133429270677
Autoimmune disease	HP:0200039	Pustule	5.9362023763281	0.00139363871837751
Autoimmune disease	HP:0200043	Verrucae	15.5008584206026	1.25065798774333e-08
Autoimmune disease	HP:0200042	Skin ulcer	3.83963663992391	1.37728620916311e-06
Autoimmune disease	HP:0200008	Intestinal polyposis	0	0.0493788124673681
Autoimmune disease	HP:0200007	Abnormal size of the palpebral fissures	0.329965617335956	0.00594835539121009
Autoimmune disease	HP:0200006	Slanting of the palpebral fissure	0.329278305922182	9.5165541053911e-06
Autoimmune disease	HP:0010827	Abnormality of the seventh cranial nerve	0.382221925870455	0.0484257445423291
Autoimmune disease	HP:0100691	Abnormality of the curvature of the cornea	0.23682201617594	0.000604925603193396
Autoimmune disease	HP:0100685	Abnormal Sharpey fiber morphology	6.41884352389706	0.000147142634224296
Autoimmune disease	HP:0010819	Atonic seizure	0	0.0218915146736073
Autoimmune disease	HP:0100614	Myositis	6.12686206653686	0.000190810056658274
Autoimmune disease	HP:0009815	Aplasia/hypoplasia of the extremities	0.335715772642419	1.75932946982602e-05
Autoimmune disease	HP:0010804	Tented upper lip vermilion	0.169936534401655	0.0453733436163725
Autoimmune disease	HP:0100627	Displacement of the urethral meatus	0.158339593078053	3.23784554979713e-05
Autoimmune disease	HP:0009803	Short phalanx of finger	0.296710313462727	0.0193300361939352
Autoimmune disease	HP:0001080	Biliary tract abnormality	2.34556097286074	0.0175331866436173
Autoimmune disease	HP:0009811	Abnormality of the elbow	0.273661483886031	0.00306941251716906
Autoimmune disease	HP:0009810	Abnormality of upper limb joint	0.599641848886908	0.0358936946822505
Autoimmune disease	HP:0001098	Abnormal fundus morphology	0.476081028021258	4.36922562660869e-06
Autoimmune disease	HP:0001094	Iridocyclitis	67.3171972113633	4.03755059109531e-09
Autoimmune disease	HP:0100646	Thyroiditis	5.63009379001614	2.37734476158147e-05
Autoimmune disease	HP:0033454	Tube feeding	0.19183358686654	0.00454861651567087
Autoimmune disease	HP:0034784	Vasculitis by anatomical site	9.59645861993242	0.00240757916771152
Autoimmune disease	HP:0032140	Decreased specific antibody response to vaccination	23.1360905261955	7.16255557547504e-13
Autoimmune disease	HP:0032154	Aphthous ulcer	6.76384405871559	2.20930329676583e-06
Autoimmune disease	HP:0010783	Erythema	2.17911035978102	0.0228776062265815
Autoimmune disease	HP:0032158	Unusual infection by anatomical site	11.3335402143731	8.48596932658465e-22
Autoimmune disease	HP:0020100	Unusual fungal infection	9.60532397682853	1.61962621922082e-19
Autoimmune disease	HP:0010772	Anomalous pulmonary venous return	0	0.0497515567364815
Autoimmune disease	HP:0032169	Severe infection	15.9329513179941	1.00843824523257e-18
Autoimmune disease	HP:0032170	Severe varicella zoster infection	16.8092642294442	0.000111978526299662
Autoimmune disease	HP:0100699	Scarring	0.313680143776133	0.0373598246441844
Autoimmune disease	HP:0009799	Supernumerary spleens	0	0.0146459951624205
Autoimmune disease	HP:0032179	Abnormal circulating globulin concentration	7.1891441996817	0.0159046675118108
Autoimmune disease	HP:0010754	Abnormality of the temporomandibular joint	10.7168357260404	3.25650671337873e-05
Autoimmune disease	HP:0009778	Short thumb	0.161637280744921	0.031092259426523
Autoimmune disease	HP:0007103	Hypointensity of cerebral white matter on MRI	5.59186977821339	0.0268043164490435
Autoimmune disease	HP:0009767	Aplasia/Hypoplasia of the phalanges of the hand	0.2578759393318	0.00738275215688279
Autoimmune disease	HP:0002301	Hemiplegia	3.22966506459034	0.0282562586609303
Autoimmune disease	HP:0002315	Headache	1.58970675218125	0.0359072889535476
Autoimmune disease	HP:0003613	Antiphospholipid antibody positivity	16.8583944886196	8.51044198216339e-07
Autoimmune disease	HP:0033429	Neuroinflammation	5.59661322380782	0.0105961817539377
Autoimmune disease	HP:0004930	Abnormality of the pulmonary vasculature	0.264816564583189	0.0104310938697999
Autoimmune disease	HP:0032101	Unusual infection	2.81919315470421	2.13132907019619e-19
Autoimmune disease	HP:0004209	Clinodactyly of the 5th finger	0.252864966022631	0.000255065044178008
Autoimmune disease	HP:0004207	Abnormal 5th finger morphology	0.309371173789547	0.00012584950258872
Autoimmune disease	HP:0005556	Abnormality of the metopic suture	0	0.0220917619707727
Autoimmune disease	HP:0005550	Chronic lymphatic leukemia	4.5747870399123	0.0407906168134131
Autoimmune disease	HP:0005523	Lymphoproliferative disorder	7.46135824038487	0.00476485573382405
Autoimmune disease	HP:0031863	Bloodstream infectious agent	12.6213025256813	6.42025362789713e-05
Autoimmune disease	HP:0005528	Bone marrow hypocellularity	2.36013548515994	0.0290850262647315
Autoimmune disease	HP:0006817	Aplasia/Hypoplasia of the cerebellar vermis	0.18988408686531	0.000367662163533692
Autoimmune disease	HP:0009098	Chronic oral candidiasis	15.6228219693239	2.53515320595776e-09
Autoimmune disease	HP:0004299	Hernia of the abdominal wall	0.493332781687151	0.0125615345544542
Autoimmune disease	HP:0004298	Abnormality of the abdominal wall	0.448626086613792	0.00359568486390348
Autoimmune disease	HP:0004295	Abnormal gastric mucosa morphology	2.80028462884069	0.0292375941503189
Autoimmune disease	HP:4000059	Abnormal lung development	0.161567296599354	0.00115729460014103
Autoimmune disease	HP:4000054	Exanthem	6.00175558071136	0.0033768911194768
Autoimmune disease	HP:0004275	Duplication of hand bones	0.248742067384461	0.00530625186118491
Autoimmune disease	HP:0034057	Fetal anomaly	0.378945725220469	0.000434522029498226
Autoimmune disease	HP:0034059	Abnormal fetal physiology	0.322141584541147	0.00438029400170697
Autoimmune disease	HP:0034058	Abnormal fetal morphology	0.391612214095594	0.014233177680704
Autoimmune disease	HP:0031816	Abnormal oral morphology	0.660902499551749	0.000490183457963646
Autoimmune disease	HP:0005561	Abnormality of bone marrow cell morphology	4.06039824582605	5.15429704755435e-11
Autoimmune disease	HP:0005558	Chronic leukemia	4.19677857552465	0.0235919274943142
Autoimmune disease	HP:0031826	Abnormal reflex	0.398351574240988	2.43628042157082e-07
Autoimmune disease	HP:0012638	Abnormal nervous system physiology	0.591686982484945	2.85252878185312e-08
Autoimmune disease	HP:0012639	Abnormal nervous system morphology	0.696912543394719	0.000376251115373412
Autoimmune disease	HP:0000648	Optic atrophy	0.444352844690631	0.00110895791387987
Autoimmune disease	HP:0001974	Leukocytosis	4.87308674047518	1.58297573703973e-10
Autoimmune disease	HP:0001973	Autoimmune thrombocytopenia	16.2453252888102	7.5673412626733e-15
Autoimmune disease	HP:0001992	Organic aciduria	0	0.0106757561321651
Autoimmune disease	HP:0001954	Recurrent fever	3.92420414384811	0.000109025823271966
Autoimmune disease	HP:0000639	Nystagmus	0.402479869562528	1.45836067209254e-06
Autoimmune disease	HP:0001965	Abnormal scalp morphology	0.396101757642234	0.00240087047510159
Autoimmune disease	HP:0000601	Hypotelorism	0	0.00315435545665689
Autoimmune disease	HP:0000600	Abnormality of the pharynx	3.66729773335395	1.67512212986724e-09
Autoimmune disease	HP:0001933	Subcutaneous hemorrhage	2.94309598363226	6.34813182797823e-07
Autoimmune disease	HP:0000602	Ophthalmoplegia	0.36056431732047	0.0146484416927033
Autoimmune disease	HP:0001943	Hypoglycemia	0.382474178921303	0.0264944783779386
Autoimmune disease	HP:0000612	Iris coloboma	0.11451434568395	0.00343418972478288
Autoimmune disease	HP:0001945	Fever	4.14568163630442	1.38220342560777e-17
Autoimmune disease	HP:0000610	Abnormal choroid morphology	0.200009795718047	0.00644079923019617
Autoimmune disease	HP:0001941	Acidosis	0.485507308027689	0.018847113448385
Autoimmune disease	HP:0001915	Aplastic anemia	4.66711084775189	0.00810447416009722
Autoimmune disease	HP:0001911	Abnormal granulocyte morphology	3.72276187549619	6.14399892613596e-14
Autoimmune disease	HP:0011389	Functional abnormality of the inner ear	0.515706323831956	0.000306204806830173
Autoimmune disease	HP:0031797	Clinical course	0.803680338561642	0.0198463448233868
Autoimmune disease	HP:0010055	Broad hallux	0	0.0494564855001393
Autoimmune disease	HP:0011370	Recurrent cutaneous fungal infections	9.28004357060767	1.34841368090451e-10
Autoimmune disease	HP:0011356	Regional abnormality of skin	0.612688181461715	0.0393171915560116
Autoimmune disease	HP:0011354	Generalized abnormality of skin	1.56766309207636	0.000644712743880181
Autoimmune disease	HP:0011362	Abnormal hair quantity	0.49364623061676	0.000477821172062122
Autoimmune disease	HP:0011361	Congenital abnormal hair pattern	0.373665715981677	0.0109546714184558
Autoimmune disease	HP:0000692	Tooth malposition	0.526441256535482	0.03904451812573
Autoimmune disease	HP:0011344	Severe global developmental delay	0.353451510997475	0.0267263902713694
Autoimmune disease	HP:0011339	Abnormality of upper lip vermillion	0.406071524700785	0.00428941543484194
Autoimmune disease	HP:0011338	Abnormality of mouth shape	0.214006262418963	0.00143605660331277
Autoimmune disease	HP:0011337	Abnormality of mouth size	0.366726909334751	0.00185901362002347
Autoimmune disease	HP:0011342	Mild global developmental delay	0	0.0331230742695868
Autoimmune disease	HP:0011329	Abnormality of cranial sutures	0.36038075251686	0.0033822032418252
Autoimmune disease	HP:0011328	Abnormality of fontanelles	0.185334375749461	0.00319696037632512
Autoimmune disease	HP:0001999	Abnormal facial shape	0.372257621127501	3.77706990298794e-07
Autoimmune disease	HP:0000662	Nyctalopia	0.275177641553661	0.0144545829189083
Autoimmune disease	HP:0012649	Increased inflammatory response	2.51924509120734	7.8832218082889e-17
Autoimmune disease	HP:0012647	Abnormal inflammatory response	2.51924509120734	7.8832218082889e-17
Autoimmune disease	HP:0011314	Abnormal long bone morphology	0.472989584767506	0.00061971265864701
Autoimmune disease	HP:0004332	Abnormal lymphocyte morphology	9.77391839920352	5.14977470050185e-39
Autoimmune disease	HP:0004329	Abnormal posterior eye segment morphology	0.473865149687151	4.45881562071606e-06
Autoimmune disease	HP:0004328	Abnormal anterior eye segment morphology	0.434646650154538	1.40146241478765e-06
Autoimmune disease	HP:0005656	Positional foot deformity	0.340562893508512	0.000571420108605041
Autoimmune disease	HP:0003011	Abnormality of the musculature	0.586204899800072	6.12609309969672e-07
Autoimmune disease	HP:0004313	Decreased circulating antibody level	7.55057235654066	1.75590982103533e-23
Autoimmune disease	HP:0004311	Abnormal macrophage morphology	13.1384670612782	8.05389354267286e-12
Autoimmune disease	HP:0004307	Abnormal anatomic location of the heart	0.268452248152575	0.0495594022796608
Autoimmune disease	HP:0004305	Involuntary movements	0.502284957866773	0.000270850677980508
Autoimmune disease	HP:0004303	Abnormal muscle fiber morphology	0.444890651988805	0.043029643223192
Autoimmune disease	HP:0004324	Increased body weight	0.234379614314555	1.54885900960783e-05
Autoimmune disease	HP:0004322	Short stature	0.422233633562328	2.57581439277475e-07
Autoimmune disease	HP:0031980	Abnormal urine carboxylic acid level	0	0.00449105002911182
Autoimmune disease	HP:0031983	Abnormal pulmonary thoracic imaging finding	2.82292848966452	0.000246755248873206
Autoimmune disease	HP:0004315	Decreased circulating IgG level	9.92833551526782	2.92613625480242e-17
Autoimmune disease	HP:0030669	Abnormal ocular adnexa morphology	0.669627705050687	0.00450531993206373
Autoimmune disease	HP:0030674	Antenatal onset	0.170845135937631	0.00158551565787372
Autoimmune disease	HP:0030680	Abnormality of cardiovascular system morphology	0.699799330609088	0.00387854491032798
Autoimmune disease	HP:0005607	Abnormal tracheobronchial morphology	2.6068376449555	4.1913232183748e-07
Autoimmune disease	HP:0040019	Finger clinodactyly	0.327054791626368	0.000752935722909613
Autoimmune disease	HP:0000812	Abnormal internal genitalia	0.522023413924991	0.0132119885909553
Autoimmune disease	HP:0000811	Abnormal external genitalia	0.37605443775501	1.52020839324467e-07
Autoimmune disease	HP:0003073	Hypoalbuminemia	1.99071472870053	0.0494166908737497
Autoimmune disease	HP:0004377	Hematological neoplasm	3.46962963905886	2.0049056789651e-10
Autoimmune disease	HP:0004375	Neoplasm of the nervous system	0.377831641788984	0.0489381297223855
Autoimmune disease	HP:0003043	Abnormal shoulder morphology	2.07323705976228	0.0494189834296829
Autoimmune disease	HP:0004373	Focal dystonia	0.151285835784852	0.0216118632626992
Autoimmune disease	HP:0004370	Abnormality of temperature regulation	3.06197311351158	3.95851124584207e-13
Autoimmune disease	HP:0003040	Arthropathy	3.56821455452164	0.00645014262517182
Autoimmune disease	HP:0004386	Gastrointestinal inflammation	6.61093538088218	8.96138632747111e-15
Autoimmune disease	HP:0004385	Protracted diarrhea	16.825607542185	2.17842383634745e-05
Autoimmune disease	HP:0003026	Short long bone	0.289431142118147	0.0058850922141291
Autoimmune disease	HP:0031936	Delayed ability to walk	0.418355943153881	0.0249083686635717
Autoimmune disease	HP:0004364	Abnormal circulating nitrogen compound concentration	0.223064621335434	0.0189320421838709
Autoimmune disease	HP:0005692	Joint hyperflexibility	0.109919546173252	0.00236593724493461
Autoimmune disease	HP:0004360	Abnormality of acid-base homeostasis	0.543090577973189	0.032002529232024
Autoimmune disease	HP:0012759	Neurodevelopmental abnormality	0.408318958287276	8.0848524939584e-15
Autoimmune disease	HP:0012758	Neurodevelopmental delay	0.396445222767479	4.03255591940343e-13
Autoimmune disease	HP:0011425	Fetal ultrasound soft marker	0.166517242950022	0.0466062716683425
Autoimmune disease	HP:0100022	Abnormality of movement	0.500481433010915	1.12005638706448e-07
Autoimmune disease	HP:0000769	Abnormality of the breast	0.442987282791656	0.00680476262719252
Autoimmune disease	HP:0000766	Abnormal sternum morphology	0.331775631944668	0.000426599882148319
Autoimmune disease	HP:0000765	Abnormal thorax morphology	0.385019503467659	7.05235927952581e-06
Autoimmune disease	HP:0000768	Pectus carinatum	0.339538864797701	0.0495543014280211
Autoimmune disease	HP:0009116	Aplasia/Hypoplasia involving bones of the skull	0.273920830031451	8.92756982950125e-08
Autoimmune disease	HP:0000767	Pectus excavatum	0.254429924141275	0.00114732475809587
Autoimmune disease	HP:0009115	Aplasia/hypoplasia involving the skeleton	0.31671725746192	2.27779954458648e-09
Autoimmune disease	HP:0009118	Aplasia/Hypoplasia of the mandible	0.27801248233537	1.21339226557514e-07
Autoimmune disease	HP:0000782	Abnormal scapula morphology	0	0.000265585454239786
Autoimmune disease	HP:0012740	Papilloma	5.46486976692011	2.98757815183269e-05
Autoimmune disease	HP:0000772	Abnormal rib morphology	0.363925506246593	0.00817697114291122
Autoimmune disease	HP:0012736	Profound global developmental delay	0	0.0494564855001393
Autoimmune disease	HP:0100037	Abnormality of the scalp hair	0.40950463732248	0.00420303862994209
Autoimmune disease	HP:0012722	Heart block	0.148565938555499	0.0219412974589207
Autoimmune disease	HP:0012725	Cutaneous syndactyly	0	0.0329128875832354
Autoimmune disease	HP:0000759	Abnormal peripheral nervous system morphology	0.482052777956286	0.00718266872561651
Autoimmune disease	HP:0000750	Delayed speech and language development	0.428444662867508	9.78702675143764e-06
Autoimmune disease	HP:0000752	Hyperactivity	0.426710068250711	0.0029801667169766
Autoimmune disease	HP:0012719	Functional abnormality of the gastrointestinal tract	1.36800843993282	0.0138958893866521
Autoimmune disease	HP:0012718	Morphological abnormality of the gastrointestinal tract	1.62669231952337	0.000145202917591502
Autoimmune disease	HP:0000729	Autistic behavior	0.379765857039852	0.000431072220103841
Autoimmune disease	HP:0000736	Short attention span	0.440569310518869	0.00687506298311376
Autoimmune disease	HP:0000738	Hallucinations	0.124005629988997	0.00738805626497366
Autoimmune disease	HP:0000733	Abnormal repetitive mannerisms	0.397311888034564	0.03510235876523
Autoimmune disease	HP:0000708	Atypical behavior	0.570363950316967	3.03886627379844e-06
Autoimmune disease	HP:0000707	Abnormality of the nervous system	0.676599986478071	1.40554523376963e-05
Autoimmune disease	HP:0000704	Periodontitis	3.22966506459034	0.0282562586609303
Autoimmune disease	HP:0000717	Autism	0.357296410978192	0.0373373382347184
Autoimmune disease	HP:0000711	Restlessness	0	0.00199132300177773
Autoimmune disease	HP:0000713	Agitation	0	0.00654741970688719
Autoimmune disease	HP:0000712	Emotional lability	0.337223813721839	0.0496830118175856
Autoimmune disease	HP:0010161	Abnormal toe phalanx morphology	0.147242094431846	0.022210758757072
Autoimmune disease	HP:0011493	Central opacification of the cornea	11.2378895503307	6.80105517745325e-06
Autoimmune disease	HP:0009179	Deviation of the 5th finger	0.252075879112283	0.000257009594498232
Autoimmune disease	HP:0012795	Abnormal optic disc morphology	0.412722842289988	0.000120758037728795
Autoimmune disease	HP:0011473	Villous atrophy	3.53345759418398	0.0377508084162807
Autoimmune disease	HP:0011472	Abnormality of small intestinal villus morphology	3.53345759418398	0.0377508084162807
Autoimmune disease	HP:0011471	Gastrostomy tube feeding in infancy	0	0.0103992712134591
Autoimmune disease	HP:0012785	Flexion contracture of finger	0.337115545292287	0.0198853911060751
Autoimmune disease	HP:0009142	Duplication of bones involving the upper extremities	0.248742067384461	0.00530625186118491
Autoimmune disease	HP:0011461	Fetal onset	0.211593363861741	0.00904671455419158
Autoimmune disease	HP:0011443	Abnormality of coordination	0.577705127427848	0.000981748022724568
Autoimmune disease	HP:0011442	Abnormal central motor function	0.541639130185378	3.06312788827084e-06
Autoimmune disease	HP:0011446	Abnormality of higher mental function	0.562251837245011	2.90953153890981e-08
Autoimmune disease	HP:0011452	Functional abnormality of the middle ear	0.150464764429493	1.03960691510815e-05
Autoimmune disease	HP:0011450	Unusual CNS infection	11.29939399984	1.19497190411914e-20
Autoimmune disease	HP:0009121	Abnormal axial skeleton morphology	0.554323903129738	1.52075647903471e-07
Autoimmune disease	HP:0009122	Aplasia/hypoplasia affecting bones of the axial skeleton	0.263846982277626	7.31480780024415e-09
Autoimmune disease	HP:0009127	Abnormality of the musculature of the limbs	0.35155039832782	0.000102056397790781
Autoimmune disease	HP:0000795	Abnormality of the urethra	0.219748567578144	2.47919424607613e-05
Autoimmune disease	HP:0003121	Limb joint contracture	0.485102574102759	0.0135744403513014
Autoimmune disease	HP:0003117	Abnormal circulating hormone concentration	0.432305790086464	0.00526356574061049
Autoimmune disease	HP:0003128	Lactic acidosis	0.212962929923355	0.0134436815391769
Autoimmune disease	HP:0005764	Polyarticular arthritis	14.7328165310246	7.64749864792679e-06
Autoimmune disease	HP:0004432	Agammaglobulinemia	6.46361419616902	0.00260788941490157
Autoimmune disease	HP:0004430	Severe combined immunodeficiency	4.47667375320199	0.0197327947294736
Autoimmune disease	HP:0004429	Recurrent viral infections	11.7594489814197	5.16265471444407e-13
Autoimmune disease	HP:0004426	Abnormal cheek morphology	0.220760458513516	0.00201771332237847
Autoimmune disease	HP:0003110	Abnormality of urine homeostasis	0.598551313561308	0.0169413650086756
Autoimmune disease	HP:0030782	Abnormal circulating interleukin concentration	18.2617731121939	3.01283697943751e-11
Autoimmune disease	HP:0004408	Abnormality of the sense of smell	0.175335412633201	0.0444928350195497
Autoimmune disease	HP:0004404	Abnormal nipple morphology	0.32220696560101	0.0148194649087445
Autoimmune disease	HP:0030791	Abnormal jaw morphology	0.472846531199587	3.48821140257054e-05
Autoimmune disease	HP:0040140	Degeneration of the striatum	6.29112076051074	0.020966075640848
Autoimmune disease	HP:0040133	Abnormal circulating ferritin concentration	5.05756831129833	0.000253491118870214
Autoimmune disease	HP:0000927	Abnormality of skeletal maturation	0.392321499553628	0.00435120816355909
Autoimmune disease	HP:0000929	Abnormal skull morphology	0.59775898871735	1.06062056711134e-05
Autoimmune disease	HP:0000924	Abnormality of the skeletal system	0.706079304306582	0.00033996098148273
Autoimmune disease	HP:0000925	Abnormality of the vertebral column	0.43444946735833	1.08745325314959e-07
Autoimmune disease	HP:0000932	Abnormal posterior cranial fossa morphology	0.182245463107364	0.00325562514894032
Autoimmune disease	HP:0003198	Myopathy	0.231749370714656	0.000429485159862463
Autoimmune disease	HP:0003196	Short nose	0.30523279433111	0.00335541696438913
Autoimmune disease	HP:0003193	Allergic rhinitis	8.39736336300427	0.0034513532162616
Autoimmune disease	HP:0100326	Immunologic hypersensitivity	2.79874074870199	2.05411705971844e-05
Autoimmune disease	HP:0030724	Central nervous system cyst	0.19296087197478	0.00453285792618446
Autoimmune disease	HP:0003139	Panhypogammaglobulinemia	9.1772856259715	0.000228582894494377
Autoimmune disease	HP:0012874	Abnormal male reproductive system physiology	0.439754224745095	0.0235177140977757
Autoimmune disease	HP:0011545	Abnormal connection of the cardiac segments	0.279522006354019	0.00432382025297709
Autoimmune disease	HP:0034221	Abnormal temporal lobe morphology	2.02823620413574	0.0260821562762008
Autoimmune disease	HP:0000842	Hyperinsulinemia	0.248264947311131	0.0366856457400181
Autoimmune disease	HP:0012823	Clinical modifier	0.798503598977553	0.0158767484565187
Autoimmune disease	HP:0100360	Upper-limb joint contracture	0.470454360495028	0.0284810361589925
Autoimmune disease	HP:0010280	Stomatitis	7.70181385073932	4.880681632012e-10
Autoimmune disease	HP:0040069	Abnormal lower limb bone morphology	0.589929717233424	0.0125228268525849
Autoimmune disease	HP:0040068	Abnormality of limb bone	0.496099529568487	9.69081509693891e-07
Autoimmune disease	HP:0040064	Abnormality of limbs	0.586125298872733	4.13556606751633e-06
Autoimmune disease	HP:0040081	Abnormal circulating creatine kinase concentration	0.440234893330234	0.0171498134525035
Autoimmune disease	HP:0011563	Abnormal ventriculoarterial connection	0.283158533547062	0.00420387734822876
Autoimmune disease	HP:0040089	Abnormal natural killer cell count	5.86015807021926	0.000244577149465468
Autoimmune disease	HP:0040088	Abnormal lymphocyte count	10.8966212229356	8.74040276595553e-40
Autoimmune disease	HP:0003241	External genital hypoplasia	0.232607212901292	2.53447294417479e-06
Autoimmune disease	HP:0003236	Elevated circulating creatine kinase concentration	0.462113953562882	0.0290974978035785
Autoimmune disease	HP:0003237	Increased circulating IgG level	11.2378895503307	6.80105517745325e-06
Autoimmune disease	HP:0030872	Abnormal cardiac ventricular function	0.137439076478967	0.015648203291645
Autoimmune disease	HP:0030878	Abnormality on pulmonary function testing	1.80554660882481	0.0352549221231102
Autoimmune disease	HP:0030880	Raynaud phenomenon	7.36474441371663	0.000195673447537013
Autoimmune disease	HP:0003215	Dicarboxylic aciduria	0	0.0494564855001393
Autoimmune disease	HP:0003202	Skeletal muscle atrophy	0.442090465246528	0.00152775739287594
Autoimmune disease	HP:0040223	Pulmonary hemorrhage	5.89175488183103	0.000581490454017668
Autoimmune disease	HP:0003212	Increased circulating IgE level	6.63708611198858	6.73445144528321e-06
Autoimmune disease	HP:5200045	Reduced impulse control	0.58707290235086	0.010061481743764
Autoimmune disease	HP:5200044	Reduced attention regulation	0.477309309641545	0.010541104778871
Autoimmune disease	HP:0034392	Joint contracture	0.630068853497374	0.0194273298308934
Autoimmune disease	HP:0034398	Toe deformity	0	0.00449105002911182
Autoimmune disease	HP:0045060	Aplasia/hypoplasia involving bones of the extremities	0.298769703706	8.86220254597496e-06
Autoimmune disease	HP:0030809	Abnormal tongue morphology	0.511322829730409	0.0430257525576294
Autoimmune disease	HP:0045058	Abnormality of the testis size	0.116957389993452	0.00518842004868557
Autoimmune disease	HP:0045073	Serositis	2.48286304960091	0.0164161135464333
Autoimmune disease	HP:0003287	Abnormality of mitochondrial metabolism	0.0941473545654509	0.000794006428792587
Autoimmune disease	HP:0003281	Increased circulating ferritin concentration	5.41856396193905	0.000164718715894219
Autoimmune disease	HP:0030829	Abnormal breath sound	0.152683213813149	0.0215515939852143
Autoimmune disease	HP:0003261	Increased circulating IgA level	8.98990703553401	2.27454063487403e-05
Autoimmune disease	HP:0003271	Visceromegaly	2.59457489319392	1.73541540353665e-12
Autoimmune disease	HP:0030858	Addictive behavior	3.35659467979111	0.0433467111325348
Autoimmune disease	HP:0100261	Abnormal tendon morphology	0.651907368744093	0.0270621366217616
Autoimmune disease	HP:0100273	Neoplasm of the colon	0	0.0218915146736073
Autoimmune disease	HP:0034318	Unusual virus reactivation	25.3851700762442	7.99065682254909e-11
Autoimmune disease	HP:0034317	Unusual viral infection	25.3851700762442	7.99065682254909e-11
Autoimmune disease	HP:0100280	Crohn's disease	11.2167003753663	0.000101905894699668
Autoimmune disease	HP:0100281	Chronic colitis	11.2167003753663	0.000101905894699668
Autoimmune disease	HP:0100279	Ulcerative colitis	11.2167003753663	0.000101905894699668
Autoimmune disease	HP:0000988	Skin rash	5.98162834647484	8.90875337737722e-14
Autoimmune disease	HP:0000987	Atypical scarring of skin	0.241009209403296	0.0253589880295076
Autoimmune disease	HP:0010301	Spinal dysraphism	0.25596718499431	0.0352742027646521
Autoimmune disease	HP:0000992	Cutaneous photosensitivity	2.4762537740899	0.0119968246358077
Autoimmune disease	HP:0000995	Melanocytic nevus	0	0.0497515567364815
Autoimmune disease	HP:0034345	Mendelian inheritance	0.810550642529756	0.0101963060482827
Autoimmune disease	HP:0033020	Female reproductive system neoplasm	0	0.0493788124673681
Autoimmune disease	HP:0000967	Petechiae	5.48287492399251	1.27863023271754e-05
Autoimmune disease	HP:0034353	Appendicular spasticity	0.346071933489832	0.00185896319861055
Autoimmune disease	HP:0000964	Eczema	3.61262194752235	3.95696271359136e-07
Autoimmune disease	HP:0000979	Purpura	6.22144627827862	1.19758135560839e-12
Autoimmune disease	HP:0045005	Neural tube defect	0.475602091413237	0.0374345288092739
Autoimmune disease	HP:0100240	Synostosis of joints	0.187451821762974	0.00475032181625041
Autoimmune disease	HP:0011603	Congenital malformation of the great arteries	0.45714549382735	0.00463856362936215
Autoimmune disease	HP:0100242	Sarcoma	0.319771869095034	0.0365277859004793
Autoimmune disease	HP:0045027	Abnormality of the thoracic cavity	5.15992800216552	4.62191028824474e-05
Autoimmune disease	HP:0045026	Abnormal mediastinum morphology	6.63708611198858	6.73445144528321e-06
Autoimmune disease	HP:0000953	Hyperpigmentation of the skin	1.91583873188651	0.00256757075113354
Autoimmune disease	HP:0000952	Jaundice	1.78184915320064	0.0283113728725786
Autoimmune disease	HP:0000954	Single transverse palmar crease	0.189617665959004	0.00462144985472284
Autoimmune disease	HP:0000951	Abnormality of the skin	1.3199108478611	0.00456877903097344
Autoimmune disease	HP:0040156	Elevated urinary carboxylic acid	0	0.0220917619707727
Autoimmune disease	HP:0008070	Sparse hair	0.255261542203747	0.000253201975585141
Autoimmune disease	HP:0040195	Decreased head circumference	0.340784713170465	1.76925090364603e-09
Autoimmune disease	HP:0040194	Increased head circumference	0.311694968325239	0.000410024718100311
Autoimmune disease	HP:0008062	Aplasia/Hypoplasia affecting the anterior segment of the eye	0.259998822089473	0.0350638174384512
Autoimmune disease	HP:0040186	Maculopapular exanthema	6.46361419616902	0.00260788941490157
Autoimmune disease	HP:0008069	Neoplasm of the skin	2.28792747773738	0.00100394431334326
Autoimmune disease	HP:0009381	Short finger	0.186971215441707	0.0002508938216416
Autoimmune disease	HP:0009380	Aplasia of the fingers	0	0.0328522609577788
Autoimmune disease	HP:0008050	Abnormality of the palpebral fissures	0.340961320512338	2.30876661954046e-06
Autoimmune disease	HP:0008053	Aplasia/Hypoplasia of the iris	0.277469226181306	0.0488447717743633
Autoimmune disease	HP:0008055	Aplasia/Hypoplasia affecting the uvea	0.277469226181306	0.0488447717743633
Autoimmune disease	HP:0008056	Aplasia/Hypoplasia affecting the eye	0.202021178269896	6.4317715316674e-06
Autoimmune disease	HP:0008057	Aplasia/Hypoplasia affecting the fundus	0.131944323973739	0.0105462742368735
Autoimmune disease	HP:0011675	Arrhythmia	0.530938962741919	0.0233607765582554
Autoimmune disease	HP:0008034	Abnormal iris pigmentation	0.130897291958618	0.0106765757464915
Autoimmune disease	HP:0007730	Iris hypopigmentation	0	0.0497515567364815
Autoimmune disease	HP:0007703	Abnormality of retinal pigmentation	0.267060856200549	0.000484065361752405
Autoimmune disease	HP:0012294	Abnormal occipital bone morphology	0	0.00438339625689797
Autoimmune disease	HP:0007700	Ocular anterior segment dysgenesis	0.495441716360006	0.0473605516958178
Autoimmune disease	HP:0000294	Low anterior hairline	0.130897291958618	0.0106765757464915
Autoimmune disease	HP:0000290	Abnormality of the forehead	0.39409547205852	4.60551706073469e-07
Autoimmune disease	HP:0000288	Abnormality of the philtrum	0.285257508482968	2.48023444406917e-06
Autoimmune disease	HP:0031404	Impaired antigen-specific response	16.3482004760603	3.16205222955904e-16
Autoimmune disease	HP:0031409	Abnormal lymphocyte physiology	6.91462491560522	5.63029238925959e-31
Autoimmune disease	HP:0000276	Long face	0.331996935998024	0.0203594107026167
Autoimmune disease	HP:0000272	Malar flattening	0	5.33085272710329e-05
Autoimmune disease	HP:0000271	Abnormality of the face	0.809316535640349	0.0309614812174264
Autoimmune disease	HP:0001597	Abnormality of the nail	0.501676400443462	0.0115489777632305
Autoimmune disease	HP:0000268	Dolichocephaly	0.264816564583189	0.0104310938697999
Autoimmune disease	HP:0000286	Epicanthus	0.255392993068967	2.78118172589452e-06
Autoimmune disease	HP:0000280	Coarse facial features	0.263399061710779	0.0105593532117165
Autoimmune disease	HP:0012252	Abnormal respiratory system morphology	1.62854016583416	1.60079218554013e-05
Autoimmune disease	HP:0000278	Retrognathia	0.300717921816106	0.00238312447278808
Autoimmune disease	HP:0000277	Abnormal mandible morphology	0.440063649440364	1.58505111728938e-05
Autoimmune disease	HP:0006483	Abnormal number of teeth	0.470282411071774	0.0205040000564577
Autoimmune disease	HP:0005150	Abnormal atrioventricular conduction	0	0.0151871821239947
Autoimmune disease	HP:0005120	Abnormal cardiac atrium morphology	0.265001029946147	7.47144239529601e-06
Autoimmune disease	HP:0005105	Abnormal nasal morphology	0.350593783023547	3.80622922257758e-10
Autoimmune disease	HP:0005115	Supraventricular arrhythmia	0	0.00436299535094656
Autoimmune disease	HP:0005110	Atrial fibrillation	0	0.0339904640163664
Autoimmune disease	HP:0002829	Arthralgia	3.82169676932581	5.83389834234693e-09
Autoimmune disease	HP:0002827	Hip dislocation	0.300057667923003	0.00800017809752859
Autoimmune disease	HP:0030078	Lung adenocarcinoma	3.729816515235	0.0325949241978141
Autoimmune disease	HP:0001507	Growth abnormality	0.780997873404888	0.0194091218343978
Autoimmune disease	HP:0002837	Recurrent bronchitis	9.93396204573296	1.08420988864596e-06
Autoimmune disease	HP:0030085	Abnormal CSF lactate concentration	0	0.0101729130557929
Autoimmune disease	HP:0030084	Clinodactyly	0.250413206972077	9.04213955574893e-06
Autoimmune disease	HP:0030087	Abnormal circulating testosterone concentration	0	0.0346472176554242
Autoimmune disease	HP:0005086	Knee osteoarthritis	16.8419842634609	4.28758681818576e-06
Autoimmune disease	HP:0002808	Kyphosis	0.302486649125391	0.000309116436363588
Autoimmune disease	HP:0002817	Abnormality of the upper limb	0.617753682699428	0.000367397591640423
Autoimmune disease	HP:0002813	Abnormality of limb bone morphology	0.496099529568487	9.69081509693891e-07
Autoimmune disease	HP:0002814	Abnormality of the lower limb	0.57321454001827	2.99839515896238e-05
Autoimmune disease	HP:0000252	Microcephaly	0.330020206875726	9.5456076254165e-10
Autoimmune disease	HP:0001581	Recurrent skin infections	6.53460467592061	1.17058275409145e-14
Autoimmune disease	HP:0012243	Abnormal reproductive system morphology	0.481589031153333	5.16308252628221e-06
Autoimmune disease	HP:0000245	Abnormal paranasal sinus morphology	3.57778436301512	2.7732658253281e-07
Autoimmune disease	HP:0000246	Sinusitis	4.1506301122098	2.22376761060651e-08
Autoimmune disease	HP:0001595	Abnormal hair morphology	0.418353909680478	3.6822702305882e-07
Autoimmune disease	HP:0025540	Abnormal T cell subset distribution	11.4326301550675	2.96278821152966e-16
Autoimmune disease	HP:0000260	Wide anterior fontanel	0	0.0147557770300879
Autoimmune disease	HP:0012229	CSF pleocytosis	10.8466131357801	2.21066694719186e-06
Autoimmune disease	HP:0000256	Macrocephaly	0.321467574293728	0.000774382520059557
Autoimmune disease	HP:0025539	Abnormal B cell subset distribution	13.282838125502	3.71390425685653e-08
Autoimmune disease	HP:0001561	Polyhydramnios	0.319614128331072	0.00439291014785102
Autoimmune disease	HP:0000230	Gingivitis	6.41884352389706	0.000147142634224296
Autoimmune disease	HP:0001560	Abnormality of the amniotic fluid	0.322607148282067	0.000325734632583502
Autoimmune disease	HP:0000232	Everted lower lip vermilion	0.142173014022447	0.0149991274176263
Autoimmune disease	HP:0001562	Oligohydramnios	0.30402252111539	0.0267817834714448
Autoimmune disease	HP:0033993	Viral encephalitis	20.1861029002072	1.14388892495585e-05
Autoimmune disease	HP:0001558	Decreased fetal movement	0.3336859916804	0.0201643293512587
Autoimmune disease	HP:0001557	Prenatal movement abnormality	0.319069152091652	0.0151232263898108
Autoimmune disease	HP:0000240	Abnormality of skull size	0.365826384950235	3.52557440301525e-10
Autoimmune disease	HP:0032677	Generalized-onset motor seizure	0.112941059992767	0.0034821730244533
Autoimmune disease	HP:0012203	Onychomycosis	11.6813558228204	1.41639468311669e-06
Autoimmune disease	HP:0000238	Hydrocephalus	0.440483844341766	0.00936374318902448
Autoimmune disease	HP:0000239	Large fontanelles	0.108468047984095	0.00238057861795214
Autoimmune disease	HP:0000234	Abnormality of the head	0.813745435810015	0.0301452832298561
Autoimmune disease	HP:0002898	Embryonal neoplasm	0	0.0334823647069953
Autoimmune disease	HP:0000233	Thin vermilion border	0.503595942756848	0.0311734478740055
Autoimmune disease	HP:0000236	Abnormality of the anterior fontanelle	0.152683213813149	0.0215515939852143
Autoimmune disease	HP:0000235	Abnormality of the fontanelles or cranial sutures	0.293029100200656	0.000162402331523153
Autoimmune disease	HP:0001537	Umbilical hernia	0.466681642221422	0.0398921435193276
Autoimmune disease	HP:0001531	Failure to thrive in infancy	2.33912492979079	0.00649418406174262
Autoimmune disease	HP:0000202	Orofacial cleft	0.207313111712778	1.70557626247924e-07
Autoimmune disease	HP:0030038	Enchondroma	4.19677857552465	0.0235919274943142
Autoimmune disease	HP:0001551	Abnormal umbilicus morphology	0.453722833334156	0.030674591754428
Autoimmune disease	HP:0031364	Ecchymosis	2.67428407796487	0.0235101010140824
Autoimmune disease	HP:0031365	Macular purpura	4.08387889880742	4.15693285879008e-05
Autoimmune disease	HP:0001547	Abnormal rib cage morphology	0.35253506636174	0.00251784089422911
Autoimmune disease	HP:0000218	High palate	0.228595387459932	4.46338046755268e-08
Autoimmune disease	HP:0002878	Respiratory failure	0.147022621507894	0.000389604032983433
Autoimmune disease	HP:0002850	Decreased circulating total IgM	8.52154336315045	4.22846035101629e-11
Autoimmune disease	HP:0030044	Flexion contracture of digit	0.18769115819387	0.000249646093227019
Autoimmune disease	HP:0031377	Abnormal cell proliferation	21.0907738768757	5.54571337795804e-17
Autoimmune disease	HP:0031378	Abnormal lymphocyte proliferation	21.0907738768757	5.54571337795804e-17
Autoimmune disease	HP:0031379	Abnormal T cell proliferation	16.8419842634609	4.28758681818576e-06
Autoimmune disease	HP:0031381	Decreased lymphocyte proliferation in response to mitogen	21.2155226042226	1.52778870516041e-12
Autoimmune disease	HP:0001518	Small for gestational age	0.154685765576764	0.00054464663756661
Autoimmune disease	HP:0002846	Abnormal B cell morphology	13.5576503696769	1.12352299734947e-23
Autoimmune disease	HP:0001513	Obesity	0.227204343217212	4.88174202925047e-05
Autoimmune disease	HP:0002842	Recurrent Burkholderia cepacia infections	5.601366481145	0.00429626367011132
Autoimmune disease	HP:0001510	Growth delay	0.515323609090588	1.17014052672988e-06
Autoimmune disease	HP:0002843	Abnormal T cell morphology	14.2264324496597	3.61868996388384e-29
Autoimmune disease	HP:0002840	Lymphadenitis	33.7883455244021	7.190942355825e-10
Autoimmune disease	HP:0002841	Recurrent fungal infections	9.03759293705417	6.81159703852543e-18
Autoimmune disease	HP:0001511	Intrauterine growth retardation	0.285312879313566	8.10874882873713e-06
Autoimmune disease	HP:0001530	Mild postnatal growth retardation	13.0968300607595	1.29336298865905e-05
Autoimmune disease	HP:0030057	Autoimmune antibody positivity	6.11100303177431	5.45659160742e-14
Autoimmune disease	HP:0031392	Abnormal proportion of CD4-positive T cells	9.57180997155304	3.68695662717368e-08
Autoimmune disease	HP:0031393	Abnormal proportion of CD8-positive T cells	10.7168357260404	3.25650671337873e-05
Autoimmune disease	HP:0031394	Abnormal CD4:CD8 ratio	16.8583944886196	8.51044198216339e-07
Autoimmune disease	HP:0006515	Interstitial pneumonitis	8.39736336300427	0.0034513532162616
Autoimmune disease	HP:0006519	Alveolar cell carcinoma	5.16574541798236	0.0132491005596862
Autoimmune disease	HP:0006510	Chronic pulmonary obstruction	8.08358469442136	1.4908886101103e-06
Autoimmune disease	HP:0011097	Epileptic spasm	0.104332695744492	0.00163212772498752
Autoimmune disease	HP:0007833	Anterior chamber synechiae	5.61090255326958	0.000737970583670285
Autoimmune disease	HP:0012393	Allergy	4.99148747508325	0.000597077250530403
Autoimmune disease	HP:0012378	Fatigue	2.16539758254291	6.19181093912046e-05
Autoimmune disease	HP:0012385	Camptodactyly	0.191374261988139	0.00035814543665049
Autoimmune disease	HP:0012387	Bronchitis	5.2357570038405	8.51871040198884e-06
Autoimmune disease	HP:0000388	Otitis media	2.9801667016483	3.23686024197602e-08
Autoimmune disease	HP:0000389	Chronic otitis media	1.93398227990286	0.024642015311319
Autoimmune disease	HP:0011035	Abnormal renal cortex morphology	2.1148692244521	0.00483620859633142
Autoimmune disease	HP:0011039	Abnormal helix morphology	0	0.000265585454239786
Autoimmune disease	HP:0031546	Cardiac conduction abnormality	0.128851926689149	0.011048133951665
Autoimmune disease	HP:0012373	Abnormal eye physiology	0.705749748175688	0.00142612802114322
Autoimmune disease	HP:0011040	Abnormal intrahepatic bile duct morphology	3.81739034036594	0.0161463442550131
Autoimmune disease	HP:0012372	Abnormal eye morphology	0.554210811838135	4.03246471411648e-07
Autoimmune disease	HP:0005263	Gastritis	7.64118565213462	0.00146078012326672
Autoimmune disease	HP:0005244	Gastrointestinal infarctions	5.59186977821339	0.0268043164490435
Autoimmune disease	HP:0006562	Viral hepatitis	5.0324592107034	0.0334161546636094
Autoimmune disease	HP:0006536	Airway obstruction	2.33912492979079	0.00649418406174262
Autoimmune disease	HP:0006530	Abnormal pulmonary interstitial morphology	2.77126829324715	0.000300919234618401
Autoimmune disease	HP:0006532	Recurrent pneumonia	6.58166716520072	6.16119172634505e-14
Autoimmune disease	HP:0002960	Autoimmunity	5.31554227326567	1.69115782146573e-19
Autoimmune disease	HP:0001627	Abnormal heart morphology	0.504703457346901	6.69984619000595e-06
Autoimmune disease	HP:0002958	Immune dysregulation	39.2994767675971	1.83149599139812e-07
Autoimmune disease	HP:0001629	Ventricular septal defect	0.262795168681947	2.408773512735e-05
Autoimmune disease	HP:0001622	Premature birth	0.113722313624225	0.00345164884733843
Autoimmune disease	HP:0002923	Rheumatoid factor positive	11.2167003753663	0.000101905894699668
Autoimmune disease	HP:0001608	Abnormality of the voice	0.393950895634871	0.00240798563983638
Autoimmune disease	HP:0001601	Laryngomalacia	0	0.0354525911489285
Autoimmune disease	HP:0001600	Abnormality of the larynx	0	5.60931953393791e-05
Autoimmune disease	HP:0005180	Tricuspid regurgitation	0	0.0493788124673681
Autoimmune disease	HP:0002908	Conjugated hyperbilirubinemia	3.109875250335	0.031985676804662
Autoimmune disease	HP:0005195	Polyarticular arthropathy	13.0968300607595	1.29336298865905e-05
Autoimmune disease	HP:0002910	Elevated hepatic transaminase	1.55243666533212	0.0418517658721128
Autoimmune disease	HP:0005162	Abnormal left ventricular function	0.154106468957869	0.0330247104457439
Autoimmune disease	HP:0006493	Aplasia/hypoplasia involving bones of the lower limbs	0.263581918310319	0.000494064659735587
Autoimmune disease	HP:0006494	Aplasia/Hypoplasia involving bones of the feet	0.284391518791059	0.00418326301479143
Autoimmune disease	HP:0006496	Aplasia/hypoplasia involving bones of the upper limbs	0.250977020790994	9.02539626954229e-06
Autoimmune disease	HP:0000372	Abnormality of the auditory canal	0	0.0220917619707727
Autoimmune disease	HP:0000370	Abnormality of the middle ear	1.45784173446732	0.026045070217938
Autoimmune disease	HP:0031432	Restricted or repetitive behaviors or interests	0.455647982922307	0.0220538735499771
Autoimmune disease	HP:0025668	Abnormal neck morphology	0.206535705541972	1.14608011370951e-07
Autoimmune disease	HP:0000369	Low-set ears	0.350215345844941	2.34884557040354e-06
Autoimmune disease	HP:0001697	Abnormal pericardium morphology	3.49307637143162	0.000495036649350023
Autoimmune disease	HP:0000366	Abnormality of the nose	0.772562628409513	0.0434525904700857
Autoimmune disease	HP:0000365	Hearing impairment	0.374001437262662	1.16282264584579e-09
Autoimmune disease	HP:0000368	Low-set, posteriorly rotated ears	0.221759803369538	0.00199128199274841
Autoimmune disease	HP:0000384	Preauricular skin tag	0	0.0494564855001393
Autoimmune disease	HP:0000383	Abnormal periauricular region morphology	0	0.00654741970688719
Autoimmune disease	HP:0011015	Abnormal blood glucose concentration	0.409620218072502	0.0253994727129947
Autoimmune disease	HP:0011014	Abnormal glucose homeostasis	0.635508318726902	0.0369328877453556
Autoimmune disease	HP:0011017	Abnormal cellular physiology	2.87306812331722	2.22562710738171e-13
Autoimmune disease	HP:0011021	Abnormality of circulating enzyme level	0.434352644467244	0.0129630191150849
Autoimmune disease	HP:0000377	Abnormal pinna morphology	0.332599671994478	3.22983696024037e-09
Autoimmune disease	HP:0001680	Coarctation of aorta	0	0.00206818566870862
Autoimmune disease	HP:0011004	Abnormal systemic arterial morphology	0.604867095103912	0.0493904520309982
Autoimmune disease	HP:0011003	High myopia	0	0.0219403994086699
Autoimmune disease	HP:0032792	Tonic seizure	0.148565938555499	0.0219412974589207
Autoimmune disease	HP:0001679	Abnormal aortic morphology	0.508326180760369	0.030813203651096
Autoimmune disease	HP:0000348	High forehead	0.455530533923677	0.0306725013454391
Autoimmune disease	HP:0001678	Atrioventricular block	0	0.0237275135447881
Autoimmune disease	HP:0000347	Micrognathia	0.278844881264212	1.21382854868831e-07
Autoimmune disease	HP:0000343	Long philtrum	0.292746699862758	0.000531887054665528
Autoimmune disease	HP:0001692	Atrial arrhythmia	0	0.0219403994086699
Autoimmune disease	HP:0000364	Hearing abnormality	0.378335449880525	1.12109573425761e-09
Autoimmune disease	HP:0000363	Abnormal earlobe morphology	0.157033540052958	0.0319651546714487
Autoimmune disease	HP:0032794	Myoclonic seizure	0.176363381454691	0.00226945388436104
Autoimmune disease	HP:0000358	Posteriorly rotated ears	0.16649349111195	2.48916941080143e-06
Autoimmune disease	HP:0025633	Abnormal ureter morphology	0	0.00096356475707721
Autoimmune disease	HP:0000357	Abnormal location of ears	0.355392767080178	1.26534338003347e-06
Autoimmune disease	HP:0000356	Abnormality of the outer ear	0.328285538642582	1.74441489286244e-09
Autoimmune disease	HP:0012311	Monocytosis	5.59186977821339	0.0268043164490435
Autoimmune disease	HP:0030151	Cholangitis	5.59661322380782	0.0105961817539377
Autoimmune disease	HP:0000325	Triangular face	0	0.000589644231253041
Autoimmune disease	HP:0000322	Short philtrum	0.239056136896239	0.00382891993634772
Autoimmune disease	HP:0000324	Facial asymmetry	0.277469226181306	0.0488447717743633
Autoimmune disease	HP:0001654	Abnormal heart valve morphology	0.387430132226762	0.0080027150135675
Autoimmune disease	HP:0001671	Abnormal cardiac septum morphology	0.296555476721425	8.23098875575598e-07
Autoimmune disease	HP:0000341	Narrow forehead	0.113722313624225	0.00345164884733843
Autoimmune disease	HP:0012310	Abnormal monocyte count	9.1772856259715	0.000228582894494377
Autoimmune disease	HP:0030163	Abnormal vascular physiology	1.59821422518942	0.0428169262893875
Autoimmune disease	HP:0002996	Limited elbow movement	0.230881397596233	0.0179657574483302
Autoimmune disease	HP:0025615	Abscess	6.41585122316485	3.40725804525348e-08
Autoimmune disease	HP:0000307	Pointed chin	0.277469226181306	0.0488447717743633
Autoimmune disease	HP:0001638	Cardiomyopathy	0.356443371986493	0.000241087597467112
Autoimmune disease	HP:0000309	Abnormal midface morphology	0.247887655893169	1.44270980746938e-06
Autoimmune disease	HP:0001637	Abnormal myocardium morphology	0.515586988900717	0.00969822063184995
Autoimmune disease	HP:0000306	Abnormality of the chin	0.407113253538183	0.00772256802248758
Autoimmune disease	HP:0001636	Tetralogy of Fallot	0.30402252111539	0.0267817834714448
Autoimmune disease	HP:0002963	Abnormal delayed hypersensitivity skin test	9.59645861993242	0.00240757916771152
Autoimmune disease	HP:0001631	Atrial septal defect	0.304223844597207	9.23880889937332e-05
Autoimmune disease	HP:0000301	Abnormality of facial musculature	0.398280280342256	0.0105461528176968
Autoimmune disease	HP:0001651	Dextrocardia	0.270651512016029	0.0492183851084972
Autoimmune disease	HP:0030178	Abnormality of central nervous system electrophysiology	0.380589441964782	0.00042835157314269
Autoimmune disease	HP:0000315	Abnormality of the orbital region	0.672561990573874	0.00424282932425815
Autoimmune disease	HP:0000316	Hypertelorism	0.264841963609244	1.10131089031082e-07
Autoimmune disease	HP:0002977	Aplasia/Hypoplasia involving the central nervous system	0.367113128468093	1.06874945274183e-11
Autoimmune disease	HP:0001644	Dilated cardiomyopathy	0	0.000399662246474812
Autoimmune disease	HP:0001643	Patent ductus arteriosus	0.421665518808905	0.00993632442457726
Autoimmune disease	HP:0005301	Persistent left superior vena cava	0	0.0494564855001393
Autoimmune disease	HP:0032943	Abnormal urine pH	0	0.00469042103981095
Autoimmune disease	HP:0011198	EEG with generalized epileptiform discharges	0.289431142118147	0.0058850922141291
Autoimmune disease	HP:0030311	Lower extremity joint dislocation	0.304091627341733	0.00236195740013212
Autoimmune disease	HP:0011182	Interictal epileptiform activity	0.37224298943376	0.0110606670273706
Autoimmune disease	HP:0031650	Abnormal atrioventricular valve physiology	0.36934375260032	0.035961004022088
Autoimmune disease	HP:0031653	Abnormal heart valve physiology	0.458476515324739	0.0158925926419485
Autoimmune disease	HP:0030338	Abnormal circulating gonadotropin concentration	0.17721161768133	0.0444598183170565
Autoimmune disease	HP:0012490	Panniculitis	7.36474441371663	0.000195673447537013
Autoimmune disease	HP:0005387	Combined immunodeficiency	12.7331271488178	1.86286535858621e-10
Autoimmune disease	HP:0005368	Abnormality of humoral immunity	6.75160080136923	2.77688987475102e-29
Autoimmune disease	HP:0005372	Abnormality of B cell physiology	7.40610476278579	2.26091389711422e-30
Autoimmune disease	HP:0005345	Abnormal vena cava morphology	0	0.0328522609577788
Autoimmune disease	HP:0005353	Recurrent herpes	29.0179107132025	3.36923062552308e-11
Autoimmune disease	HP:0000407	Sensorineural hearing impairment	0.376692127148805	4.01843732666767e-06
Autoimmune disease	HP:0001739	Abnormal nasopharynx morphology	4.06779282773468	9.15541637805786e-10
Autoimmune disease	HP:0000403	Recurrent otitis media	3.00265721830852	1.07498240694221e-05
Autoimmune disease	HP:0000405	Conductive hearing impairment	0.151882234164938	1.55248241892416e-05
Autoimmune disease	HP:0000400	Macrotia	0.351559575424935	0.0268107119852131
Autoimmune disease	HP:0000414	Bulbous nose	0.203728857263833	0.00952407285568361
Autoimmune disease	HP:0001744	Splenomegaly	4.01794258920516	1.25966952950183e-20
Autoimmune disease	HP:0000415	Abnormality of the choanae	0.144663475674407	0.0229604165275298
Autoimmune disease	HP:0001743	Abnormality of the spleen	3.04092500454915	2.54640916831119e-15
Autoimmune disease	HP:0000411	Protruding ear	0.281466198334048	0.0140504643408251
Autoimmune disease	HP:0001713	Abnormal cardiac ventricle morphology	0.324185688721044	7.04773456245593e-06
Autoimmune disease	HP:0001710	Conotruncal defect	0.300057667923003	0.00800017809752859
Autoimmune disease	HP:0001701	Pericarditis	6.59918518580876	4.79007076164416e-05
Autoimmune disease	HP:0005288	Abnormal nostril morphology	0.264448918595463	7.54601009128215e-06
Autoimmune disease	HP:0005280	Depressed nasal bridge	0.272387380891504	1.44436205338653e-05
Autoimmune disease	HP:0000494	Downslanted palpebral fissures	0.27918134643536	6.27136684756415e-05
Autoimmune disease	HP:0000496	Abnormality of eye movement	0.374823777680657	6.71296132597726e-11
Autoimmune disease	HP:0000490	Deeply set eye	0.243804143496553	0.00553099403105609
Autoimmune disease	HP:0000492	Abnormal eyelid morphology	0.534716838494614	9.20619813763716e-05
Autoimmune disease	HP:0000486	Strabismus	0.2510578725782	6.28260908861193e-11
Autoimmune disease	HP:0030236	Abnormality of muscle size	0.447041315177186	0.000432721054738295
Autoimmune disease	HP:0012469	Infantile spasms	0.147242094431846	0.022210758757072
Autoimmune disease	HP:0032892	Infection-related seizure	0.149913635498239	0.0217417268935939
Autoimmune disease	HP:0032894	Seizure precipitated by febrile infection	0.149913635498239	0.0217417268935939
Autoimmune disease	HP:0011134	Low-grade fever	29.4757533005765	4.79040520316743e-07
Autoimmune disease	HP:0011138	Abnormality of skin adnexa morphology	0.407602379815131	2.53948213544907e-08
Autoimmune disease	HP:0012472	Eclabion	0.22927491592622	0.0180649413594944
Autoimmune disease	HP:0012475	Decreased circulating level of specific antibody	18.9533435905511	1.11020566971233e-15
Autoimmune disease	HP:0012471	Thick vermilion border	0.305664746212692	0.00783717991856219
Autoimmune disease	HP:0000470	Short neck	0.202083666631962	5.60277105403502e-05
Autoimmune disease	HP:0011123	Inflammatory abnormality of the skin	3.80392483423317	1.48736221252007e-18
Autoimmune disease	HP:0000464	Abnormality of the neck	0.274307609443128	9.52551129994005e-07
Autoimmune disease	HP:0000483	Astigmatism	0.101744966187706	0.00170405324146198
Autoimmune disease	HP:0000482	Microcornea	0	0.0030141532004925
Autoimmune disease	HP:0000481	Abnormal cornea morphology	0.525201018885161	0.00415490045723842
Autoimmune disease	HP:0012447	Abnormal myelination	0.541289757725908	0.00986608808095928
Autoimmune disease	HP:0012448	Delayed myelination	0.438929116813214	0.0435352435883223
Autoimmune disease	HP:0011112	Abnormality of serum cytokine level	16.1280268247667	1.81267360200697e-13
Autoimmune disease	HP:0012443	Abnormality of brain morphology	0.562463548710763	2.93997862161016e-07
Autoimmune disease	HP:0011119	Abnormal nasal dorsum morphology	0.304243686599006	0.00785281388344347
Autoimmune disease	HP:0012444	Brain atrophy	0.425008091698392	0.000152629548430751
Autoimmune disease	HP:0011122	Abnormality of skin physiology	3.62429569805538	2.94690336148086e-19
Autoimmune disease	HP:0000479	Abnormal retinal morphology	0.557370357214143	0.00168564094937578
Autoimmune disease	HP:0000478	Abnormality of the eye	0.628976728438753	5.68516307136079e-06
Autoimmune disease	HP:0001780	Abnormal toe morphology	0.265483373414552	5.07508502992441e-07
Autoimmune disease	HP:0011108	Recurrent sinusitis	4.12609157462155	0.000248219678802719
Autoimmune disease	HP:0011107	Recurrent aphthous stomatitis	7.24697760909032	1.23937720952539e-06
Autoimmune disease	HP:0012440	Abnormal biliary tract morphology	2.85304358474263	0.00342350315378054
Autoimmune disease	HP:0011111	Abnormality of immune serum protein physiology	15.3238544017238	3.26370419273038e-13
Autoimmune disease	HP:0001773	Short foot	0.151285835784852	0.0216118632626992
[truncated: 59,893 more rows]
